# Supplementary material for: A genomic locus uniquely encoded by blueberry-infecting Xylella fastidiosa strains affects motility and biofilm formation in vitro, and virulence in planta
Source: PLoS One. 2026 Apr 3;21(4):e0346230. doi: 10.1371/journal.pone.0346230 (PMC13048404; doi:10.1371/journal.pone.0346230)
Supplement: S1 Table — Metadata of all strains used to generate the pan genome on which gene presence/absence correlations were estimated. (XLSX) [file pone.0346230.s001.xlsx]

## Sheet: Sheet1
Strain	Sequence Type	Subspecies	Host	Latitude (D.D.)	Longitude (D.D.)	Altitude (M.A.S.L)	Isolation year	Geographical Origin	Reference	NCBI Accession
RAAR9_maple5_CA	ST1	Xylella fastidiosa subsp. fastidiosa	Acer sp.	37.8732	-122.26	11	2001	USA, California, UC Berkeley campus	Vanhove et al 2019. Applied Env. Microbiol	SAMN09941405
CFBP8082_FL	ST2	Xylella fastidiosa subsp. fastidiosa	Ambrosia artemisiifolia	NO CITY LOCATION	NO CITY LOCATION	NO CITY LOCATION	1983	USA, Florida	Denance et al 2019	SAMN07999361
XF26canu_VALVAL072_TX	ST42	Xylella fastidiosa subsp. multiplex	Ambrosia sp.	NO CITY LOCATION	NO CITY LOCATION	NO CITY LOCATION	2005	USA, Texas	Vanhove et al 2019. Applied Env. Microbiol	SAMN09941426
XF21canu_RBCF119_South-USA	ST8	Xylella fastidiosa subsp. multiplex	Carya illinoinensis	NO CITY LOCATION	NO CITY LOCATION	NO CITY LOCATION	2012	USA	Vanhove et al 2019. Applied Env. Microbiol	SAMN09941421
RAAR17_ciUb7_BR	ST13	Xylella fastidiosa subsp. pauca	Citrus sinensis	-21.1656	-49.7175	458	1998	Brazil, Sao Paulo, Ubarana	Castillo et al. 2020. BMC Genomics	SAMN12994920
Fb7_AR	ST69	Xylella fastidiosa subsp. pauca	Citrus sinensis	-28.5092	-59.0401	49	2009	Argentina, Corrientes, Bella Vista	Da Silva et al. 2007. BMC Genomics	SAMN03154693
U24D_BR	ST13	Xylella fastidiosa subsp. pauca	Citrus sinensis	-21.1656	-49.7175	458	1998	Brazil, Sao Paulo, Ubarana	da Silva, 2009. Biblioteca Virtual da FAPESP	SAMN03154423/
J1a12_BR	ST11	Xylella fastidiosa subsp. pauca	Citrus sinensis	-20.2687	-50.549	486	1998	Brazil, Sao Paulo, Jales	Monteiro et al., 2001. Applied Env Microbiol	SAMN03166204
11399_BR	ST11	Xylella fastidiosa subsp. pauca	Citrus sinensis	-10.0272	-37.5622	262	1996	Brazil, Sergipe	Niza et al. 2016. Genome Announcement	SAMN02786837
CVC0251_BR	ST11	Xylella fastidiosa subsp. pauca	Citrus sinensis	-20.943	-48.4742	544	1999	Brazil, Sao Paulo, Bebedouro	Not found	SAMN03862120
CVC0256_BR	ST11	Xylella fastidiosa subsp. pauca	Citrus sinensis	-20.7523	-48.5816	584	1999	Brazil, Sao Paulo, Colina	Not found	SAMN03862121
9a5c_BR	ST13	Xylella fastidiosa subsp. pauca	Citrus sinensis	-20.8062	-49.9636	514	1992	Brazil, Sao Paulo, Macaubal	Simpson et al. 2000. Nature	SAMN02603773
32_BR	ST16	Xylella fastidiosa subsp. pauca	Coffea arabica	-21.6033	-48.3658	571	2002	Brazil, Sao Paulo, Matao	Alencar et al. 2013. Genome Announcement	SAMN02471372
6c_BR	ST14	Xylella fastidiosa subsp. pauca	Coffea arabica	-21.6033	-48.3658	571	1999	Brazil, Sao Paulo, Matao	Alencar et al. 2013. Genome Announcement	SAMN02471371
RAAR15_co33_BR	ST16	Xylella fastidiosa subsp. pauca	Coffea arabica	-21.2453	-44.9997	919	2002	Brazil, Minas Gerais, Lavras	Castillo et al. 2020. BMC Genomics	SAMN12994918
RAAR16_co13_BR	ST14	Xylella fastidiosa subsp. pauca	Coffea arabica	-22.4819	-47.4567	668	2000	Brazil, Sao Paulo, Cordeiropolis	Castillo et al. 2020. BMC Genomics	SAMN12994919
3124_BR	ST16	Xylella fastidiosa subsp. pauca	Coffea arabica	-21.6033	-48.3658	585	2001	Brazil, Sao Paulo, Matao	da Silva, 2009. Biblioteca Virtual da FAPESP	SAMN03166214/
CO33_CFBP8524_ITint	ST72	Xylella fastidiosa subsp. sandyi	Coffea arabica	NO CITY LOCATION	NO CITY LOCATION	NO CITY LOCATION	2015	Northern Italy, coffee plant at market, probably introduction	Giampetruzzi et al. 2015. Genome Announcement	SAMN04100274
CFBP8073_MX	Unknown	Xylella fastidiosa subsp. fastidiosa	Coffea canephora	NO CITY LOCATION	NO CITY LOCATION	NO CITY LOCATION	2012	Mexico	Jacques et al. 2016. Applied Env Microbiol	SAMN04075659
XF70_CR	ST33	Xylella fastidiosa subsp. fastidiosa	Coffea sp.	9.93457	-84.0286	1337	2016	Costa Rica, San Rafael de Montes de Oca, San José	Castillo et al. 2020. BMC Genomics	SAMN12994818/
XF71_CR	ST33	Xylella fastidiosa subsp. fastidiosa	Coffea sp.	9.93457	-84.0286	1337	2016	Costa Rica, San Rafael de Montes de Oca, San Jos√©	Castillo et al. 2020. BMC Genomics	SAMN12994819/
XF72_CR	ST33	Xylella fastidiosa subsp. fastidiosa	Coffea sp.	9.92937	-84.0048	1343	2016	Costa Rica, Granadilla, Curridabat, San Jos√©	Castillo et al. 2020. BMC Genomics	SAMN12994820
XF73_CR	ST21	Xylella fastidiosa subsp. fastidiosa	Coffea sp.	9.97418	-84.0916	1123	2016	Costa Rica, Santa Rosa, Santo Domingo, Heredia	Castillo et al. 2020. BMC Genomics	SAMN12994821/
XF74_CR	ST33	Xylella fastidiosa subsp. fastidiosa	Coffea sp.	9.93457	-84.0286	1337	2016	Costa Rica, San Rafael de Montes de Oca, San Jos√©	Castillo et al. 2020. BMC Genomics	SAMN12994822/
XF75_CR	ST33	Xylella fastidiosa subsp. fastidiosa	Coffea sp.	9.92937	-84.0048	1343	2016	Costa Rica, Granadilla, Curridabat, San Jos√©	Castillo et al. 2020. BMC Genomics	SAMN12994823/
XF1090_CR	ST33	Xylella fastidiosa subsp. fastidiosa	Coffea sp.	9.93457	-84.0286	1337	2017	Costa Rica, San Rafael de Montes de Oca, San José	Costa Rica, San Rafael de Montes de Oca, San José	SAMN12994824/
XF1093_CR	Unknown	Xylella fastidiosa subsp. fastidiosa	Coffea sp.	9.93457	-84.0286	1337	2017	Costa Rica, San Rafael de Montes de Oca, San José	Costa Rica, San Rafael de Montes de Oca, San José	SAMN12994825/
XF1105_CR	Unknown	Xylella fastidiosa subsp. fastidiosa	Coffea sp.	9.93457	-84.0286	1337	2017	Costa Rica, San Rafael de Montes de Oca, San José	Costa Rica, San Rafael de Montes de Oca, San José	SAMN12994827/
XF1220_CR	Unknown	Xylella fastidiosa subsp. fastidiosa	Coffea sp.	9.9754	-84.1399	1003	2018	Costa Rica, Lagunilla, Barreal, Heredia	Donegan et al. 2025	SAMN40622575
XF1238_CR	Unknown	Xylella fastidiosa subsp. fastidiosa	Coffea sp.	9.9667	-83.7333	1462	2018	Costa Rica, Santa Cruz, Turrialba, Cartago	Donegan et al. 2025	SAMN40622576
XF69_CR	TBD	Xylella fastidiosa subsp. fastidiosa	Coffea sp.	9.93457	-84.0286	1205	2016	Costa Rica, San Rafael, Montes de Oca, San Jos√©	Donegan et al. 2025	SAMN40622577
COF0324_BR	ST14	Xylella fastidiosa subsp. pauca	Coffea sp.	-21.5567	-45.4271	853	2006	Brazil, Minas Gerais, Varginha	Not found	SAMN03862122
COF0407_CR	ST53	Xylella fastidiosa subsp. pauca	Coffea sp.	9.9146	-84.0387	1208	2009	Costa Rica, Granadilla, Curridabat, San Jos√©	Not found	SAMN03862125
XF28canu_GILGRA274ext_TX	ST23	Xylella fastidiosa subsp. multiplex	Helianthus sp.	NO CITY LOCATION	NO CITY LOCATION	NO CITY LOCATION	2005	USA, Texas	Vanhove et al 2019. Applied Env. Microbiol	SAMN09941428
Hib4_BR	ST70	Xylella fastidiosa subsp. pauca	Hibiscus rosa-sinensis	-15.8267	-47.9218	1171	2002	Brazil, Brasilia DF	da Silva, 2009. Biblioteca Virtual da FAPESP	SAMN03154423/
XF27canu_LLAFAL718A_TX	ST23	Xylella fastidiosa subsp. multiplex	Iva annua	NO CITY LOCATION	NO CITY LOCATION	NO CITY LOCATION	2005	USA, Texas	Vanhove et al 2019. Applied Env. Microbiol	SAMN09941427
XF25canu_L95-1_FL	ST37	Xylella fastidiosa subsp. multiplex	Lupinus aridorum	NO CITY LOCATION	NO CITY LOCATION	NO CITY LOCATION	1995	USA, Florida	Vanhove et al 2019. Applied Env. Microbiol	SAMN09941425
Mul_MD	ST29	Xylella fastidiosa subsp. morus	Morus alba	NO CITY LOCATION	NO CITY LOCATION	NO CITY LOCATION	2010	USA, Maryland	Guan et al., 2014. Genome Announcement	SAMN02630185
Mul0034_CA	ST30	Xylella fastidiosa subsp. morus	Morus alba	34.0556	-117.183	417	2003	USA, California, Redlands	Schuenzei et al 2005. Applied Env. Microbiol	SAMN03081485
OLS0479_CR	ST53	Xylella fastidiosa subsp. pauca	Nerium oleander	9.94522	-84.0393	1247	2015	Costa Rica, Sabanilla, Canton de Montes de Oca, San Jose	Knight et al. 2016	SAMN03862123
OLS0478_CR	ST53	Xylella fastidiosa subsp. pauca	Nerium oleander	9.94522	-84.0393	1247	2011	Costa Rica, Sabanilla, Canton de Montes de Oca, San Jose	Not found	SAMN03862124
Salento1_IT	ST53	Xylella fastidiosa subsp. pauca	Olea europaea	39.9822	18.0815	52	2015	Italy, Apulia, Lecce, Taviano	Bleve et al. 2018. Fems Microbiol Letter	SAMN05429913
XF_143_BR	ST16	Xylella fastidiosa subsp. pauca	Olea europaea	-23.76	-47.746	677	2017	Brazil, Sao Paulo, Pilar do Sul	Donegan and Almeida 2023	SAMN18353214
XF_217_BR	ST16	Xylella fastidiosa subsp. pauca	Olea europaea	-22.3125	-45.3732	1303	2017	Brazil, Minas Gerais, Maria da F√© / Sui√ßa	Donegan and Almeida 2023	SAMN18353215
XF_221_BR	ST16	Xylella fastidiosa subsp. pauca	Olea europaea	-22.3125	-45.3732	1303	2017	Brazil, Minas Gerais, Maria da F√© / Sui√ßa	Donegan and Almeida 2023	SAMN18353216
XF_39_BR	ST16	Xylella fastidiosa subsp. pauca	Olea europaea	-22.3157	-45.3751	1320	2017	Brazil, Minas Gerais, Maria da F√© / BAG	Donegan and Almeida 2023	SAMN18353217
XF_43_BR	ST16	Xylella fastidiosa subsp. pauca	Olea europaea	-22.3157	-45.3751	1320	2017	Brazil, Minas Gerais, Maria da F√© / BAG	Donegan and Almeida 2023	SAMN18353218
XF_45_BR	ST16	Xylella fastidiosa subsp. pauca	Olea europaea	-22.3157	-45.3751	1320	2017	Brazil, Minas Gerais, Maria da F√© / BAG	Donegan and Almeida 2023	SAMN18353219
XF_64-2_BR	ST16	Xylella fastidiosa subsp. pauca	Olea europaea	-22.3157	-45.3751	1320	2017	Brazil, Minas Gerais, Maria da F√© / BAG	Donegan and Almeida 2023	SAMN18353220
XF_69_BR	ST16	Xylella fastidiosa subsp. pauca	Olea europaea	-22.3157	-45.3751	1320	2017	Brazil, Minas Gerais, Maria da F√© / BAG	Donegan and Almeida 2023	SAMN18353212
XF_71_BR	ST16	Xylella fastidiosa subsp. pauca	Olea europaea	-22.3157	-45.3751	1320	2017	Brazil, Minas Gerais, Maria da F√© / BAG	Donegan and Almeida 2023	SAMN18353221
XF_73_BR	ST16	Xylella fastidiosa subsp. pauca	Olea europaea	-22.3157	-45.3751	1320	2017	Brazil, Minas Gerais, Maria da F√© / BAG	Donegan and Almeida 2023	SAMN18353213
CoDiro_IT	ST53	Xylella fastidiosa subsp. pauca	Olea europaea	NO CITY LOCATION	NO CITY LOCATION	NO CITY LOCATION	2014	Italy, Apulia	Giampetruzzi et al. 2015. Genome Announcement	SAMN03247589
De_donno_IT	ST53	Xylella fastidiosa subsp. pauca	Olea europaea	40.0249	18.0502	20	2014	Italy, Apulia, Lecce, Galipolli - Li Sauli	Giampetruzzi et al. 2017. Genome Announcement	SAMN06765826
Salento2_IT	ST53	Xylella fastidiosa subsp. pauca	Olea europaea	39.9274	18.1583	85	2015	Italy, Apulia, Lecce, Ugento	Not found	SAMN05429914
Fillmore_CA	ST81	Xylella fastidiosa subsp. multiplex	Olea europaea	NO CITY LOCATION	NO CITY LOCATION	NO CITY LOCATION	2009	USA, California, Ventura County	O'Leary et al., 2020 APS Publications	SAMN14680500
RH1_CA	ST7	Xylella fastidiosa subsp. multiplex	Olea europaea	NO CITY LOCATION	NO CITY LOCATION	NO CITY LOCATION	2008	USA, California, Los Angeles County	O'Leary et al., 2020 APS Publications	SAMN14680502
APL10_XF37_IT	ST53	Xylella fastidiosa subsp. pauca	Olea europaea	39.9536	18.3864	118	2016	Italy, Apulia, Lecce, Tricase	Sicard et al., 2021. Microbial Genomics	SAMN10422422
APL11_XF38_IT	ST53	Xylella fastidiosa subsp. pauca	Olea europaea	40.0872	18.2125	108	2016	Italy, Apulia, Lecce, Cutrofiano	Sicard et al., 2021. Microbial Genomics	SAMN10422423
APL12_XF39_IT	ST53	Xylella fastidiosa subsp. pauca	Olea europaea	40.3627	17.7746	74	2016	Italy, Apulia, Taranto, Avetrana	Sicard et al., 2021. Microbial Genomics	SAMN10422424
APL13_XF40_IT	ST53	Xylella fastidiosa subsp. pauca	Olea europaea	40.4425	17.9928	29	2016	Italy, Apulia, Lecce, Campi Salentina,	Sicard et al., 2021. Microbial Genomics	SAMN10422425
APL14_XF41_IT	ST53	Xylella fastidiosa subsp. pauca	Olea europaea	39.9166	18.0927	38	2016	Italy, Apulia, Lecce, Alliste	Sicard et al., 2021. Microbial Genomics	SAMN10422426
APL15_XF42_IT	ST53	Xylella fastidiosa subsp. pauca	Olea europaea	40.0981	18.2208	93	2016	Italy, Apulia, Lecce, Cutrofiano	Sicard et al., 2021. Microbial Genomics	SAMN10422427
APL17_XF44_IT	ST53	Xylella fastidiosa subsp. pauca	Olea europaea	39.8568	18.3557	149	2016	Italy, Apulia, Lecce, Gagliano del capo	Sicard et al., 2021. Microbial Genomics	SAMN10422428
APL18_IT	ST53	Xylella fastidiosa subsp. pauca	Olea europaea	39.8555	18.3706	128	2016	Italy, Apulia, Lecce, Gagliano del capo	Sicard et al., 2021. Microbial Genomics	SAMN10422429
APL19_XF45_IT	ST53	Xylella fastidiosa subsp. pauca	Olea europaea	39.9213	18.1056	38	2016	Italy, Apulia, Lecce, Alliste	Sicard et al., 2021. Microbial Genomics	SAMN10422430
APL1_XF28_IT	ST53	Xylella fastidiosa subsp. pauca	Olea europaea	40.0727	18.4389	99	2016	Italy, Apulia, Lecce, Minervino di lecce	Sicard et al., 2021. Microbial Genomics	SAMN10422421
APL20_XF46_IT	ST53	Xylella fastidiosa subsp. pauca	Olea europaea	40.0962	18.379	88	2016	Italy, Apulia, Lecce, Giuggianello	Sicard et al., 2021. Microbial Genomics	SAMN10422432
APL21_XF47_IT	ST53	Xylella fastidiosa subsp. pauca	Olea europaea	40.0349	18.0927	53	2016	Italy, Apulia, Lecce, Matino	Sicard et al., 2021. Microbial Genomics	SAMN10422433
APL22_IT	ST53	Xylella fastidiosa subsp. pauca	Olea europaea	40.0291	18.3046	93	2016	Italy, Apulia, Lecce, San Cassiano	Sicard et al., 2021. Microbial Genomics	SAMN10422434
APL23_XF48_IT	ST53	Xylella fastidiosa subsp. pauca	Olea europaea	40.0215	18.3076	95	2016	Italy, Apulia, Lecce, Nociglia	Sicard et al., 2021. Microbial Genomics	SAMN10422435
APL24_XF49_IT	ST53	Xylella fastidiosa subsp. pauca	Olea europaea	39.8382	18.2906	96	2016	Italy, Apulia, Lecce, Morciano di leuca	Sicard et al., 2021. Microbial Genomics	SAMN10422436
APL25_XF50_IT	ST53	Xylella fastidiosa subsp. pauca	Olea europaea	39.8473	18.2437	23	2016	Italy, Apulia, Lecce, Salve	Sicard et al., 2021. Microbial Genomics	SAMN10422437
APL26_XF51_IT	ST53	Xylella fastidiosa subsp. pauca	Olea europaea	39.879	18.2247	93	2016	Italy, Apulia, Lecce, Presicce	Sicard et al., 2021. Microbial Genomics	SAMN10422438
APL27_XF52_IT	ST53	Xylella fastidiosa subsp. pauca	Olea europaea	39.956	18.2904	98	2016	Italy, Apulia, Lecce, Specchia	Sicard et al., 2021. Microbial Genomics	SAMN10422439
APL28_XF53_IT	ST53	Xylella fastidiosa subsp. pauca	Olea europaea	40.05	18.329	99	2016	Italy, Apulia, Lecce, San Cassiano	Sicard et al., 2021. Microbial Genomics	SAMN10422440
APL2_XF29_IT	ST53	Xylella fastidiosa subsp. pauca	Olea europaea	40.1094	18.4387	74	2016	Italy, Apulia, Lecce, Uggiano la chiesa	Sicard et al., 2021. Microbial Genomics	SAMN10422431
APL30_IT	ST53	Xylella fastidiosa subsp. pauca	Olea europaea	39.9174	18.1017	37	2016	Italy, Apulia, Lecce, Alliste	Sicard et al., 2021. Microbial Genomics	SAMN10422442
APL31_XF54_IT	ST53	Xylella fastidiosa subsp. pauca	Olea europaea	39.9064	18.1631	84	2016	Italy, Apulia, Lecce, Ugento	Sicard et al., 2021. Microbial Genomics	SAMN10422443
APL32_XF55_IT	ST53	Xylella fastidiosa subsp. pauca	Olea europaea	40.5038	17.6144	119	2016	Italy, Apulia, Brindisi, Oria	Sicard et al., 2021. Microbial Genomics	SAMN10422444
APL33_XF56_IT	ST53	Xylella fastidiosa subsp. pauca	Olea europaea	40.3469	17.9072	60	2016	Italy, Apulia, Lecce, Veglie	Sicard et al., 2021. Microbial Genomics	SAMN10422445
APL34_XF57_IT	ST53	Xylella fastidiosa subsp. pauca	Olea europaea	40.0981	18.2208	93	2016	Italy, Apulia, Lecce, Cutrofiano	Sicard et al., 2021. Microbial Genomics	SAMN10422446
APL35_XF58_IT	ST53	Xylella fastidiosa subsp. pauca	Olea europaea	39.9896	18.0516	37	2016	Italy, Apulia, Lecce, Taviano	Sicard et al., 2021. Microbial Genomics	SAMN10422447
APL36_XF59_IT	ST53	Xylella fastidiosa subsp. pauca	Olea europaea	40.0249	18.0502	20	2016	Italy, Apulia, Lecce, Gallipoli	Sicard et al., 2021. Microbial Genomics	SAMN10422448
APL37_XF60_IT	ST53	Xylella fastidiosa subsp. pauca	Olea europaea	40.2236	18.2087	82	2016	Italy, Apulia, Lecce, Sternatia	Sicard et al., 2021. Microbial Genomics	SAMN10422449
APL38_XF61_IT	ST53	Xylella fastidiosa subsp. pauca	Olea europaea	39.8555	18.3706	128	2016	Italy, Apulia, Lecce, Gagliano del capo	Sicard et al., 2021. Microbial Genomics	SAMN10422450
APL39_XF62_IT	ST53	Xylella fastidiosa subsp. pauca	Olea europaea	39.9447	18.1696	84	2014	Italy, Apulia, Lecce, Ugento	Sicard et al., 2021. Microbial Genomics	SAMN10422451
APL3_XF30_IT	ST53	Xylella fastidiosa subsp. pauca	Olea europaea	40.1645	18.3219	86	2016	Italy, Apulia, Lecce, Cursi	Sicard et al., 2021. Microbial Genomics	SAMN10422441
APL40_XF63_IT	ST53	Xylella fastidiosa subsp. pauca	Olea europaea	40.2423	18.1126	60	2014	Italy, Apulia, Lecce, Copertino	Sicard et al., 2021. Microbial Genomics	SAMN10422453
APL41_XF64_IT	ST53	Xylella fastidiosa subsp. pauca	Olea europaea	40.1633	18.3225	86	2014	Italy, Apulia, Lecce, Cursi	Sicard et al., 2021. Microbial Genomics	SAMN10422454
APL42_XF65_IT	ST53	Xylella fastidiosa subsp. pauca	Olea europaea	39.9089	18.2219	122	2014	Italy, Apulia, Lecce, Presicce	Sicard et al., 2021. Microbial Genomics	SAMN10422455
APL43_XF66_IT	ST53	Xylella fastidiosa subsp. pauca	Olea europaea	40.0114	18.0483	22	2016	Italy, Apulia, Lecce, Gallipoli	Sicard et al., 2021. Microbial Genomics	SAMN10422456
APL46_IT	ST53	Xylella fastidiosa subsp. pauca	Olea europaea	40.1945	18.4096	31	2016	Italy, Apulia, Lecce, Otranto	Sicard et al., 2021. Microbial Genomics	SAMN10422457
APL4_XF31_IT	ST53	Xylella fastidiosa subsp. pauca	Olea europaea	40.046	18.2414	116	2016	Italy, Apulia, Lecce, Supersano	Sicard et al., 2021. Microbial Genomics	SAMN10422452
APL50_XF67_IT	ST53	Xylella fastidiosa subsp. pauca	Olea europaea	40.4225	18.0651	43	2016	Italy, Apulia, Lecce, Trepuzzi	Sicard et al., 2021. Microbial Genomics	SAMN10422459
APL54_IT	ST53	Xylella fastidiosa subsp. pauca	Olea europaea	39.9094	18.222	122	2016	Italy, Apulia, Lecce, Presicce	Sicard et al., 2021. Microbial Genomics	SAMN10422460
APL55_IT	ST53	Xylella fastidiosa subsp. pauca	Olea europaea	39.9689	18.0878	54	2016	Italy, Apulia, Lecce, Racale	Sicard et al., 2021. Microbial Genomics	SAMN10422461
APL56_IT	ST53	Xylella fastidiosa subsp. pauca	Olea europaea	40.4225	18.0651	43	2016	Italy, Apulia, Lecce, Trepuzzi	Sicard et al., 2021. Microbial Genomics	SAMN10422462
APL57_IT	ST53	Xylella fastidiosa subsp. pauca	Olea europaea	40.6537	17.6622	130	2017	Italy, Apulia, Lecce, San Vito dei Normanni	Sicard et al., 2021. Microbial Genomics	SAMN10422463
APL5_XF32_IT	ST53	Xylella fastidiosa subsp. pauca	Olea europaea	40.0929	18.2509	88	2016	Italy, Apulia, Lecce, Maglie	Sicard et al., 2021. Microbial Genomics	SAMN10422458
APL60_IT	ST53	Xylella fastidiosa subsp. pauca	Olea europaea	NO CITY LOCATION	NO CITY LOCATION	NO CITY LOCATION	2017	Italy, Apulia	Sicard et al., 2021. Microbial Genomics	SAMN10422465
APL61_IT	ST53	Xylella fastidiosa subsp. pauca	Olea europaea	NO CITY LOCATION	NO CITY LOCATION	NO CITY LOCATION	2017	Italy, Apulia	Sicard et al., 2021. Microbial Genomics	SAMN10422466
APL62_IT	ST53	Xylella fastidiosa subsp. pauca	Olea europaea	40.0114	18.0483	22	2017	Italy, Apulia, Lecce, Gallipoli	Sicard et al., 2021. Microbial Genomics	SAMN10422467
APL63_IT	ST53	Xylella fastidiosa subsp. pauca	Olea europaea	39.8629	18.3629	130	2017	Italy, Apulia, Lecce, Gagliano del capo	Sicard et al., 2021. Microbial Genomics	SAMN10422468
APL64_IT	ST53	Xylella fastidiosa subsp. pauca	Olea europaea	40.4641	18.142	9	2017	Italy, Apulia, Lecce, Surbo	Sicard et al., 2021. Microbial Genomics	SAMN10422469
APL65_IT	ST53	Xylella fastidiosa subsp. pauca	Olea europaea	40.4262	18.0977	37	2017	Italy, Apulia, Lecce, Surbo	Sicard et al., 2021. Microbial Genomics	SAMN10422470
APL66_IT	ST53	Xylella fastidiosa subsp. pauca	Olea europaea	40.414	18.1044	40	2017	Italy, Apulia, Lecce, Surbo	Sicard et al., 2021. Microbial Genomics	SAMN10422471
APL67_IT	ST53	Xylella fastidiosa subsp. pauca	Olea europaea	40.4555	18.1526	10	2017	Italy, Apulia, Lecce, Surbo	Sicard et al., 2021. Microbial Genomics	SAMN10422472
APL68_IT	ST53	Xylella fastidiosa subsp. pauca	Olea europaea	40.4557	18.1161	20	2017	Italy, Apulia, Lecce, Surbo	Sicard et al., 2021. Microbial Genomics	SAMN10422473
APL69_IT	ST53	Xylella fastidiosa subsp. pauca	Olea europaea	40.5032	17.6188	122	2017	Italy, Apulia, Brindisi, Oria	Sicard et al., 2021. Microbial Genomics	SAMN10422474
APL6_XF33_IT	ST53	Xylella fastidiosa subsp. pauca	Olea europaea	40.1125	18.3582	75	2016	Italy, Apulia, Lecce, Muro Leccese	Sicard et al., 2021. Microbial Genomics	SAMN10422464
APL70_IT	ST53	Xylella fastidiosa subsp. pauca	Olea europaea	40.5033	17.6188	122	2017	Italy, Apulia, Brindisi, Oria	Sicard et al., 2021. Microbial Genomics	SAMN10422476
APL71_IT	ST53	Xylella fastidiosa subsp. pauca	Olea europaea	40.0205	18.0705	36	2016	Italy, Apulia, Lecce, Matino	Sicard et al., 2021. Microbial Genomics	SAMN10422477
APL72_IT	ST53	Xylella fastidiosa subsp. pauca	Olea europaea	39.905	18.2286	121	2017	Italty, Apulia, Lecce, Acquarica del Capo	Sicard et al., 2021. Microbial Genomics	SAMN10422478
APL73_IT	ST53	Xylella fastidiosa subsp. pauca	Olea europaea	40.4169	18.1079	38	2017	Italy, Apulia, Lecce, Surbo	Sicard et al., 2021. Microbial Genomics	SAMN10422479
APL74_IT	ST53	Xylella fastidiosa subsp. pauca	Olea europaea	40.0214	18.0451	14	2017	Italy, Apulia, Rimini, Macchiaforte	Sicard et al., 2021. Microbial Genomics	SAMN10422480
APL75_IT	ST53	Xylella fastidiosa subsp. pauca	Olea europaea	40.0114	18.0483	22	2017	Italy, Apulia, Lecce, Gallipoli	Sicard et al., 2021. Microbial Genomics	SAMN10422481
APL76_IT	ST53	Xylella fastidiosa subsp. pauca	Olea europaea	40.741	17.4941	278	2017	Italy, Apulia, Brindisi, Cistemino	Sicard et al., 2021. Microbial Genomics	SAMN10422482
APL77_XF1_IT	ST53	Xylella fastidiosa subsp. pauca	Olea europaea	40.0114	18.0483	22	2013	Italy, Apulia, Lecce, Gallipoli - Di Sauli	Sicard et al., 2021. Microbial Genomics	SAMN10422483
APL78_XF2_IT	ST53	Xylella fastidiosa subsp. pauca	Olea europaea	40.1766	17.9788	42	2014	Italy, Apulia, Lecce, Nardo	Sicard et al., 2021. Microbial Genomics	SAMN10422484
APL7_XF34_IT	ST53	Xylella fastidiosa subsp. pauca	Olea europaea	40.1415	18.3781	83	2016	Italy, Apulia, Lecce, Palmiariggi	Sicard et al., 2021. Microbial Genomics	SAMN10422475
APL85_XF13_IT	ST53	Xylella fastidiosa subsp. pauca	Olea europaea	40.3438	17.9076	60	2015	Italy, Apulia, Lecce, Veglie	Sicard et al., 2021. Microbial Genomics	SAMN10422492
APL8_XF35_IT	ST53	Xylella fastidiosa subsp. pauca	Olea europaea	40.0125	18.3513	108	2016	Italy, Apulia, Lecce, Spongano	Sicard et al., 2021. Microbial Genomics	SAMN10422486
APL9_XF36_IT	ST53	Xylella fastidiosa subsp. pauca	Olea europaea	39.9933	18.3518	111	2016	Italy, Apulia, Lecce, Gallipoli	Sicard et al., 2021. Microbial Genomics	SAMN10422494
APL-1BX_w2_IT	ST53	Xylella fastidiosa subsp. pauca	Olea europaea	40.0727	18.4389	99	2016	Italy, Apulia, Minervino	Vanhove et al 2019. Applied Env. Microbiol	SAMN09941417
APL-87X_509_IT	ST53	Xylella fastidiosa subsp. pauca	Olea europaea	40.4243	18.0659	42	2016	Italy, Apulia, Lecce. Squinzano	Vanhove et al 2019. Applied Env. Microbiol	SAMN09941414
APL1B_IT	ST53	Xylella fastidiosa subsp. pauca	Olea europaea	40.0727	18.4389	99	2016	Italy, Apulia, Minervino	Vanhove et al 2019. Applied Env. Microbiol	SAMN09941402
APL87_IT	ST53	Xylella fastidiosa subsp. pauca	Olea europaea	40.4243	18.0659	42	2016	Italy, Apulia, Lecce, Squinzano	Vanhove et al 2019. Applied Env. Microbiol	SAMN09941415
XF10canu_LaMirada_CA	ST7	Xylella fastidiosa subsp. multiplex	Olea europaea	33.9172	-118.012	62	2011	USA, California, La Mirada	Vanhove et al 2019. Applied Env. Microbiol	SAMN09941418
XF11canu_RollingHills_CA	ST7	Xylella fastidiosa subsp. multiplex	Olea europaea	33.7577	-118.354	397	2011	USA, California, Rolling Hills	Vanhove et al 2019. Applied Env. Microbiol	SAMN09941419
Sycamore_VA	ST8	Xylella fastidiosa subsp. multiplex	Platanus occidentalis	NO CITY LOCATION	NO CITY LOCATION	NO CITY LOCATION	2002	USA, Virginia	Guan et al., 2014. Genome Announcement	SAMN02709772
XF29canu_4rd+1_GA	ST8	Xylella fastidiosa subsp. multiplex	Platanus sp.	33.9519	-83.3576	211	1998-2000	USA, Mississippi	Vanhove et al 2019. Applied Env. Microbiol	SAMN09941429
TOS5_IT	ST87	Xylella fastidiosa subsp. multiplex	Polygala myrtifolia	NO CITY LOCATION	NO CITY LOCATION	NO CITY LOCATION	2018	Italy, Tuscany	Giamperuzzi et al., 2019. Phytophatology	SAMN11104883
polygala_CA	Unknown	Xylella fastidiosa subsp. multiplex	Polygala myrtifolia	37.7973	-122.189	138	2016	USA, California, Oakland, Sandy Purcell's front yard	Vanhove et al 2019. Applied Env. Microbiol	SAMN09941407
RAAR14_plum327_BR	ST26	Xylella fastidiosa subsp. multiplex	Prunus domestica	-28.9361	-51.5494	680	2010	Brazil, Rio Grande do Sul, Veranopolis	Landa et al., 2020. Applied Environmental Microbiol	SAMN11936157
XF41canu_GAplum_GA	ST10	Xylella fastidiosa subsp. multiplex	Prunus domestica	NO CITY LOCATION	NO CITY LOCATION	NO CITY LOCATION	Unknown	USA, Georgia	Vanhove et al 2019. Applied Env. Microbiol	SAMN09941431
RAAR6_Butte_CA	ST7	Xylella fastidiosa subsp. multiplex	Prunus dulcis	39.6495	-121.643	96	1990-1999	USA, California, Butte	Landa et al., 2020. Applied Environmental Microbiol	SAMN11936157
M12_CA	ST7	Xylella fastidiosa subsp. multiplex	Prunus dulcis	35.4937	-118.86	368	2003	USA, California, San Joaquin Valley, Kern County, Richline Farm	Chen et al. 2010. J Bacteriol	SAMN02598402
M23_CA	ST1	Xylella fastidiosa subsp. fastidiosa	Prunus dulcis	35.4937	-118.86	368	2003	USA, California, San Joaquin Valley, Kern County, Romanini Farm	Chen et al. 2010. J Bacteriol	SAMN02598408
TOS4_IT	ST87	Xylella fastidiosa subsp. multiplex	Prunus dulcis	NO CITY LOCATION	NO CITY LOCATION	NO CITY LOCATION	2018	Italy, Tuscany	Giamperuzzi et al., 2019. Phytophatology	SAMN11104854
M1_CA	ST1	Xylella fastidiosa subsp. fastidiosa	Prunus dulcis	36.8585	-120.31	51	2019	USA, California, Madera County	To be published	SAMN41527522
M2_CA	ST1	Xylella fastidiosa subsp. fastidiosa	Prunus dulcis	36.8585	-120.31	51	2019	USA, California, Madera County	To be published	SAMN34030392
M3_CA	ST1	Xylella fastidiosa subsp. fastidiosa	Prunus dulcis	36.8585	-120.31	51	2019	USA, California, Madera County	To be published	SAMN34030393
M4_CA	ST1	Xylella fastidiosa subsp. fastidiosa	Prunus dulcis	36.8585	-120.31	51	2019	USA, California, Madera County	To be published	SAMN34030394
M5_CA	ST1	Xylella fastidiosa subsp. fastidiosa	Prunus dulcis	36.8585	-120.31	51	2019	USA, California, Madera County	To be published	SAMN34030395
M6_CA	ST1	Xylella fastidiosa subsp. fastidiosa	Prunus dulcis	36.8585	-120.31	51	2019	USA, California, Madera County	To be published	SAMN34030396
M7_CA	ST1	Xylella fastidiosa subsp. fastidiosa	Prunus dulcis	36.8585	-120.31	51	2019	USA, California, Madera County	To be published	SAMN34030397
M8_CA	ST1	Xylella fastidiosa subsp. fastidiosa	Prunus dulcis	36.8585	-120.31	51	2019	USA, California, Madera County	To be published	SAMN34030398
M9_CA	ST1	Xylella fastidiosa subsp. fastidiosa	Prunus dulcis	36.8585	-120.31	51	2019	USA, California, Madera County	To be published	SAMN34030399
Xf_ATCC_35871_GA	ST41	Xylella fastidiosa subsp. multiplex	Prunus salicina	NO CITY LOCATION	NO CITY LOCATION	NO CITY LOCATION	1983	USA, Georgia	Kyrpides et al. 2013	SAMN02441559
XF68_CR	ST33	Xylella fastidiosa subsp. fastidiosa	Psidium sp.	9.98102	-84.0047	1385	2012	Costa Rica, Coronado, Coronado, San Jos√©	Castillo et al. 2020. BMC Genomics	SAMN12994817/
Wufong1_PLS229_TW	Unknown	Xylella taiwanensis	Pyrus pyrifolia	24.3372	120.736	201	2014?	Taiwan, Houli, Hengshan	Su et al. 2014. Genome Announcement'	SAMN02570451
Griffin1_GA	ST7	Xylella fastidiosa subsp. multiplex	Quercus rubra	33.2606	-84.2802	282	2006	USA, Georgia, Griffin	Chen et al. 2013. Genome Announcement	SAMN02472062
Red-Oak-2_GA	ST7	Xylella fastidiosa subsp. multiplex	Quercus rubra	NO CITY LOCATION	NO CITY LOCATION	NO CITY LOCATION	2006	USA, Georgia	O'Leary & Burbank, 2023. AEM	SAMN16582182
EB92-1_FL	ST1	Xylella fastidiosa subsp. fastidiosa	Sambucus sp.	28.8108	-81.8779	32	1992	USA, Florida, Lake, Leesburg	Zhang et al., 2011. ASM Journal	SAMN02471770
TOS14_IT	ST87	Xylella fastidiosa subsp. multiplex	Spartium juneceum L.	NO CITY LOCATION	NO CITY LOCATION	NO CITY LOCATION	2018	Italy, Tuscany	Giamperuzzi et al., 2019. Phytophatology	SAMN11104922
XF20canu_BH-Elm_AL	Unknown	Xylella fastidiosa subsp. multiplex	Ulmus americana	33.5186	-86.8104	201	2010	USA, Alabama, Birmingham	Vanhove et al 2019. Applied Env. Microbiol	SAMN09941420
XF40canu_ATCC_700964_CA	ST27	Xylella fastidiosa subsp. multiplex	unknown				1997	Unknown	Vanhove et al 2019. Applied Env. Microbiol	SAMN09941430
BB08-1_FL	ST43	Xylella fastidiosa subsp. multiplex	Vaccinium	29.6478	-81.6514	13	2008	USA, Florida, Palatka	Potnis et al. 2019. ISME J	SAMN08537148
BBI64_GA	ST42	Xylella fastidiosa subsp. multiplex	Vaccinium	31.1811	-82.1348	41	2009-03-06	Carter‚Äôs Farm, Hoboken, Brantley Co., Ga	Potnis et al. 2019. ISME J	SAMN08537147
BB01_GA	ST42	Xylella fastidiosa subsp. multiplex	Vaccinium corymbosum	31.2044	-81.9816	24	2016	USA, Georgia, Nahunta	Van Horn et al. 2017. Genome Announcement	SAMN05982167
AlmaEM3_GA	ST42	Xylella fastidiosa subsp. multiplex	Vaccinium sect. cyanococcus	NO CITY LOCATION	NO CITY LOCATION	NO CITY LOCATION	2012-2013	USA, Georgia, Alma	Potnis et al. 2019. ISME J	SAMN08537149
XF1110_CR	Unknown	Xylella fastidiosa subsp. fastidiosa	Vinca sp.	9.84926	-84.3044	1102	2017	Costa Rica, Santiago, Puriscal, San José	Costa Rica, Santiago, Puriscal, San José	SAMN12994828/
XF1094_CR	Unknown	Xylella fastidiosa subsp. fastidiosa	Vinca sp.	9.94021	-84.0294	1249	2017	Costa Rica, Vargas Araya de San Pedro de Montes de Oca, San Jose	Costa Rica, Vargas Araya de San Pedro de Montes de Oca, San Jose	SAMN12994826/
CFBP8078_FL	ST51	Xylella fastidiosa subsp. multiplex	Vinca sp.	NO CITY LOCATION	NO CITY LOCATION	NO CITY LOCATION	1987	USA, Florida	Vanhove et al 2019. Applied Env. Microbiol	SAMN07999164
CFBP7970_FL	ST2	Xylella fastidiosa subsp. fastidiosa	Vitis sp.	NO CITY LOCATION	NO CITY LOCATION	NO CITY LOCATION	1987	USA, Florida	Not found	SAMN07998897
GB514_TX	ST1	Xylella fastidiosa subsp. fastidiosa	Vitis vinifera	30.2808	-98.9263	550	2006	USA, Texas, Gillespie	H. L. Schreiber IV, M. Koirala, A. Lara, M. Ojeda, S. E. Dowd, B. Bextine and L. Morano	SAMN02603754
14B1_GA	ST2	Xylella fastidiosa subsp. fastidiosa	Vitis vinifera	30.6072	-83.8597	55	2014	USA, Georgia, Blackstock vineyards	Castillo et al. 2021. Appl Environ Microbiol	SAMN15732826
14B2_GA	ST2	Xylella fastidiosa subsp. fastidiosa	Vitis vinifera	30.6072	-83.8597	55	2014	USA, Georgia, Blackstock vineyards	Castillo et al. 2021. Appl Environ Microbiol	SAMN15732827
14B3_GA	ST2	Xylella fastidiosa subsp. fastidiosa	Vitis vinifera	30.6072	-83.8597	55	2014	USA, Georgia, Blackstock vineyards	Castillo et al. 2021. Appl Environ Microbiol	SAMN15732828
14B4_GA	ST2	Xylella fastidiosa subsp. fastidiosa	Vitis vinifera	30.6072	-83.8597	55	2014	USA, Georgia, Blackstock vineyards	Castillo et al. 2021. Appl Environ Microbiol	SAMN15732829
14B5_GA	ST2	Xylella fastidiosa subsp. fastidiosa	Vitis vinifera	30.6072	-83.8597	55	2014	USA, Georgia, Blackstock vineyards	Castillo et al. 2021. Appl Environ Microbiol	SAMN15732830
14B6_GA	ST2	Xylella fastidiosa subsp. fastidiosa	Vitis vinifera	30.6072	-83.8597	55	2014	USA, Georgia, Blackstock vineyards	Castillo et al. 2021. Appl Environ Microbiol	SAMN15732831
14B7_GA	ST2	Xylella fastidiosa subsp. fastidiosa	Vitis vinifera	30.6072	-83.8597	55	2014	USA, Georgia, Blackstock vineyards	Castillo et al. 2021. Appl Environ Microbiol	SAMN15732832
15B1_GA	ST2	Xylella fastidiosa subsp. fastidiosa	Vitis vinifera	30.6072	-83.8597	55	2015	USA, Georgia, Blackstock vineyards	Castillo et al. 2021. Appl Environ Microbiol	SAMN15732833
15B2_GA	ST2	Xylella fastidiosa subsp. fastidiosa	Vitis vinifera	30.6072	-83.8597	55	2015	USA, Georgia, Blackstock vineyards	Castillo et al. 2021. Appl Environ Microbiol	SAMN15732834
15B3_GA	ST2	Xylella fastidiosa subsp. fastidiosa	Vitis vinifera	30.6072	-83.8597	55	2015	USA, Georgia, Blackstock vineyards	Castillo et al. 2021. Appl Environ Microbiol	SAMN15732835
15M1_GA	ST2	Xylella fastidiosa subsp. fastidiosa	Vitis vinifera	34.5643	-80.0668	62	2015	USA, Georgia, Montaluce vineyards	Castillo et al. 2021. Appl Environ Microbiol	SAMN15732837
16B1_GA	ST2	Xylella fastidiosa subsp. fastidiosa	Vitis vinifera	30.6072	-83.8597	55	2016	USA, Georgia, Blackstock vineyards	Castillo et al. 2021. Appl Environ Microbiol	SAMN15732838
16B2_GA	ST2	Xylella fastidiosa subsp. fastidiosa	Vitis vinifera	30.6072	-83.8597	55	2016	USA, Georgia, Blackstock vineyards	Castillo et al. 2021. Appl Environ Microbiol	SAMN15732839
16B3_GA	ST2	Xylella fastidiosa subsp. fastidiosa	Vitis vinifera	30.6072	-83.8597	55	2016	USA, Georgia, Blackstock vineyards	Castillo et al. 2021. Appl Environ Microbiol	SAMN15732840
16B4_GA	ST2	Xylella fastidiosa subsp. fastidiosa	Vitis vinifera	30.6072	-83.8597	55	2016	USA, Georgia, Blackstock vineyards	Castillo et al. 2021. Appl Environ Microbiol	SAMN15732841
16B5_GA	ST2	Xylella fastidiosa subsp. fastidiosa	Vitis vinifera	30.6072	-83.8597	55	2016	USA, Georgia, Blackstock vineyards	Castillo et al. 2021. Appl Environ Microbiol	SAMN15732842
16B6_GA	ST2	Xylella fastidiosa subsp. fastidiosa	Vitis vinifera	30.6072	-83.8597	55	2016	USA, Georgia, Blackstock vineyards	Castillo et al. 2021. Appl Environ Microbiol	SAMN15732836
16M2_GA	ST1	Xylella fastidiosa subsp. fastidiosa	Vitis vinifera	34.5643	-80.0668	62	2016	USA, Georgia, Montaluce vineyards	Castillo et al. 2021. Appl Environ Microbiol	SAMN15732843
16M3_GA	ST1	Xylella fastidiosa subsp. fastidiosa	Vitis vinifera	34.5643	-80.0668	62	2016	USA, Georgia, Montaluce vineyards	Castillo et al. 2021. Appl Environ Microbiol	SAMN15732844
16M5_GA	ST2	Xylella fastidiosa subsp. fastidiosa	Vitis vinifera	34.5643	-80.0668	62	2016	USA, Georgia, Montaluce vineyards	Castillo et al. 2021. Appl Environ Microbiol	SAMN15732845
16M6_GA	ST2	Xylella fastidiosa subsp. fastidiosa	Vitis vinifera	34.5643	-80.0668	62	2016	USA, Georgia, Montaluce vineyards	Castillo et al. 2021. Appl Environ Microbiol	SAMN15732846
16M7_GA	ST2	Xylella fastidiosa subsp. fastidiosa	Vitis vinifera	34.5643	-80.0668	62	2016	USA, Georgia, Montaluce vineyards	Castillo et al. 2021. Appl Environ Microbiol	SAMN15732847
16M8_GA	ST2	Xylella fastidiosa subsp. fastidiosa	Vitis vinifera	34.5643	-80.0668	62	2016	USA, Georgia, Montaluce vineyards	Castillo et al. 2021. Appl Environ Microbiol	SAMN15732848
16M9_GA	ST2	Xylella fastidiosa subsp. fastidiosa	Vitis vinifera	34.5643	-80.0668	62	2016	USA, Georgia, Montaluce vineyards	Castillo et al. 2021. Appl Environ Microbiol	SAMN15732849
RAAR7_Conn-creek_CA	ST1	Xylella fastidiosa subsp. fastidiosa	Vitis vinifera	38.2975	-122.287	6	1990-1999	USA, California, Napa Valley	Kahn and Almeida 2022	SAMN26366570
RAAR10_CV17-3_CA	ST1	Xylella fastidiosa subsp. fastidiosa	Vitis vinifera	38.2975	-122.287	6	2011	USA, California, Napa Valley	SAMN26366572	SAMN26366572
Temecula1_CA	ST1	Xylella fastidiosa subsp. fastidiosa	Vitis vinifera	33.487	-117.144	304	1998	USA, California, Temecula	Van Sluys et al 2002. J Bacteriol	SAMN02603844
CCPM1_GA	ST1	Xylella fastidiosa subsp. fastidiosa	Vitis vinifera	34.5261	-83.9844	456	2010	USA, Georgia, Lumpking, Dahlonega	Vanhove et al 2019. Applied Env. Microbiol	SAMN09941435
Napa1_CA	ST1	Xylella fastidiosa subsp. fastidiosa	Vitis vinifera	38.2975	-122.287	6	2015	USA, California, Napa Valley	Vanhove et al 2019. Applied Env. Microbiol	SAMN09941406
RAAR11_CV23-3_CA	ST1	Xylella fastidiosa subsp. fastidiosa	Vitis vinifera	38.2975	-122.287	6	2011	USA, California, Napa Valley	Vanhove et al 2019. Applied Env. Microbiol	SAMN09941404
RAAR3_STL_CA	ST1	Xylella fastidiosa subsp. fastidiosa	Vitis vinifera	38.2975	-122.287	6	1998	USA, California, Napa Valley	Vanhove et al 2019. Applied Env. Microbiol	SAMN09941416
RAAR4_SLO_CA	ST1	Xylella fastidiosa subsp. fastidiosa	Vitis vinifera	35.2828	-120.66	73	1994	USA, California, San Luis Ovispo	Vanhove et al 2019. Applied Env. Microbiol	SAMN09941414
RAAR5_Baja_MX	ST1	Xylella fastidiosa subsp. fastidiosa	Vitis vinifera	32.0956	-116.573	331	2001	Mexico, Baja California, Guadalupe Valley (East of Ensenada)	Vanhove et al 2019. Applied Env. Microbiol	SAMN09941403
RACD01AC_23R1_CA	ST1	Xylella fastidiosa subsp. fastidiosa	Vitis vinifera	38.2661	-122.456	13	2012	USA, California, Sonoma, Los Carneros AVA	Vanhove et al 2019. Applied Env. Microbiol	SAMN09941408
RACD01AE_17R1_CA	ST1	Xylella fastidiosa subsp. fastidiosa	Vitis vinifera	38.2661	-122.456	13	2012	USA, California, Sonoma, Los Carneros AVA	Vanhove et al 2019. Applied Env. Microbiol	SAMN09941409
RACD01AF_23L6_CA	ST1	Xylella fastidiosa subsp. fastidiosa	Vitis vinifera	38.2661	-122.456	13	2012	USA, California, Sonoma, Los Carneros AVA	Vanhove et al 2019. Applied Env. Microbiol	SAMN09941410
RACD01AG_17L1_CA	ST1	Xylella fastidiosa subsp. fastidiosa	Vitis vinifera	38.2661	-122.456	13	2012	USA, California, Sonoma, Los Carneros AVA	Vanhove et al 2019. Applied Env. Microbiol	SAMN09941411
RACD01AH_17L5_CA	ST1	Xylella fastidiosa subsp. fastidiosa	Vitis vinifera	38.2661	-122.456	13	2012	USA, California, Sonoma, Los Carneros AVA	Vanhove et al 2019. Applied Env. Microbiol	SAMN09941412
RACD01AI_23c_CA	ST1	Xylella fastidiosa subsp. fastidiosa	Vitis vinifera	38.2661	-122.456	13	2012	USA, California, Sonoma, Los Carneros AVA	Vanhove et al 2019. Applied Env. Microbiol	SAMN09941413
XF43canu_ACR01_CA	ST1	Xylella fastidiosa subsp. fastidiosa	Vitis vinifera	NO CITY LOCATION	NO CITY LOCATION	NO CITY LOCATION	2011	USA, California	Vanhove et al 2019. Applied Env. Microbiol	SAMN09941432
XF44canu_Hopland_CA	ST4	Xylella fastidiosa subsp. fastidiosa	Vitis vinifera	38.972	-123.109	42	1990-1999	USA, California, Mendocino	Vanhove et al 2019. Applied Env. Microbiol	SAMN09941433
XF50canu_WM1-1_GA	ST2	Xylella fastidiosa subsp. fastidiosa	Vitis vinifera	34.5261	-83.9844	456	2009	USA, Georgia, Lumpking, Dahlonega	Vanhove et al 2019. Applied Env. Microbiol	SAMN09941434
XF51canu_CCPM1_GA	ST1	Xylella fastidiosa subsp. fastidiosa	Vitis vinifera	34.5261	-83.9844	456	2010	USA, Georgia, Lumpking, Dahlonega	Vanhove et al 2019. Applied Env. Microbiol	SAMN09941435
XF99canu_Silverado_CA	ST1	Xylella fastidiosa subsp. fastidiosa	Vitis vinifera	38.2975	-122.287	6	1990-1999	USA, California, Napa Silverado	Vanhove et al 2019. Applied Env. Microbiol	SAMN09941436
Je100_XF2_80_CA	ST1	Xylella fastidiosa subsp. fastidiosa	Vitis vinifera	33.5226	-117.063	439	2016	USA, California, Temecula, Vel vino winery	Vanhove et al., 2020. Env. Microbiol	SAMN10358664
Je101_XF2_81_CA	ST1	Xylella fastidiosa subsp. fastidiosa	Vitis vinifera	33.5226	-117.063	439	2016	USA, California, Temecula, Vel vino winery	Vanhove et al., 2020. Env. Microbiol	SAMN10358665
Je102_XF2_82_CA	ST1	Xylella fastidiosa subsp. fastidiosa	Vitis vinifera	33.5381	-117.088	349	2016	USA, California, Temecula, Vista de Oro road	Vanhove et al., 2020. Env. Microbiol	SAMN10358666
Je103_XF2_83_CA	ST1	Xylella fastidiosa subsp. fastidiosa	Vitis vinifera	33.5381	-117.088	349	2016	USA, California, Temecula, Vista de Oro road	Vanhove et al., 2020. Env. Microbiol	SAMN10358667
Je104_XF2_84_CA	ST1	Xylella fastidiosa subsp. fastidiosa	Vitis vinifera	33.5381	-117.088	349	2016	USA, California, Temecula, Vista de Oro road	Vanhove et al., 2020. Env. Microbiol	SAMN10358668
Je105_XF2_85_CA	ST1	Xylella fastidiosa subsp. fastidiosa	Vitis vinifera	33.5513	-117.02	482	2016	USA, California, Temecula, Glenoaks road	Vanhove et al., 2020. Env. Microbiol	SAMN10358669
Je106_XF2_86_CA	ST1	Xylella fastidiosa subsp. fastidiosa	Vitis vinifera	33.5513	-117.02	482	2016	USA, California, Temecula, Glenoaks road	Vanhove et al., 2020. Env. Microbiol	SAMN10358670
Je107_XF2_87_CA	ST1	Xylella fastidiosa subsp. fastidiosa	Vitis vinifera	33.5513	-117.02	482	2016	USA, California, Temecula, Glenoaks road	Vanhove et al., 2020. Env. Microbiol	SAMN10358671
Je108_XF2_88_CA	ST1	Xylella fastidiosa subsp. fastidiosa	Vitis vinifera	33.5513	-117.02	482	2016	USA, California, Temecula, Glenoaks road	Vanhove et al., 2020. Env. Microbiol	SAMN10358672
Je109_XF2_89_CA	ST1	Xylella fastidiosa subsp. fastidiosa	Vitis vinifera	33.5283	-117.052	412	2016	USA, California, Temecula, Van Roekel Vineyard and Winery	Vanhove et al., 2020. Env. Microbiol	SAMN10358673
Je10_XF1_86_CA	ST4	Xylella fastidiosa subsp. fastidiosa	Vitis vinifera	38.6853	-122.952	48	2016	USA, California, Sonoma, Bradford Mountain	Vanhove et al., 2020. Env. Microbiol	SAMN10358663
Je110_XF2_90_CA	ST1	Xylella fastidiosa subsp. fastidiosa	Vitis vinifera	33.5283	-117.052	412	2016	USA, California, Temecula, Van Roekel Vineyard and Winery	Vanhove et al., 2020. Env. Microbiol	SAMN10358675
Je111_XF2_91_CA	ST1	Xylella fastidiosa subsp. fastidiosa	Vitis vinifera	33.5283	-117.052	412	2016	USA, California, Temecula, Van Roekel Vineyard and Winery	Vanhove et al., 2020. Env. Microbiol	SAMN10358676
Je112_XF2_92_CA	ST1	Xylella fastidiosa subsp. fastidiosa	Vitis vinifera	33.5283	-117.052	412	2016	USA, California, Temecula, Van Roekel Vineyard and Winery	Vanhove et al., 2020. Env. Microbiol	SAMN10358677
Je113_XF2_93_CA	ST1	Xylella fastidiosa subsp. fastidiosa	Vitis vinifera	38.4061	-122.341	27	2016	USA, California, Napa valley, Veteran peak (nearby)	Vanhove et al., 2020. Env. Microbiol	SAMN10358678
Je114_XF2_94_CA	ST1	Xylella fastidiosa subsp. fastidiosa	Vitis vinifera	38.3544	-122.327	30	2016	USA, California, Napa valley, Oak Knoll Avenue	Vanhove et al., 2020. Env. Microbiol	SAMN10358679
Je115_XF2_95_CA	ST1	Xylella fastidiosa subsp. fastidiosa	Vitis vinifera	35.2387	-118.761	174	2016	USA, California, Bakersfield	Vanhove et al., 2020. Env. Microbiol	SAMN10358680
Je116_XF2_96_CA	ST1	Xylella fastidiosa subsp. fastidiosa	Vitis vinifera	33.5381	-117.088	349	2016	USA, California, Temecula, Vista de Oro road	Vanhove et al., 2020. Env. Microbiol	SAMN10358681
Je117_XF3_A1_CA	ST1	Xylella fastidiosa subsp. fastidiosa	Vitis vinifera	33.5283	-117.052	412	2016	USA, California, Temecula, Van Roekel Vineyard and Winery	Vanhove et al., 2020. Env. Microbiol	SAMN10358682
Je118_XF3_B1_CA	ST1	Xylella fastidiosa subsp. fastidiosa	Vitis vinifera	33.5587	-117.011	510	2016	USA, California, Temecula, Avenida Arriba	Vanhove et al., 2020. Env. Microbiol	SAMN10358683
Je119_XF3_C1_CA	ST1	Xylella fastidiosa subsp. fastidiosa	Vitis vinifera	33.5587	-117.011	510	2016	USA, California, Temecula, Avenida Arriba	Vanhove et al., 2020. Env. Microbiol	SAMN10358684
Je11_XF1_87_CA	ST4	Xylella fastidiosa subsp. fastidiosa	Vitis vinifera	38.6853	-122.952	48	2016	USA, California, Sonoma, Bradford Mountain	Vanhove et al., 2020. Env. Microbiol	SAMN10358674
Je120_XF3_D1_CA	ST1	Xylella fastidiosa subsp. fastidiosa	Vitis vinifera	33.5587	-117.011	510	2016	USA, California, Temecula, Avenida Arriba	Vanhove et al., 2020. Env. Microbiol	SAMN10358686
Je121_XF3_E1_CA	ST1	Xylella fastidiosa subsp. fastidiosa	Vitis vinifera	33.5587	-117.011	510	2016	USA, California, Temecula, Avenida Arriba	Vanhove et al., 2020. Env. Microbiol	SAMN10358687
Je122_XF3_F1_CA	ST1	Xylella fastidiosa subsp. fastidiosa	Vitis vinifera	33.5587	-117.011	510	2016	USA, California, Temecula, Avenida Arriba	Vanhove et al., 2020. Env. Microbiol	SAMN10358688
Je12_XF1_88_CA	ST4	Xylella fastidiosa subsp. fastidiosa	Vitis vinifera	38.6853	-122.952	48	2016	USA, California, Sonoma, Bradford Mountain	Vanhove et al., 2020. Env. Microbiol	SAMN10358685
Je13_XF1_89_CA	ST4	Xylella fastidiosa subsp. fastidiosa	Vitis vinifera	38.6853	-122.952	48	2016	USA, California, Sonoma, Bradford Mountain	Vanhove et al., 2020. Env. Microbiol	SAMN10358689
Je14_XF1_90_CA	ST4	Xylella fastidiosa subsp. fastidiosa	Vitis vinifera	38.6853	-122.952	48	2016	USA, California, Sonoma, Bradford Mountain	Vanhove et al., 2020. Env. Microbiol	SAMN10358690
Je15_XF1_91_CA	ST4	Xylella fastidiosa subsp. fastidiosa	Vitis vinifera	38.6853	-122.952	48	2016	USA, California, Sonoma, Bradford Mountain	Vanhove et al., 2020. Env. Microbiol	SAMN10358691
Je16_XF1_92_CA	ST4	Xylella fastidiosa subsp. fastidiosa	Vitis vinifera	38.6853	-122.952	48	2016	USA, California, Sonoma, Bradford Mountain	Vanhove et al., 2020. Env. Microbiol	SAMN10358692
Je17_XF1_93_CA	ST4	Xylella fastidiosa subsp. fastidiosa	Vitis vinifera	38.6853	-122.952	48	2016	USA, California, Sonoma, Bradford Mountain	Vanhove et al., 2020. Env. Microbiol	SAMN10358693
Je18_XF1_94_CA	ST4	Xylella fastidiosa subsp. fastidiosa	Vitis vinifera	38.6853	-122.952	48	2016	USA, California, Sonoma, Bradford Mountain	Vanhove et al., 2020. Env. Microbiol	SAMN10358694
Je19_XF1_95_CA	ST4	Xylella fastidiosa subsp. fastidiosa	Vitis vinifera	38.6853	-122.952	48	2016	USA, California, Sonoma, Bradford Mountain	Vanhove et al., 2020. Env. Microbiol	SAMN10358695
Je1_XF1_77_CA	ST1	Xylella fastidiosa subsp. fastidiosa	Vitis vinifera	34.6551	-120.336	136	2016	USA, California, Santa Barbara, Lompoc	Vanhove et al., 2020. Env. Microbiol	SAMN10358662
Je20_XF1_96_CA	ST4	Xylella fastidiosa subsp. fastidiosa	Vitis vinifera	38.6853	-122.952	48	2016	USA, California, Sonoma, Bradford Mountain	Vanhove et al., 2020. Env. Microbiol	SAMN10358697
Je21_XF2_1_CA	ST4	Xylella fastidiosa subsp. fastidiosa	Vitis vinifera	38.6853	-122.952	48	2016	USA, California, Sonoma, Bradford Mountain	Vanhove et al., 2020. Env. Microbiol	SAMN10358698
Je22_XF2_2_CA	ST1	Xylella fastidiosa subsp. fastidiosa	Vitis vinifera	38.5069	-122.492	540	2016	USA, California, Napa valley, Spring Mountain	Vanhove et al., 2020. Env. Microbiol	SAMN10358699
Je23_XF2_3_CA	ST1	Xylella fastidiosa subsp. fastidiosa	Vitis vinifera	38.5069	-122.492	540	2016	USA, California, Napa valley, Spring Mountain	Vanhove et al., 2020. Env. Microbiol	SAMN10358700
Je24_XF2_4_CA	ST1	Xylella fastidiosa subsp. fastidiosa	Vitis vinifera	38.5069	-122.492	540	2016	USA, California, Napa valley, Spring Mountain	Vanhove et al., 2020. Env. Microbiol	SAMN10358701
Je25_XF2_5_CA	ST1	Xylella fastidiosa subsp. fastidiosa	Vitis vinifera	38.5069	-122.492	540	2016	USA, California, Napa valley, Spring Mountain	Vanhove et al., 2020. Env. Microbiol	SAMN10358702
Je26_XF2_6_CA	ST1	Xylella fastidiosa subsp. fastidiosa	Vitis vinifera	38.5069	-122.492	540	2016	USA, California, Napa valley, Spring Mountain	Vanhove et al., 2020. Env. Microbiol	SAMN10358703
Je27_XF2_7_CA	ST1	Xylella fastidiosa subsp. fastidiosa	Vitis vinifera	38.5069	-122.492	540	2016	USA, California, Napa valley, Spring Mountain	Vanhove et al., 2020. Env. Microbiol	SAMN10358704
Je28_XF2_8_CA	ST1	Xylella fastidiosa subsp. fastidiosa	Vitis vinifera	38.5069	-122.492	540	2016	USA, California, Napa valley, Spring Mountain	Vanhove et al., 2020. Env. Microbiol	SAMN10358705
Je29_XF2_9_CA	ST1	Xylella fastidiosa subsp. fastidiosa	Vitis vinifera	38.5069	-122.492	540	2016	USA, California, Napa valley, Spring Mountain	Vanhove et al., 2020. Env. Microbiol	SAMN10358706
Je2_XF1_78_CA	ST1	Xylella fastidiosa subsp. fastidiosa	Vitis vinifera	34.6649	-120.354	121	2016	USA, California, Santa Barbara, Cebada Canyon road	Vanhove et al., 2020. Env. Microbiol	SAMN10358696
Je30_XF2_10_CA	ST1	Xylella fastidiosa subsp. fastidiosa	Vitis vinifera	38.5069	-122.492	540	2016	USA, California, Napa valley, Spring Mountain	Vanhove et al., 2020. Env. Microbiol	SAMN10358708
Je31_XF2_11_CA	ST1	Xylella fastidiosa subsp. fastidiosa	Vitis vinifera	38.5069	-122.492	540	2016	USA, California, Napa valley, Spring Mountain	Vanhove et al., 2020. Env. Microbiol	SAMN10358709
Je32_XF2_12_CA	ST1	Xylella fastidiosa subsp. fastidiosa	Vitis vinifera	38.4658	-122.397	43	2016	USA, California, Napa valley, Conn Creek road	Vanhove et al., 2020. Env. Microbiol	SAMN10358710
Je33_XF2_13_CA	ST1	Xylella fastidiosa subsp. fastidiosa	Vitis vinifera	38.4658	-122.397	43	2016	USA, California, Napa valley, Conn Creek road	Vanhove et al., 2020. Env. Microbiol	SAMN10358711
Je34_XF2_14_CA	ST1	Xylella fastidiosa subsp. fastidiosa	Vitis vinifera	38.4658	-122.397	43	2016	USA, California, Napa valley, Conn Creek road	Vanhove et al., 2020. Env. Microbiol	SAMN10358712
Je35_XF2_15_CA	ST1	Xylella fastidiosa subsp. fastidiosa	Vitis vinifera	38.4658	-122.397	43	2016	USA, California, Napa valley, Conn Creek road	Vanhove et al., 2020. Env. Microbiol	SAMN10358713
Je36_XF2_16_CA	ST1	Xylella fastidiosa subsp. fastidiosa	Vitis vinifera	38.4658	-122.397	43	2016	USA, California, Napa valley, Conn Creek road	Vanhove et al., 2020. Env. Microbiol	SAMN10358714
Je37_XF2_17_CA	ST1	Xylella fastidiosa subsp. fastidiosa	Vitis vinifera	38.4658	-122.397	43	2016	USA, California, Napa valley, Conn Creek road	Vanhove et al., 2020. Env. Microbiol	SAMN10358715
Je38_XF2_18_CA	ST1	Xylella fastidiosa subsp. fastidiosa	Vitis vinifera	38.3525	-122.291	16	2016	USA, California, Napa valley, Preta drive (near)	Vanhove et al., 2020. Env. Microbiol	SAMN10358716
Je39_XF2_19_CA	ST1	Xylella fastidiosa subsp. fastidiosa	Vitis vinifera	38.3525	-122.291	16	2016	USA, California, Napa valley, Preta drive (near)	Vanhove et al., 2020. Env. Microbiol	SAMN10358717
Je3_XF1_79_CA	ST1	Xylella fastidiosa subsp. fastidiosa	Vitis vinifera	34.6649	-120.354	121	2016	USA, California, Santa Barbara, Cebada Canyon road	Vanhove et al., 2020. Env. Microbiol	SAMN10358707
Je40_XF2_20_CA	ST1	Xylella fastidiosa subsp. fastidiosa	Vitis vinifera	38.3525	-122.291	16	2016	USA, California, Napa valley, Preta drive (near)	Vanhove et al., 2020. Env. Microbiol	SAMN10358719
Je41_XF2_21_CA	ST1	Xylella fastidiosa subsp. fastidiosa	Vitis vinifera	38.3525	-122.291	16	2016	USA, California, Napa valley, Preta drive (near)	Vanhove et al., 2020. Env. Microbiol	SAMN10358720
Je42_XF2_22_CA	ST1	Xylella fastidiosa subsp. fastidiosa	Vitis vinifera	38.3525	-122.291	16	2016	USA, California, Napa valley, Preta drive (near)	Vanhove et al., 2020. Env. Microbiol	SAMN10358721
Je43_XF2_23_CA	ST1	Xylella fastidiosa subsp. fastidiosa	Vitis vinifera	38.4575	-122.422	54	2016	USA, California, Napa valley, Rutherford	Vanhove et al., 2020. Env. Microbiol	SAMN10358722
Je44_XF2_24_CA	ST1	Xylella fastidiosa subsp. fastidiosa	Vitis vinifera	38.4575	-122.422	54	2016	USA, California, Napa valley, Rutherford	Vanhove et al., 2020. Env. Microbiol	SAMN10358723
Je45_XF2_25_CA	ST1	Xylella fastidiosa subsp. fastidiosa	Vitis vinifera	38.4575	-122.422	54	2016	USA, California, Napa valley, Rutherford	Vanhove et al., 2020. Env. Microbiol	SAMN10358724
Je46_XF2_26_CA	ST1	Xylella fastidiosa subsp. fastidiosa	Vitis vinifera	38.4575	-122.422	54	2016	USA, California, Napa valley, Rutherford	Vanhove et al., 2020. Env. Microbiol	SAMN10358725
Je47_XF2_27_CA	ST1	Xylella fastidiosa subsp. fastidiosa	Vitis vinifera	38.3358	-122.294	17	2016	USA, California, Napa valley, Big Ranch road	Vanhove et al., 2020. Env. Microbiol	SAMN10358726
Je48_XF2_28_CA	ST1	Xylella fastidiosa subsp. fastidiosa	Vitis vinifera	38.3358	-122.294	17	2016	USA, California, Napa valley, Big Ranch road	Vanhove et al., 2020. Env. Microbiol	SAMN10358727
Je49_XF2_29_CA	ST1	Xylella fastidiosa subsp. fastidiosa	Vitis vinifera	38.3358	-122.294	17	2016	USA, California, Napa valley, Big Ranch road	Vanhove et al., 2020. Env. Microbiol	SAMN10358728
Je4_XF1_80_CA	ST1	Xylella fastidiosa subsp. fastidiosa	Vitis vinifera	34.6649	-120.353	121	2016	USA, California, Santa Barbara, Cebada Canyon road	Vanhove et al., 2020. Env. Microbiol	SAMN10358718
Je50_XF2_30_CA	ST1	Xylella fastidiosa subsp. fastidiosa	Vitis vinifera	38.3358	-122.294	17	2016	USA, California, Napa valley, Big Ranch road	Vanhove et al., 2020. Env. Microbiol	SAMN10358730
Je51_XF2_31_CA	ST1	Xylella fastidiosa subsp. fastidiosa	Vitis vinifera	38.4061	-122.341	27	2016	USA, California, Napa valley, Veteran peak (nearby)	Vanhove et al., 2020. Env. Microbiol	SAMN10358731
Je52_XF2_32_CA	ST1	Xylella fastidiosa subsp. fastidiosa	Vitis vinifera	38.4061	-122.341	27	2016	USA, California, Napa valley, Veteran peak (nearby)	Vanhove et al., 2020. Env. Microbiol	SAMN10358732
Je53_XF2_33_CA	ST1	Xylella fastidiosa subsp. fastidiosa	Vitis vinifera	38.4061	-122.341	27	2016	USA, California, Napa valley, Veteran peak (nearby)	Vanhove et al., 2020. Env. Microbiol	SAMN10358733
Je54_XF2_34_CA	ST1	Xylella fastidiosa subsp. fastidiosa	Vitis vinifera	38.4061	-122.341	27	2016	USA, California, Napa valley, Veteran peak (nearby)	Vanhove et al., 2020. Env. Microbiol	SAMN10358734
Je55_XF2_35_CA	ST1	Xylella fastidiosa subsp. fastidiosa	Vitis vinifera	38.3544	-122.327	30	2016	USA, California, Napa valley, Oak Knoll Avenue	Vanhove et al., 2020. Env. Microbiol	SAMN10358735
Je56_XF2_36_CA	ST1	Xylella fastidiosa subsp. fastidiosa	Vitis vinifera	38.3544	-122.327	30	2016	USA, California, Napa valley, Oak Knoll Avenue	Vanhove et al., 2020. Env. Microbiol	SAMN10358736
Je57_XF2_37_CA	ST1	Xylella fastidiosa subsp. fastidiosa	Vitis vinifera	38.3986	-122.323	38	2016	USA, California, Napa valley, Silverado trail	Vanhove et al., 2020. Env. Microbiol	SAMN10358737
Je58_XF2_38_CA	ST1	Xylella fastidiosa subsp. fastidiosa	Vitis vinifera	38.3986	-122.323	38	2016	USA, California, Napa valley, Silverado trail	Vanhove et al., 2020. Env. Microbiol	SAMN10358738
Je59_XF2_39_CA	ST1	Xylella fastidiosa subsp. fastidiosa	Vitis vinifera	38.3986	-122.323	38	2016	USA, California, Napa valley, Silverado trail	Vanhove et al., 2020. Env. Microbiol	SAMN10358739
Je5_XF1_81_CA	ST1	Xylella fastidiosa subsp. fastidiosa	Vitis vinifera	34.6649	-120.353	121	2016	USA, California, Santa Barbara, Cebada Canyon road	Vanhove et al., 2020. Env. Microbiol	SAMN10358729
Je60_XF2_40_CA	ST1	Xylella fastidiosa subsp. fastidiosa	Vitis vinifera	35.3357	-118.807	247	2016	USA, California, Bakersfiled, Tower Line road	Vanhove et al., 2020. Env. Microbiol	SAMN10358741
Je61_XF2_41_CA	ST4	Xylella fastidiosa subsp. fastidiosa	Vitis vinifera	38.6853	-122.952	48	2016	USA, California, Sonoma, Bradford Mountain	Vanhove et al., 2020. Env. Microbiol	SAMN10358742
Je62_XF2_42_CA	ST1	Xylella fastidiosa subsp. fastidiosa	Vitis vinifera	38.3544	-122.327	30	2016	USA, California, Napa valley, Oak Knoll Avenue	Vanhove et al., 2020. Env. Microbiol	SAMN10358743
Je63_XF2_43_CA	ST1	Xylella fastidiosa subsp. fastidiosa	Vitis vinifera	35.2494	-118.753	183	2016	USA, California, Bakersfield, General Beale road	Vanhove et al., 2020. Env. Microbiol	SAMN10358744
Je64_XF2_44_CA	ST1	Xylella fastidiosa subsp. fastidiosa	Vitis vinifera	35.2494	-118.753	183	2016	USA, California, Bakersfield, General Beale road	Vanhove et al., 2020. Env. Microbiol	SAMN10358745
Je65_XF2_45_CA	ST4	Xylella fastidiosa subsp. fastidiosa	Vitis vinifera	35.2494	-118.753	183	2016	USA, California, Bakersfield, General Beale road	Vanhove et al., 2020. Env. Microbiol	SAMN10358746
Je66_XF2_46_CA	ST1	Xylella fastidiosa subsp. fastidiosa	Vitis vinifera	35.2494	-118.753	183	2016	USA, California, Bakersfield, General Beale road	Vanhove et al., 2020. Env. Microbiol	SAMN10358747
Je67_XF2_47_CA	ST1	Xylella fastidiosa subsp. fastidiosa	Vitis vinifera	35.2494	-118.753	183	2016	USA, California, Bakersfield, General Beale road	Vanhove et al., 2020. Env. Microbiol	SAMN10358748
Je68_XF2_48_CA	ST1	Xylella fastidiosa subsp. fastidiosa	Vitis vinifera	35.2494	-118.753	183	2016	USA, California, Bakersfield, General Beale road	Vanhove et al., 2020. Env. Microbiol	SAMN10358749
Je69_XF2_49_CA	ST1	Xylella fastidiosa subsp. fastidiosa	Vitis vinifera	35.2494	-118.753	183	2016	USA, California, Bakersfield, General Beale road	Vanhove et al., 2020. Env. Microbiol	SAMN10358750
Je6_XF1_82_CA	ST4	Xylella fastidiosa subsp. fastidiosa	Vitis vinifera	38.6853	-122.952	48	2016	USA, California, Sonoma, Bradford Mountain	Vanhove et al., 2020. Env. Microbiol	SAMN10358740
Je70_XF2_50_CA	ST1	Xylella fastidiosa subsp. fastidiosa	Vitis vinifera	35.2494	-118.753	183	2016	USA, California, Bakersfield, General Beale road	Vanhove et al., 2020. Env. Microbiol	SAMN10358752
Je71_XF2_51_CA	ST1	Xylella fastidiosa subsp. fastidiosa	Vitis vinifera	35.2494	-118.753	183	2016	USA, California, Bakersfield, General Beale road	Vanhove et al., 2020. Env. Microbiol	SAMN10358753
Je72_XF2_52_CA	ST1	Xylella fastidiosa subsp. fastidiosa	Vitis vinifera	35.2387	-118.761	175	2016	USA, California, Bakersfield, Buena Vista boulevard	Vanhove et al., 2020. Env. Microbiol	SAMN10358754
Je73_XF2_53_CA	ST4	Xylella fastidiosa subsp. fastidiosa	Vitis vinifera	35.2387	-118.761	175	2016	USA, California, Bakersfield, Buena Vista boulevard	Vanhove et al., 2020. Env. Microbiol	SAMN10358755
Je74_XF2_54_CA	ST1	Xylella fastidiosa subsp. fastidiosa	Vitis vinifera	35.2387	-118.761	175	2016	USA, California, Bakersfield, Buena Vista boulevard	Vanhove et al., 2020. Env. Microbiol	SAMN10358756
Je75_XF2_55_CA	ST1	Xylella fastidiosa subsp. fastidiosa	Vitis vinifera	35.2387	-118.761	175	2016	USA, California, Bakersfield, Buena Vista boulevard	Vanhove et al., 2020. Env. Microbiol	SAMN10358757
Je76_XF2_56_CA	ST1	Xylella fastidiosa subsp. fastidiosa	Vitis vinifera	35.2387	-118.761	175	2016	USA, California, Bakersfield, Buena Vista boulevard	Vanhove et al., 2020. Env. Microbiol	SAMN10358758
Je77_XF2_57_CA	ST1	Xylella fastidiosa subsp. fastidiosa	Vitis vinifera	35.2387	-118.761	175	2016	USA, California, Bakersfield, Buena Vista boulevard	Vanhove et al., 2020. Env. Microbiol	SAMN10358759
Je78_XF2_58_CA	ST1	Xylella fastidiosa subsp. fastidiosa	Vitis vinifera	35.2176	-118.761	161	2016	USA, California, Bakersfield, General Beale road	Vanhove et al., 2020. Env. Microbiol	SAMN10358760
Je79_XF2_59_CA	ST1	Xylella fastidiosa subsp. fastidiosa	Vitis vinifera	35.2176	-118.761	161	2016	USA, California, Bakersfield, General Beale road	Vanhove et al., 2020. Env. Microbiol	SAMN10358761
Je7_XF1_83_CA	ST4	Xylella fastidiosa subsp. fastidiosa	Vitis vinifera	38.6853	-122.952	48	2016	USA, California, Sonoma, Bradford Mountain	Vanhove et al., 2020. Env. Microbiol	SAMN10358751
Je80_XF2_60_CA	ST1	Xylella fastidiosa subsp. fastidiosa	Vitis vinifera	35.2176	-118.761	161	2016	USA, California, Bakersfield, General Beale road	Vanhove et al., 2020. Env. Microbiol	SAMN10358763
Je81_XF2_61_CA	ST1	Xylella fastidiosa subsp. fastidiosa	Vitis vinifera	35.2176	-118.761	161	2016	USA, California, Bakersfield, General Beale road	Vanhove et al., 2020. Env. Microbiol	SAMN10358764
Je82_XF2_62_CA	ST1	Xylella fastidiosa subsp. fastidiosa	Vitis vinifera	35.2176	-118.761	161	2016	USA, California, Bakersfield, General Beale road	Vanhove et al., 2020. Env. Microbiol	SAMN10358765
Je83_XF2_63_CA	ST1	Xylella fastidiosa subsp. fastidiosa	Vitis vinifera	35.2176	-118.761	161	2016	USA, California, Bakersfield, General Beale road	Vanhove et al., 2020. Env. Microbiol	SAMN10358766
Je84_XF2_64_CA	ST1	Xylella fastidiosa subsp. fastidiosa	Vitis vinifera	35.2176	-118.761	161	2016	USA, California, Bakersfield, General Beale road	Vanhove et al., 2020. Env. Microbiol	SAMN10358767
Je85_XF2_65_CA	ST1	Xylella fastidiosa subsp. fastidiosa	Vitis vinifera	35.2176	-118.761	161	2016	USA, California, Bakersfield, General Beale road	Vanhove et al., 2020. Env. Microbiol	SAMN10358768
Je86_XF2_66_CA	ST1	Xylella fastidiosa subsp. fastidiosa	Vitis vinifera	33.5513	-117.02	482	2016	USA, California, Temecula, Glenoaks road	Vanhove et al., 2020. Env. Microbiol	SAMN10358769
Je87_XF2_67_CA	ST4	Xylella fastidiosa subsp. fastidiosa	Vitis vinifera	38.6413	-122.909	36	2016	USA, California, Sonoma, Dry Creek	Vanhove et al., 2020. Env. Microbiol	SAMN10358770
Je88_XF2_68_CA	ST4	Xylella fastidiosa subsp. fastidiosa	Vitis vinifera	38.6413	-122.909	36	2016	USA, California, Sonoma, Dry Creek	Vanhove et al., 2020. Env. Microbiol	SAMN10358771
Je89_XF2_69_CA	ST1	Xylella fastidiosa subsp. fastidiosa	Vitis vinifera	38.7161	-122.983	36	2016	USA, California, Sonoma, Dry Creek	Vanhove et al., 2020. Env. Microbiol	SAMN10358772
Je8_XF1_84_CA	ST4	Xylella fastidiosa subsp. fastidiosa	Vitis vinifera	38.6853	-122.952	48	2016	USA, California, Sonoma, Bradford Mountain	Vanhove et al., 2020. Env. Microbiol	SAMN10358762
Je90_XF2_70_CA	ST4	Xylella fastidiosa subsp. fastidiosa	Vitis vinifera	38.7161	-122.983	72	2016	USA, California, Sonoma, Dry Creek road	Vanhove et al., 2020. Env. Microbiol	SAMN10358774
Je91_XF2_71_CA	ST4	Xylella fastidiosa subsp. fastidiosa	Vitis vinifera	38.4935	-122.877	15	2016	USA, California, Sonoma, Wohler road	Vanhove et al., 2020. Env. Microbiol	SAMN10358775
Je92_XF2_72_CA	ST4	Xylella fastidiosa subsp. fastidiosa	Vitis vinifera	38.5178	-122.891	31	2016	USA, California, Sonoma, Porter Creek	Vanhove et al., 2020. Env. Microbiol	SAMN10358776
Je93_XF2_73_CA	ST4	Xylella fastidiosa subsp. fastidiosa	Vitis vinifera	38.5178	-122.891	31	2016	USA, California, Sonoma, Porter Creek	Vanhove et al., 2020. Env. Microbiol	SAMN10358777
Je94_XF2_74_CA	ST4	Xylella fastidiosa subsp. fastidiosa	Vitis vinifera	38.5178	-122.891	31	2016	USA, California, Sonoma, Porter Creek	Vanhove et al., 2020. Env. Microbiol	SAMN10358778
Je95_XF2_75_CA	ST4	Xylella fastidiosa subsp. fastidiosa	Vitis vinifera	38.557	-122.871	32	2016	USA, California, Sonoma, Westside road	Vanhove et al., 2020. Env. Microbiol	SAMN10358779
Je96_XF2_76_CA	ST4	Xylella fastidiosa subsp. fastidiosa	Vitis vinifera	38.6708	-122.839	52	2016	USA, California, Sonoma, Russian river	Vanhove et al., 2020. Env. Microbiol	SAMN10358780
Je97_XF2_77_CA	ST1	Xylella fastidiosa subsp. fastidiosa	Vitis vinifera	38.6708	-122.839	52	2016	USA, California, Sonoma, Russian river	Vanhove et al., 2020. Env. Microbiol	SAMN10358781
Je98_XF2_78_CA	ST1	Xylella fastidiosa subsp. fastidiosa	Vitis vinifera	33.5226	-117.063	439	2016	USA, California, Temecula, Vel vino winery	Vanhove et al., 2020. Env. Microbiol	SAMN10358782
Je99_XF2_79_CA	ST1	Xylella fastidiosa subsp. fastidiosa	Vitis vinifera	33.5226	-117.063	439	2016	USA, California, Temecula, Vel vino winery	Vanhove et al., 2020. Env. Microbiol	SAMN10358783
Je9_XF1_85_CA	ST4	Xylella fastidiosa subsp. fastidiosa	Vitis vinifera	38.6853	-122.952	48	2016	USA, California, Sonoma, Bradford Mountain	Vanhove et al., 2020. Env. Microbiol	SAMN10358773
DSM10026_FL	ST2	Xylella fastidiosa subsp. fastidiosa	Vitis vinifera	NO CITY LOCATION	NO CITY LOCATION	NO CITY LOCATION	1987	USA, Florida	Wells et al. 1987	SAMN05660380
Xf_ATCC_35879_FL	ST2	Xylella fastidiosa subsp. fastidiosa	Vitis vinifera	NO CITY LOCATION	NO CITY LOCATION	NO CITY LOCATION	1987	USA, Florida	Wells et al. 1987. Microbiology Society	SAMN02997312
