# Supplementary material for: A genomic locus uniquely encoded by blueberry-infecting Xylella fastidiosa strains affects motility and biofilm formation in vitro, and virulence in planta
Source: PLoS One. 2026 Apr 3;21(4):e0346230. doi: 10.1371/journal.pone.0346230 (PMC13048404; doi:10.1371/journal.pone.0346230)
Supplement: S2 Table — (XLSX) [file pone.0346230.s002.xlsx]

## Sheet: Sheet1
Gene	Non-unique Gene name	Annotation	No. isolates	No. sequences	Avg sequences per isolate	AlmaEM3_GA	BB01_GA	BB08-1_FL	BBI64_GA	11399_BR	14B1_GA	14B2_GA	14B3_GA	14B4_GA	14B5_GA	14B6_GA	14B7_GA	15B1_GA	15B2_GA	15B3_GA	15M1_GA	16B1_GA	16B2_GA	16B3_GA	16B4_GA	16B5_GA	16B6_GA	16M2_GA	16M3_GA	16M5_GA	16M6_GA	16M7_GA	16M8_GA	16M9_GA	3124_BR	32_BR	6c_BR	9a5c_BR	APL-1BX_w2_IT	APL-87X_509_IT	APL10_XF37_IT	APL11_XF38_IT	APL12_XF39_IT	APL13_XF40_IT	APL14_XF41_IT	APL15_XF42_IT	APL17_XF44_IT	APL18_IT	APL19_XF45_IT
rpsN	rpsN	30S ribosomal protein S14	338	338	1	AlmaEM3_GA_05130	BB01_GA_04990	BB08-1_FL_05490	BBI64_GA_05690	11399_BR_18900	14B1_GA_04740	14B2_GA_04710	14B3_GA_04760	14B4_GA_04700	14B5_GA_04740	14B6_GA_04690	14B7_GA_04720	15B1_GA_04760	15B2_GA_04720	15B3_GA_04720	15M1_GA_04730	16B1_GA_04710	16B2_GA_04920	16B3_GA_04680	16B4_GA_04730	16B5_GA_04720	16B6_GA_04690	16M2_GA_04880	16M3_GA_04760	16M5_GA_04750	16M6_GA_04720	16M7_GA_04750	16M8_GA_04740	16M9_GA_04720	3124_BR_19150	32_BR_17640	6c_BR_18110	9a5c_BR_10660	APL-1BX_w2_IT_17980	APL-87X_509_IT_17980	APL10_XF37_IT_16380	APL11_XF38_IT_16390	APL12_XF39_IT_16420	APL13_XF40_IT_16370	APL14_XF41_IT_16410	APL15_XF42_IT_16410	APL17_XF44_IT_16360	APL18_IT_16420	APL19_XF45_IT_16330
rplX	rplX;	50S ribosomal protein L24;hypothetical protein	338	338	1	AlmaEM3_GA_05110	BB01_GA_04970	BB08-1_FL_05470	BBI64_GA_05670	11399_BR_18920	14B1_GA_04720	14B2_GA_04690	14B3_GA_04740	14B4_GA_04680	14B5_GA_04720	14B6_GA_04670	14B7_GA_04700	15B1_GA_04740	15B2_GA_04700	15B3_GA_04700	15M1_GA_04710	16B1_GA_04690	16B2_GA_04900	16B3_GA_04660	16B4_GA_04710	16B5_GA_04700	16B6_GA_04670	16M2_GA_04860	16M3_GA_04740	16M5_GA_04730	16M6_GA_04700	16M7_GA_04730	16M8_GA_04720	16M9_GA_04700	3124_BR_19170	32_BR_17660	6c_BR_18130	9a5c_BR_10640	APL-1BX_w2_IT_18000	APL-87X_509_IT_18000	APL10_XF37_IT_16400	APL11_XF38_IT_16410	APL12_XF39_IT_16440	APL13_XF40_IT_16390	APL14_XF41_IT_16430	APL15_XF42_IT_16430	APL17_XF44_IT_16380	APL18_IT_16440	APL19_XF45_IT_16350
rplE~~~rplE_1~~~rplE_2	rplE;rplE_1;rplE_2	50S ribosomal protein L5	338	341	1.00888	AlmaEM3_GA_05120	BB01_GA_04980	BB08-1_FL_05480	BBI64_GA_05680	11399_BR_18910	14B1_GA_04730	14B2_GA_04700	14B3_GA_04750	14B4_GA_04690	14B5_GA_04730	14B6_GA_04680	14B7_GA_04710	15B1_GA_04750	15B2_GA_04710	15B3_GA_04710	15M1_GA_04720	16B1_GA_04700	16B2_GA_04910	16B3_GA_04670	16B4_GA_04720	16B5_GA_04710	16B6_GA_04680	16M2_GA_04870	16M3_GA_04750	16M5_GA_04740	16M6_GA_04710	16M7_GA_04740	16M8_GA_04730	16M9_GA_04710	3124_BR_19160	32_BR_17650	6c_BR_18120	9a5c_BR_10650	APL-1BX_w2_IT_17990	APL-87X_509_IT_17990	APL10_XF37_IT_16390	APL11_XF38_IT_16400	APL12_XF39_IT_16430	APL13_XF40_IT_16380	APL14_XF41_IT_16420	APL15_XF42_IT_16420	APL17_XF44_IT_16370	APL18_IT_16430	APL19_XF45_IT_16340
smpB	smpB	SsrA-binding protein	338	338	1	AlmaEM3_GA_14920	BB01_GA_14950	BB08-1_FL_13280	BBI64_GA_16710	11399_BR_07820	14B1_GA_14350	14B2_GA_14260	14B3_GA_14410	14B4_GA_14410	14B5_GA_14410	14B6_GA_14110	14B7_GA_14290	15B1_GA_14400	15B2_GA_14390	15B3_GA_14400	15M1_GA_14350	16B1_GA_14220	16B2_GA_14930	16B3_GA_14210	16B4_GA_14460	16B5_GA_14510	16B6_GA_14370	16M2_GA_15080	16M3_GA_14710	16M5_GA_14390	16M6_GA_14290	16M7_GA_14450	16M8_GA_14490	16M9_GA_14410	3124_BR_06650	32_BR_06510	6c_BR_07120	9a5c_BR_22140	APL-1BX_w2_IT_06570	APL-87X_509_IT_06570	APL10_XF37_IT_06530	APL11_XF38_IT_06570	APL12_XF39_IT_06550	APL13_XF40_IT_06500	APL14_XF41_IT_06550	APL15_XF42_IT_06530	APL17_XF44_IT_06500	APL18_IT_06560	APL19_XF45_IT_06490
ratA	ratA;	Ribosome association toxin RatA;hypothetical protein	338	338	1	AlmaEM3_GA_14910	BB01_GA_14940	BB08-1_FL_13270	BBI64_GA_16700	11399_BR_07830	14B1_GA_14340	14B2_GA_14250	14B3_GA_14400	14B4_GA_14400	14B5_GA_14400	14B6_GA_14100	14B7_GA_14280	15B1_GA_14390	15B2_GA_14380	15B3_GA_14390	15M1_GA_14340	16B1_GA_14210	16B2_GA_14920	16B3_GA_14200	16B4_GA_14450	16B5_GA_14500	16B6_GA_14360	16M2_GA_15070	16M3_GA_14700	16M5_GA_14380	16M6_GA_14280	16M7_GA_14440	16M8_GA_14480	16M9_GA_14400	3124_BR_06660	32_BR_06520	6c_BR_07130	9a5c_BR_22130	APL-1BX_w2_IT_06580	APL-87X_509_IT_06580	APL10_XF37_IT_06540	APL11_XF38_IT_06580	APL12_XF39_IT_06560	APL13_XF40_IT_06510	APL14_XF41_IT_06560	APL15_XF42_IT_06540	APL17_XF44_IT_06510	APL18_IT_06570	APL19_XF45_IT_06500
rplN	rplN;	50S ribosomal protein L14;hypothetical protein	338	339	1.00296	AlmaEM3_GA_05100	BB01_GA_04960	BB08-1_FL_05460	BBI64_GA_05660	11399_BR_18930	14B1_GA_04710	14B2_GA_04680	14B3_GA_04730	14B4_GA_04670	14B5_GA_04710	14B6_GA_04660	14B7_GA_04690	15B1_GA_04730	15B2_GA_04690	15B3_GA_04690	15M1_GA_04700	16B1_GA_04680	16B2_GA_04890	16B3_GA_04650	16B4_GA_04700	16B5_GA_04690	16B6_GA_04660	16M2_GA_04850	16M3_GA_04730	16M5_GA_04720	16M6_GA_04690	16M7_GA_04720	16M8_GA_04710	16M9_GA_04690	3124_BR_19180	32_BR_17670	6c_BR_18140	9a5c_BR_10630	APL-1BX_w2_IT_18010	APL-87X_509_IT_18010	APL10_XF37_IT_16410	APL11_XF38_IT_16420	APL12_XF39_IT_16450	APL13_XF40_IT_16400	APL14_XF41_IT_16440	APL15_XF42_IT_16440	APL17_XF44_IT_16390	APL18_IT_16450	APL19_XF45_IT_16360
rpsQ	rpsQ	30S ribosomal protein S17	338	338	1	AlmaEM3_GA_05090	BB01_GA_04950	BB08-1_FL_05450	BBI64_GA_05650	11399_BR_18940	14B1_GA_04700	14B2_GA_04670	14B3_GA_04720	14B4_GA_04660	14B5_GA_04700	14B6_GA_04650	14B7_GA_04680	15B1_GA_04720	15B2_GA_04680	15B3_GA_04680	15M1_GA_04690	16B1_GA_04670	16B2_GA_04880	16B3_GA_04640	16B4_GA_04690	16B5_GA_04680	16B6_GA_04650	16M2_GA_04840	16M3_GA_04720	16M5_GA_04710	16M6_GA_04680	16M7_GA_04710	16M8_GA_04700	16M9_GA_04680	3124_BR_19190	32_BR_17680	6c_BR_18150	9a5c_BR_10620	APL-1BX_w2_IT_18020	APL-87X_509_IT_18020	APL10_XF37_IT_16420	APL11_XF38_IT_16430	APL12_XF39_IT_16460	APL13_XF40_IT_16410	APL14_XF41_IT_16450	APL15_XF42_IT_16450	APL17_XF44_IT_16400	APL18_IT_16460	APL19_XF45_IT_16370
bamE	bamE	Outer membrane protein assembly factor BamE	338	338	1	AlmaEM3_GA_14890	BB01_GA_14920	BB08-1_FL_13250	BBI64_GA_16680	11399_BR_07850	14B1_GA_14320	14B2_GA_14230	14B3_GA_14380	14B4_GA_14380	14B5_GA_14380	14B6_GA_14080	14B7_GA_14260	15B1_GA_14370	15B2_GA_14360	15B3_GA_14370	15M1_GA_14320	16B1_GA_14190	16B2_GA_14900	16B3_GA_14180	16B4_GA_14430	16B5_GA_14480	16B6_GA_14340	16M2_GA_15050	16M3_GA_14680	16M5_GA_14360	16M6_GA_14260	16M7_GA_14420	16M8_GA_14460	16M9_GA_14380	3124_BR_06680	32_BR_06540	6c_BR_07150	9a5c_BR_22110	APL-1BX_w2_IT_06600	APL-87X_509_IT_06600	APL10_XF37_IT_06560	APL11_XF38_IT_06600	APL12_XF39_IT_06580	APL13_XF40_IT_06530	APL14_XF41_IT_06580	APL15_XF42_IT_06560	APL17_XF44_IT_06530	APL18_IT_06590	APL19_XF45_IT_06520
rpmC	rpmC	50S ribosomal protein L29	338	338	1	AlmaEM3_GA_05080	BB01_GA_04940	BB08-1_FL_05440	BBI64_GA_05640	11399_BR_18950	14B1_GA_04690	14B2_GA_04660	14B3_GA_04710	14B4_GA_04650	14B5_GA_04690	14B6_GA_04640	14B7_GA_04670	15B1_GA_04710	15B2_GA_04670	15B3_GA_04670	15M1_GA_04680	16B1_GA_04660	16B2_GA_04870	16B3_GA_04630	16B4_GA_04680	16B5_GA_04670	16B6_GA_04640	16M2_GA_04830	16M3_GA_04710	16M5_GA_04700	16M6_GA_04670	16M7_GA_04700	16M8_GA_04690	16M9_GA_04670	3124_BR_19200	32_BR_17690	6c_BR_18160	9a5c_BR_10610	APL-1BX_w2_IT_18030	APL-87X_509_IT_18030	APL10_XF37_IT_16430	APL11_XF38_IT_16440	APL12_XF39_IT_16470	APL13_XF40_IT_16420	APL14_XF41_IT_16460	APL15_XF42_IT_16460	APL17_XF44_IT_16410	APL18_IT_16470	APL19_XF45_IT_16380
fur	fur;	Ferric uptake regulation protein;hypothetical protein	338	338	1	AlmaEM3_GA_14880	BB01_GA_14910	BB08-1_FL_13240	BBI64_GA_16670	11399_BR_07860	14B1_GA_14310	14B2_GA_14220	14B3_GA_14370	14B4_GA_14370	14B5_GA_14370	14B6_GA_14070	14B7_GA_14250	15B1_GA_14360	15B2_GA_14350	15B3_GA_14360	15M1_GA_14310	16B1_GA_14180	16B2_GA_14890	16B3_GA_14170	16B4_GA_14420	16B5_GA_14470	16B6_GA_14330	16M2_GA_15040	16M3_GA_14670	16M5_GA_14350	16M6_GA_14250	16M7_GA_14410	16M8_GA_14450	16M9_GA_14370	3124_BR_06690	32_BR_06550	6c_BR_07160	9a5c_BR_22100	APL-1BX_w2_IT_06610	APL-87X_509_IT_06610	APL10_XF37_IT_06570	APL11_XF38_IT_06610	APL12_XF39_IT_06590	APL13_XF40_IT_06540	APL14_XF41_IT_06590	APL15_XF42_IT_06570	APL17_XF44_IT_06540	APL18_IT_06600	APL19_XF45_IT_06530
gtaB~~~galF	gtaB;galF	UTP--glucose-1-phosphate uridylyltransferase	338	339	1.00296	AlmaEM3_GA_15670	BB01_GA_15700	BB08-1_FL_17240	BBI64_GA_17490	11399_BR_07100	14B1_GA_15150	14B2_GA_15080	14B3_GA_15210	14B4_GA_15220	14B5_GA_15220	14B6_GA_14920	14B7_GA_15110	15B1_GA_15210	15B2_GA_15230	15B3_GA_15210	15M1_GA_15160	16B1_GA_15040	16B2_GA_15770	16B3_GA_15030	16B4_GA_15280	16B5_GA_15350	16B6_GA_15210	16M2_GA_15820	16M3_GA_15440	16M5_GA_15210	16M6_GA_15110	16M7_GA_15270	16M8_GA_15310	16M9_GA_15230	3124_BR_05950	32_BR_05820	6c_BR_06410	9a5c_BR_22830	APL-1BX_w2_IT_05810	APL-87X_509_IT_05810	APL10_XF37_IT_05770	APL11_XF38_IT_05810	APL12_XF39_IT_05810	APL13_XF40_IT_05750	APL14_XF41_IT_05800	APL15_XF42_IT_05780	APL17_XF44_IT_05800	APL18_IT_05790	APL19_XF45_IT_05790
rplP~~~rplP_1~~~rplP_2	rplP;rplP_1;rplP_2	50S ribosomal protein L16	338	339	1.00296	AlmaEM3_GA_05070	BB01_GA_04930	BB08-1_FL_05430	BBI64_GA_05630	11399_BR_18960	14B1_GA_04680	14B2_GA_04650	14B3_GA_04700	14B4_GA_04640	14B5_GA_04680	14B6_GA_04630	14B7_GA_04660	15B1_GA_04700	15B2_GA_04660	15B3_GA_04660	15M1_GA_04670	16B1_GA_04650	16B2_GA_04860	16B3_GA_04620	16B4_GA_04670	16B5_GA_04660	16B6_GA_04630	16M2_GA_04820	16M3_GA_04700	16M5_GA_04690	16M6_GA_04660	16M7_GA_04690	16M8_GA_04680	16M9_GA_04660	3124_BR_19210	32_BR_17700	6c_BR_18170	9a5c_BR_10600	APL-1BX_w2_IT_18040	APL-87X_509_IT_18040	APL10_XF37_IT_16440	APL11_XF38_IT_16450	APL12_XF39_IT_16480	APL13_XF40_IT_16430	APL14_XF41_IT_16470	APL15_XF42_IT_16470	APL17_XF44_IT_16420	APL18_IT_16480	APL19_XF45_IT_16390
recN	recN	DNA repair protein RecN	338	338	1	AlmaEM3_GA_14870	BB01_GA_14900	BB08-1_FL_13230	BBI64_GA_16660	11399_BR_07870	14B1_GA_14300	14B2_GA_14210	14B3_GA_14360	14B4_GA_14360	14B5_GA_14360	14B6_GA_14060	14B7_GA_14240	15B1_GA_14350	15B2_GA_14340	15B3_GA_14350	15M1_GA_14300	16B1_GA_14170	16B2_GA_14880	16B3_GA_14160	16B4_GA_14410	16B5_GA_14460	16B6_GA_14320	16M2_GA_15030	16M3_GA_14660	16M5_GA_14340	16M6_GA_14240	16M7_GA_14400	16M8_GA_14440	16M9_GA_14360	3124_BR_06700	32_BR_06560	6c_BR_07170	9a5c_BR_22090	APL-1BX_w2_IT_06620	APL-87X_509_IT_06620	APL10_XF37_IT_06580	APL11_XF38_IT_06620	APL12_XF39_IT_06600	APL13_XF40_IT_06550	APL14_XF41_IT_06600	APL15_XF42_IT_06580	APL17_XF44_IT_06550	APL18_IT_06610	APL19_XF45_IT_06540
pglF~~~pglF_2~~~pglF_1	pglF;;pglF_2;pglF_1	UDP-N-acetyl-alpha-D-glucosamine C6 dehydratase;hypothetical protein	338	347	1.02663	AlmaEM3_GA_15680	BB01_GA_15710	BB08-1_FL_17250	BBI64_GA_17500	11399_BR_07090	14B1_GA_15160	14B2_GA_15090	14B3_GA_15220	14B4_GA_15230	14B5_GA_15230	14B6_GA_14930	14B7_GA_15120	15B1_GA_15220	15B2_GA_15240	15B3_GA_15220	15M1_GA_15170	16B1_GA_15050	16B2_GA_15780	16B3_GA_15040	16B4_GA_15290	16B5_GA_15360	16B6_GA_15220	16M2_GA_15830	16M3_GA_15450	16M5_GA_15220	16M6_GA_15120	16M7_GA_15280	16M8_GA_15320	16M9_GA_15240	3124_BR_05940	32_BR_05810	6c_BR_06400	9a5c_BR_22840	APL-1BX_w2_IT_05800	APL-87X_509_IT_05800	APL10_XF37_IT_05760	APL11_XF38_IT_05800	APL12_XF39_IT_05800	APL13_XF40_IT_05740	APL14_XF41_IT_05790	APL15_XF42_IT_05770	APL17_XF44_IT_05790	APL18_IT_05780	APL19_XF45_IT_05780
rpsC~~~rpsC_1~~~rpsC_2	rpsC;;rpsC_1;rpsC_2	30S ribosomal protein S3;hypothetical protein	338	340	1.00592	AlmaEM3_GA_05060	BB01_GA_04920	BB08-1_FL_05420	BBI64_GA_05620	11399_BR_18970	14B1_GA_04670	14B2_GA_04640	14B3_GA_04690	14B4_GA_04630	14B5_GA_04670	14B6_GA_04620	14B7_GA_04650	15B1_GA_04690	15B2_GA_04650	15B3_GA_04650	15M1_GA_04660	16B1_GA_04640	16B2_GA_04850	16B3_GA_04610	16B4_GA_04660	16B5_GA_04650	16B6_GA_04620	16M2_GA_04810	16M3_GA_04690	16M5_GA_04680	16M6_GA_04650	16M7_GA_04680	16M8_GA_04670	16M9_GA_04650	3124_BR_19220	32_BR_17710	6c_BR_18180	9a5c_BR_10590	APL-1BX_w2_IT_18050	APL-87X_509_IT_18050	APL10_XF37_IT_16450	APL11_XF38_IT_16460	APL12_XF39_IT_16490	APL13_XF40_IT_16440	APL14_XF41_IT_16480	APL15_XF42_IT_16480	APL17_XF44_IT_16430	APL18_IT_16490	APL19_XF45_IT_16400
hrcA~~~hrcA_2~~~hrcA_1	hrcA;hrcA_2;hrcA_1	Heat-inducible transcription repressor HrcA	338	342	1.01183	AlmaEM3_GA_14860	BB01_GA_14890	BB08-1_FL_13220	BBI64_GA_16650	11399_BR_07880	14B1_GA_14290	14B2_GA_14200	14B3_GA_14350	14B4_GA_14350	14B5_GA_14350	14B6_GA_14050	14B7_GA_14230	15B1_GA_14340	15B2_GA_14330	15B3_GA_14340	15M1_GA_14290	16B1_GA_14160	16B2_GA_14870	16B3_GA_14150	16B4_GA_14400	16B5_GA_14450	16B6_GA_14310	16M2_GA_15020	16M3_GA_14650	16M5_GA_14330	16M6_GA_14230	16M7_GA_14390	16M8_GA_14430	16M9_GA_14350	3124_BR_06710	32_BR_06570	6c_BR_07180	9a5c_BR_22080	APL-1BX_w2_IT_06630	APL-87X_509_IT_06630	APL10_XF37_IT_06590	APL11_XF38_IT_06630	APL12_XF39_IT_06610	APL13_XF40_IT_06560	APL14_XF41_IT_06610	APL15_XF42_IT_06590	APL17_XF44_IT_06560	APL18_IT_06620	APL19_XF45_IT_06550
tagO~~~mraY_1	tagO;;mraY_1	putative undecaprenyl-phosphate N-acetylglucosaminyl 1-phosphate transferase;hypothetical protein;Phospho-N-acetylmuramoyl-pentapeptide-transferase	338	340	1.00592	AlmaEM3_GA_15690	BB01_GA_15720	BB08-1_FL_17260	BBI64_GA_17510	11399_BR_07080	14B1_GA_15170	14B2_GA_15100	14B3_GA_15230	14B4_GA_15240	14B5_GA_15240	14B6_GA_14940	14B7_GA_15130	15B1_GA_15230	15B2_GA_15250	15B3_GA_15230	15M1_GA_15180	16B1_GA_15060	16B2_GA_15790	16B3_GA_15050	16B4_GA_15300	16B5_GA_15370	16B6_GA_15230	16M2_GA_15840	16M3_GA_15460	16M5_GA_15230	16M6_GA_15130	16M7_GA_15290	16M8_GA_15330	16M9_GA_15250	3124_BR_05930	32_BR_05800	6c_BR_06390	9a5c_BR_22850	APL-1BX_w2_IT_05790	APL-87X_509_IT_05790	APL10_XF37_IT_05750	APL11_XF38_IT_05790	APL12_XF39_IT_05790	APL13_XF40_IT_05730	APL14_XF41_IT_05780	APL15_XF42_IT_05760	APL17_XF44_IT_05780	APL18_IT_05770	APL19_XF45_IT_05770
rplV	rplV	50S ribosomal protein L22	338	338	1	AlmaEM3_GA_05050	BB01_GA_04910	BB08-1_FL_05410	BBI64_GA_05610	11399_BR_18980	14B1_GA_04660	14B2_GA_04630	14B3_GA_04680	14B4_GA_04620	14B5_GA_04660	14B6_GA_04610	14B7_GA_04640	15B1_GA_04680	15B2_GA_04640	15B3_GA_04640	15M1_GA_04650	16B1_GA_04630	16B2_GA_04840	16B3_GA_04600	16B4_GA_04650	16B5_GA_04640	16B6_GA_04610	16M2_GA_04800	16M3_GA_04680	16M5_GA_04670	16M6_GA_04640	16M7_GA_04670	16M8_GA_04660	16M9_GA_04640	3124_BR_19230	32_BR_17720	6c_BR_18190	9a5c_BR_10580	APL-1BX_w2_IT_18060	APL-87X_509_IT_18060	APL10_XF37_IT_16460	APL11_XF38_IT_16470	APL12_XF39_IT_16500	APL13_XF40_IT_16450	APL14_XF41_IT_16490	APL15_XF42_IT_16490	APL17_XF44_IT_16440	APL18_IT_16500	APL19_XF45_IT_16410
lapB~~~lapB_2~~~lapB_1	lapB;lapB_2;lapB_1	Lipopolysaccharide assembly protein B	338	339	1.00296	AlmaEM3_GA_15700	BB01_GA_15730	BB08-1_FL_17270	BBI64_GA_17520	11399_BR_07070	14B1_GA_15180	14B2_GA_15110	14B3_GA_15240	14B4_GA_15250	14B5_GA_15250	14B6_GA_14950	14B7_GA_15140	15B1_GA_15240	15B2_GA_15260	15B3_GA_15240	15M1_GA_15190	16B1_GA_15070	16B2_GA_15800	16B3_GA_15060	16B4_GA_15310	16B5_GA_15380	16B6_GA_15240	16M2_GA_15850	16M3_GA_15470	16M5_GA_15240	16M6_GA_15140	16M7_GA_15300	16M8_GA_15340	16M9_GA_15260	3124_BR_05920	32_BR_05790	6c_BR_06380	9a5c_BR_22860	APL-1BX_w2_IT_05780	APL-87X_509_IT_05780	APL10_XF37_IT_05740	APL11_XF38_IT_05780	APL12_XF39_IT_05780	APL13_XF40_IT_05720	APL14_XF41_IT_05770	APL15_XF42_IT_05750	APL17_XF44_IT_05770	APL18_IT_05760	APL19_XF45_IT_05760
dhfrIII	dhfrIII	Dihydrofolate reductase type 3	338	338	1	AlmaEM3_GA_14770	BB01_GA_14800	BB08-1_FL_13130	BBI64_GA_16560	11399_BR_07980	14B1_GA_14200	14B2_GA_14110	14B3_GA_14260	14B4_GA_14260	14B5_GA_14250	14B6_GA_13960	14B7_GA_14140	15B1_GA_14250	15B2_GA_14240	15B3_GA_14250	15M1_GA_14200	16B1_GA_14070	16B2_GA_14780	16B3_GA_14060	16B4_GA_14310	16B5_GA_14360	16B6_GA_14220	16M2_GA_14930	16M3_GA_14560	16M5_GA_14240	16M6_GA_14140	16M7_GA_14300	16M8_GA_14340	16M9_GA_14260	3124_BR_06800	32_BR_06660	6c_BR_07270	9a5c_BR_21990	APL-1BX_w2_IT_06720	APL-87X_509_IT_06720	APL10_XF37_IT_06680	APL11_XF38_IT_06720	APL12_XF39_IT_06700	APL13_XF40_IT_06650	APL14_XF41_IT_06700	APL15_XF42_IT_06680	APL17_XF44_IT_06650	APL18_IT_06710	APL19_XF45_IT_06640
lapA	lapA	Lipopolysaccharide assembly protein A	338	338	1	AlmaEM3_GA_15710	BB01_GA_15740	BB08-1_FL_17280	BBI64_GA_17530	11399_BR_07060	14B1_GA_15190	14B2_GA_15120	14B3_GA_15250	14B4_GA_15260	14B5_GA_15260	14B6_GA_14960	14B7_GA_15150	15B1_GA_15250	15B2_GA_15270	15B3_GA_15250	15M1_GA_15200	16B1_GA_15080	16B2_GA_15810	16B3_GA_15070	16B4_GA_15320	16B5_GA_15390	16B6_GA_15250	16M2_GA_15860	16M3_GA_15480	16M5_GA_15250	16M6_GA_15150	16M7_GA_15310	16M8_GA_15350	16M9_GA_15270	3124_BR_05910	32_BR_05780	6c_BR_06370	9a5c_BR_22870	APL-1BX_w2_IT_05770	APL-87X_509_IT_05770	APL10_XF37_IT_05730	APL11_XF38_IT_05770	APL12_XF39_IT_05770	APL13_XF40_IT_05710	APL14_XF41_IT_05760	APL15_XF42_IT_05740	APL17_XF44_IT_05760	APL18_IT_05750	APL19_XF45_IT_05750
thyA~~~thyA_1~~~thyA_2	thyA;thyA_1;thyA_2	Thymidylate synthase	338	339	1.00296	AlmaEM3_GA_14780	BB01_GA_14810	BB08-1_FL_13140	BBI64_GA_16570	11399_BR_07970	14B1_GA_14210	14B2_GA_14120	14B3_GA_14270	14B4_GA_14270	14B5_GA_14260	14B6_GA_13970	14B7_GA_14150	15B1_GA_14260	15B2_GA_14250	15B3_GA_14260	15M1_GA_14210	16B1_GA_14080	16B2_GA_14790	16B3_GA_14070	16B4_GA_14320	16B5_GA_14370	16B6_GA_14230	16M2_GA_14940	16M3_GA_14570	16M5_GA_14250	16M6_GA_14150	16M7_GA_14310	16M8_GA_14350	16M9_GA_14270	3124_BR_06790	32_BR_06650	6c_BR_07260	9a5c_BR_22000	APL-1BX_w2_IT_06710	APL-87X_509_IT_06710	APL10_XF37_IT_06670	APL11_XF38_IT_06710	APL12_XF39_IT_06690	APL13_XF40_IT_06640	APL14_XF41_IT_06690	APL15_XF42_IT_06670	APL17_XF44_IT_06640	APL18_IT_06700	APL19_XF45_IT_06630
ihfB	ihfB;	Integration host factor subunit beta;hypothetical protein	338	338	1	AlmaEM3_GA_15720	BB01_GA_15750	BB08-1_FL_17290	BBI64_GA_17540	11399_BR_07050	14B1_GA_15200	14B2_GA_15130	14B3_GA_15260	14B4_GA_15270	14B5_GA_15270	14B6_GA_14970	14B7_GA_15160	15B1_GA_15260	15B2_GA_15280	15B3_GA_15260	15M1_GA_15210	16B1_GA_15090	16B2_GA_15820	16B3_GA_15080	16B4_GA_15330	16B5_GA_15400	16B6_GA_15260	16M2_GA_15870	16M3_GA_15490	16M5_GA_15260	16M6_GA_15160	16M7_GA_15320	16M8_GA_15360	16M9_GA_15280	3124_BR_05900	32_BR_05770	6c_BR_06360	9a5c_BR_22880	APL-1BX_w2_IT_05760	APL-87X_509_IT_05760	APL10_XF37_IT_05720	APL11_XF38_IT_05760	APL12_XF39_IT_05760	APL13_XF40_IT_05700	APL14_XF41_IT_05750	APL15_XF42_IT_05730	APL17_XF44_IT_05750	APL18_IT_05740	APL19_XF45_IT_05740
mrdA	mrdA;	Peptidoglycan DD-transpeptidase MrdA;hypothetical protein	338	341	1.00888	AlmaEM3_GA_06940	BB01_GA_06910	BB08-1_FL_06400	BBI64_GA_07550	11399_BR_17620	14B1_GA_06070	14B2_GA_06050	14B3_GA_06110	14B4_GA_06080	14B5_GA_06070	14B6_GA_06000	14B7_GA_06060	15B1_GA_06110	15B2_GA_06070	15B3_GA_06060	15M1_GA_06080	16B1_GA_06050	16B2_GA_06330	16B3_GA_06020	16B4_GA_06030	16B5_GA_06100	16B6_GA_06030	16M2_GA_06280	16M3_GA_06140	16M5_GA_06100	16M6_GA_06070	16M7_GA_06090	16M8_GA_06090	16M9_GA_06080	3124_BR_17850	32_BR_16300	6c_BR_16610	9a5c_BR_11950	APL-1BX_w2_IT_16560	APL-87X_509_IT_16560	APL10_XF37_IT_15070	APL11_XF38_IT_15090	APL12_XF39_IT_15130	APL13_XF40_IT_15050	APL14_XF41_IT_15110	APL15_XF42_IT_15100	APL17_XF44_IT_15010	APL18_IT_15110	APL19_XF45_IT_15020
rpsA~~~rpsA_3~~~rpsA_2~~~rpsA_1	rpsA;rpsA_3;rpsA_2;rpsA_1	30S ribosomal protein S1	338	340	1.00592	AlmaEM3_GA_15730	BB01_GA_15760	BB08-1_FL_17300	BBI64_GA_17550	11399_BR_07040	14B1_GA_15210	14B2_GA_15140	14B3_GA_15270	14B4_GA_15280	14B5_GA_15280	14B6_GA_14980	14B7_GA_15170	15B1_GA_15270	15B2_GA_15290	15B3_GA_15270	15M1_GA_15220	16B1_GA_15100	16B2_GA_15830	16B3_GA_15090	16B4_GA_15340	16B5_GA_15410	16B6_GA_15270	16M2_GA_15880	16M3_GA_15500	16M5_GA_15270	16M6_GA_15170	16M7_GA_15330	16M8_GA_15370	16M9_GA_15290	3124_BR_05890	32_BR_05760	6c_BR_06350	9a5c_BR_22890	APL-1BX_w2_IT_05750	APL-87X_509_IT_05750	APL10_XF37_IT_05710	APL11_XF38_IT_05750	APL12_XF39_IT_05750	APL13_XF40_IT_05690	APL14_XF41_IT_05740	APL15_XF42_IT_05720	APL17_XF44_IT_05740	APL18_IT_05730	APL19_XF45_IT_05730
aguA~~~aguA_1~~~aguA_2	aguA;aguA_1;aguA_2	Agmatine deiminase;Putative agmatine deiminase	338	340	1.00592	AlmaEM3_GA_15770	BB01_GA_15800	BB08-1_FL_17340	BBI64_GA_17590	11399_BR_07010	14B1_GA_15250	14B2_GA_15180	14B3_GA_15310	14B4_GA_15320	14B5_GA_15320	14B6_GA_15020	14B7_GA_15210	15B1_GA_15310	15B2_GA_15330	15B3_GA_15310	15M1_GA_15260	16B1_GA_15140	16B2_GA_15870	16B3_GA_15130	16B4_GA_15380	16B5_GA_15450	16B6_GA_15310	16M2_GA_15920	16M3_GA_15540	16M5_GA_15310	16M6_GA_15210	16M7_GA_15370	16M8_GA_15410	16M9_GA_15330	3124_BR_05860	32_BR_05730	6c_BR_06320	9a5c_BR_22930	APL-1BX_w2_IT_05720	APL-87X_509_IT_05720	APL10_XF37_IT_05680	APL11_XF38_IT_05710	APL12_XF39_IT_05720	APL13_XF40_IT_05660	APL14_XF41_IT_05710	APL15_XF42_IT_05690	APL17_XF44_IT_05710	APL18_IT_05700	APL19_XF45_IT_05700
group_2149		hypothetical protein	338	338	1	AlmaEM3_GA_07030	BB01_GA_07000	BB08-1_FL_06490	BBI64_GA_07640	11399_BR_17520	14B1_GA_06160	14B2_GA_06140	14B3_GA_06200	14B4_GA_06170	14B5_GA_06160	14B6_GA_06090	14B7_GA_06150	15B1_GA_06200	15B2_GA_06160	15B3_GA_06150	15M1_GA_06170	16B1_GA_06140	16B2_GA_06420	16B3_GA_06110	16B4_GA_06120	16B5_GA_06190	16B6_GA_06120	16M2_GA_06370	16M3_GA_06230	16M5_GA_06190	16M6_GA_06160	16M7_GA_06180	16M8_GA_06180	16M9_GA_06170	3124_BR_17750	32_BR_16200	6c_BR_16510	9a5c_BR_12050	APL-1BX_w2_IT_16460	APL-87X_509_IT_16460	APL10_XF37_IT_14970	APL11_XF38_IT_14990	APL12_XF39_IT_15030	APL13_XF40_IT_14950	APL14_XF41_IT_15010	APL15_XF42_IT_15000	APL17_XF44_IT_14910	APL18_IT_15010	APL19_XF45_IT_14920
mreD	mreD;	Rod shape-determining protein MreD;hypothetical protein	338	339	1.00296	AlmaEM3_GA_06930	BB01_GA_06900	BB08-1_FL_06390	BBI64_GA_07540	11399_BR_17630	14B1_GA_06060	14B2_GA_06040	14B3_GA_06100	14B4_GA_06070	14B5_GA_06060	14B6_GA_05990	14B7_GA_06050	15B1_GA_06100	15B2_GA_06060	15B3_GA_06050	15M1_GA_06070	16B1_GA_06040	16B2_GA_06320	16B3_GA_06010	16B4_GA_06020	16B5_GA_06090	16B6_GA_06020	16M2_GA_06270	16M3_GA_06130	16M5_GA_06090	16M6_GA_06060	16M7_GA_06080	16M8_GA_06080	16M9_GA_06070	3124_BR_17860	32_BR_16310	6c_BR_16620	9a5c_BR_11940	APL-1BX_w2_IT_16570	APL-87X_509_IT_16570	APL10_XF37_IT_15080	APL11_XF38_IT_15100	APL12_XF39_IT_15140	APL13_XF40_IT_15060	APL14_XF41_IT_15120	APL15_XF42_IT_15110	APL17_XF44_IT_15020	APL18_IT_15120	APL19_XF45_IT_15030
rpoB~~~rpoB_1~~~rpoB_2~~~rpoB_3~~~rpoB_4	rpoB;rpoB_1;rpoB_2;rpoB_3;rpoB_4	DNA-directed RNA polymerase subunit beta	338	347	1.02663	AlmaEM3_GA_21640	BB01_GA_22080	BB08-1_FL_23730	BBI64_GA_23900;BBI64_GA_23890	11399_BR_24000	14B1_GA_21210	14B2_GA_21080	14B3_GA_21210	14B4_GA_21270	14B5_GA_21270	14B6_GA_20900	14B7_GA_21180	15B1_GA_21250	15B2_GA_21370	15B3_GA_21260	15M1_GA_21190	16B1_GA_21080	16B2_GA_22240	16B3_GA_21080	16B4_GA_21320	16B5_GA_21520	16B6_GA_21380	16M2_GA_22110	16M3_GA_21600	16M5_GA_21240	16M6_GA_21080	16M7_GA_21310	16M8_GA_21380	16M9_GA_21270	3124_BR_25640	32_BR_22970	6c_BR_23660	9a5c_BR_24760	APL-1BX_w2_IT_23050	APL-87X_509_IT_23050	APL10_XF37_IT_21200	APL11_XF38_IT_21200	APL12_XF39_IT_21230	APL13_XF40_IT_21220	APL14_XF41_IT_21240	APL15_XF42_IT_21230	APL17_XF44_IT_21180	APL18_IT_21270	APL19_XF45_IT_21140
fusA~~~fusA_3~~~fusA_2~~~fusA_1	fusA;fusA_3;fusA_2;fusA_1	Elongation factor G;Elongation factor G 1	338	343	1.01479	AlmaEM3_GA_21600	BB01_GA_22040	BB08-1_FL_23680	BBI64_GA_23850	11399_BR_23960	14B1_GA_21170	14B2_GA_21040	14B3_GA_21170	14B4_GA_21230	14B5_GA_21230	14B6_GA_20860	14B7_GA_21140	15B1_GA_21210	15B2_GA_21330	15B3_GA_21220	15M1_GA_21150	16B1_GA_21040	16B2_GA_22200	16B3_GA_21040	16B4_GA_21280	16B5_GA_21480	16B6_GA_21340	16M2_GA_22070	16M3_GA_21560	16M5_GA_21200	16M6_GA_21040	16M7_GA_21270	16M8_GA_21340	16M9_GA_21230	3124_BR_25600	32_BR_22930	6c_BR_23620	9a5c_BR_24720	APL-1BX_w2_IT_23010	APL-87X_509_IT_23010	APL10_XF37_IT_21160	APL11_XF38_IT_21160	APL12_XF39_IT_21190	APL13_XF40_IT_21180	APL14_XF41_IT_21200	APL15_XF42_IT_21190	APL17_XF44_IT_21140	APL18_IT_21230	APL19_XF45_IT_21100
cmk~~~cmk_1~~~cmk_2	cmk;cmk_1;cmk_2	Cytidylate kinase	338	339	1.00296	AlmaEM3_GA_15740	BB01_GA_15770	BB08-1_FL_17310	BBI64_GA_17560	11399_BR_07030	14B1_GA_15220	14B2_GA_15150	14B3_GA_15280	14B4_GA_15290	14B5_GA_15290	14B6_GA_14990	14B7_GA_15180	15B1_GA_15280	15B2_GA_15300	15B3_GA_15280	15M1_GA_15230	16B1_GA_15110	16B2_GA_15840	16B3_GA_15100	16B4_GA_15350	16B5_GA_15420	16B6_GA_15280	16M2_GA_15890	16M3_GA_15510	16M5_GA_15280	16M6_GA_15180	16M7_GA_15340	16M8_GA_15380	16M9_GA_15300	3124_BR_05880	32_BR_05750	6c_BR_06340	9a5c_BR_22900	APL-1BX_w2_IT_05740	APL-87X_509_IT_05740	APL10_XF37_IT_05700	APL11_XF38_IT_05740	APL12_XF39_IT_05740	APL13_XF40_IT_05680	APL14_XF41_IT_05730	APL15_XF42_IT_05710	APL17_XF44_IT_05730	APL18_IT_05720	APL19_XF45_IT_05720
minC	minC	Septum site-determining protein MinC;septum site-determining protein MinC	338	338	1	AlmaEM3_GA_07020	BB01_GA_06990	BB08-1_FL_06480	BBI64_GA_07630	11399_BR_17530	14B1_GA_06150	14B2_GA_06130	14B3_GA_06190	14B4_GA_06160	14B5_GA_06150	14B6_GA_06080	14B7_GA_06140	15B1_GA_06190	15B2_GA_06150	15B3_GA_06140	15M1_GA_06160	16B1_GA_06130	16B2_GA_06410	16B3_GA_06100	16B4_GA_06110	16B5_GA_06180	16B6_GA_06110	16M2_GA_06360	16M3_GA_06220	16M5_GA_06180	16M6_GA_06150	16M7_GA_06170	16M8_GA_06170	16M9_GA_06160	3124_BR_17760	32_BR_16210	6c_BR_16520	9a5c_BR_12040	APL-1BX_w2_IT_16470	APL-87X_509_IT_16470	APL10_XF37_IT_14980	APL11_XF38_IT_15000	APL12_XF39_IT_15040	APL13_XF40_IT_14960	APL14_XF41_IT_15020	APL15_XF42_IT_15010	APL17_XF44_IT_14920	APL18_IT_15020	APL19_XF45_IT_14930
mreC	;mreC	hypothetical protein;Cell shape-determining protein MreC	338	342	1.01183	AlmaEM3_GA_06920	BB01_GA_06890	BB08-1_FL_06380	BBI64_GA_07530	11399_BR_17640	14B1_GA_06050	14B2_GA_06030	14B3_GA_06090	14B4_GA_06060	14B5_GA_06050	14B6_GA_05980	14B7_GA_06040	15B1_GA_06090	15B2_GA_06050	15B3_GA_06040	15M1_GA_06060	16B1_GA_06030	16B2_GA_06310	16B3_GA_06000	16B4_GA_06010	16B5_GA_06080	16B6_GA_06010	16M2_GA_06260	16M3_GA_06120	16M5_GA_06080	16M6_GA_06050	16M7_GA_06070	16M8_GA_06070	16M9_GA_06060	3124_BR_17870	32_BR_16320	6c_BR_16630	9a5c_BR_11930	APL-1BX_w2_IT_16580	APL-87X_509_IT_16580	APL10_XF37_IT_15090	APL11_XF38_IT_15110	APL12_XF39_IT_15150	APL13_XF40_IT_15070	APL14_XF41_IT_15130	APL15_XF42_IT_15120	APL17_XF44_IT_15030	APL18_IT_15130	APL19_XF45_IT_15040
atpD1	atpD1	ATP synthase subunit beta 1	338	338	1	AlmaEM3_GA_04910	BB01_GA_04770	BB08-1_FL_05270	BBI64_GA_05470	11399_BR_19120	14B1_GA_04520	14B2_GA_04490	14B3_GA_04540	14B4_GA_04480	14B5_GA_04510	14B6_GA_04470	14B7_GA_04500	15B1_GA_04540	15B2_GA_04500	15B3_GA_04500	15M1_GA_04510	16B1_GA_04490	16B2_GA_04690	16B3_GA_04460	16B4_GA_04500	16B5_GA_04490	16B6_GA_04460	16M2_GA_04660	16M3_GA_04540	16M5_GA_04530	16M6_GA_04500	16M7_GA_04520	16M8_GA_04510	16M9_GA_04500	3124_BR_19370	32_BR_17860	6c_BR_18330	9a5c_BR_10440	APL-1BX_w2_IT_18200	APL-87X_509_IT_18200	APL10_XF37_IT_16600	APL11_XF38_IT_16610	APL12_XF39_IT_16640	APL13_XF40_IT_16590	APL14_XF41_IT_16630	APL15_XF42_IT_16630	APL17_XF44_IT_16580	APL18_IT_16640	APL19_XF45_IT_16550
rpsL	rpsL;	30S ribosomal protein S12;hypothetical protein	338	339	1.00296	AlmaEM3_GA_21620	BB01_GA_22060	BB08-1_FL_23700	BBI64_GA_23870	11399_BR_23980	14B1_GA_21190	14B2_GA_21060	14B3_GA_21190	14B4_GA_21250	14B5_GA_21250	14B6_GA_20880	14B7_GA_21160	15B1_GA_21230	15B2_GA_21350	15B3_GA_21240	15M1_GA_21170	16B1_GA_21060	16B2_GA_22220	16B3_GA_21060	16B4_GA_21300	16B5_GA_21500	16B6_GA_21360	16M2_GA_22090	16M3_GA_21580	16M5_GA_21220	16M6_GA_21060	16M7_GA_21290	16M8_GA_21360	16M9_GA_21250	3124_BR_25620	32_BR_22950	6c_BR_23640	9a5c_BR_24740	APL-1BX_w2_IT_23030	APL-87X_509_IT_23030	APL10_XF37_IT_21180	APL11_XF38_IT_21180	APL12_XF39_IT_21210	APL13_XF40_IT_21200	APL14_XF41_IT_21220	APL15_XF42_IT_21210	APL17_XF44_IT_21160	APL18_IT_21250	APL19_XF45_IT_21120
acpP	acpP	Acyl carrier protein	338	338	1	AlmaEM3_GA_16190	BB01_GA_16220	BB08-1_FL_17780	BBI64_GA_18050	11399_BR_06020	14B1_GA_15700	14B2_GA_15640	14B3_GA_15760	14B4_GA_15770	14B5_GA_15790	14B6_GA_15470	14B7_GA_15670	15B1_GA_15770	15B2_GA_15780	15B3_GA_15760	15M1_GA_15710	16B1_GA_15590	16B2_GA_16340	16B3_GA_15580	16B4_GA_15840	16B5_GA_15910	16B6_GA_15770	16M2_GA_16400	16M3_GA_16010	16M5_GA_15760	16M6_GA_15660	16M7_GA_15820	16M8_GA_15860	16M9_GA_15780	3124_BR_05400	32_BR_05270	6c_BR_05870	9a5c_BR_06030	APL-1BX_w2_IT_05300	APL-87X_509_IT_05300	APL10_XF37_IT_05260	APL11_XF38_IT_05290	APL12_XF39_IT_05300	APL13_XF40_IT_05240	APL14_XF41_IT_05290	APL15_XF42_IT_05260	APL17_XF44_IT_05290	APL18_IT_05280	APL19_XF45_IT_05280
rpoC~~~rpoC_1~~~rpoC_2~~~rpoC_4~~~rpoC_3	rpoC;rpoC_1;rpoC_2;rpoC_4;;rpoC_3	DNA-directed RNA polymerase subunit beta';hypothetical protein	338	348	1.02959	AlmaEM3_GA_21630	BB01_GA_22070	BB08-1_FL_23710	BBI64_GA_23880	11399_BR_23990	14B1_GA_21200	14B2_GA_21070	14B3_GA_21200	14B4_GA_21260	14B5_GA_21260	14B6_GA_20890	14B7_GA_21170	15B1_GA_21240	15B2_GA_21360	15B3_GA_21250	15M1_GA_21180	16B1_GA_21070	16B2_GA_22230	16B3_GA_21070	16B4_GA_21310	16B5_GA_21510	16B6_GA_21370	16M2_GA_22100	16M3_GA_21590	16M5_GA_21230	16M6_GA_21070	16M7_GA_21300	16M8_GA_21370	16M9_GA_21260	3124_BR_25630	32_BR_22960	6c_BR_23650	9a5c_BR_24750	APL-1BX_w2_IT_23040	APL-87X_509_IT_23040	APL10_XF37_IT_21190	APL11_XF38_IT_21190	APL12_XF39_IT_21220	APL13_XF40_IT_21210	APL14_XF41_IT_21230	APL15_XF42_IT_21220	APL17_XF44_IT_21170	APL18_IT_21260	APL19_XF45_IT_21130
rpsG	rpsG	30S ribosomal protein S7	338	338	1	AlmaEM3_GA_21610	BB01_GA_22050	BB08-1_FL_23690	BBI64_GA_23860	11399_BR_23970	14B1_GA_21180	14B2_GA_21050	14B3_GA_21180	14B4_GA_21240	14B5_GA_21240	14B6_GA_20870	14B7_GA_21150	15B1_GA_21220	15B2_GA_21340	15B3_GA_21230	15M1_GA_21160	16B1_GA_21050	16B2_GA_22210	16B3_GA_21050	16B4_GA_21290	16B5_GA_21490	16B6_GA_21350	16M2_GA_22080	16M3_GA_21570	16M5_GA_21210	16M6_GA_21050	16M7_GA_21280	16M8_GA_21350	16M9_GA_21240	3124_BR_25610	32_BR_22940	6c_BR_23630	9a5c_BR_24730	APL-1BX_w2_IT_23020	APL-87X_509_IT_23020	APL10_XF37_IT_21170	APL11_XF38_IT_21170	APL12_XF39_IT_21200	APL13_XF40_IT_21190	APL14_XF41_IT_21210	APL15_XF42_IT_21200	APL17_XF44_IT_21150	APL18_IT_21240	APL19_XF45_IT_21110
coq7~~~COQ7~~~coq7_1~~~coq7_2	coq7;;COQ7;coq7_1;coq7_2	2-nonaprenyl-3-methyl-6-methoxy-14-benzoquinol hydroxylase;hypothetical protein;5-demethoxyubiquinone hydroxylase mitochondrial;3-demethoxyubiquinol 3-hydroxylase	338	675	1.99704	AlmaEM3_GA_09250;AlmaEM3_GA_09260	BB01_GA_09240;BB01_GA_09230	BB08-1_FL_08560;BB08-1_FL_08550	BBI64_GA_09730;BBI64_GA_09720	11399_BR_15550;11399_BR_15560	14B1_GA_08110;14B1_GA_08120	14B2_GA_08110;14B2_GA_08100	14B3_GA_08170;14B3_GA_08180	14B4_GA_08130;14B4_GA_08140	14B5_GA_08130;14B5_GA_08120	14B6_GA_08050;14B6_GA_08060	14B7_GA_08120;14B7_GA_08110	15B1_GA_08170;15B1_GA_08180	15B2_GA_08130;15B2_GA_08140	15B3_GA_08120;15B3_GA_08130	15M1_GA_08140;15M1_GA_08130	16B1_GA_08100;16B1_GA_08110	16B2_GA_08490;16B2_GA_08500	16B3_GA_08070;16B3_GA_08080	16B4_GA_08140;16B4_GA_08150	16B5_GA_08160;16B5_GA_08170	16B6_GA_08130;16B6_GA_08120	16M2_GA_08420;16M2_GA_08430	16M3_GA_08210;16M3_GA_08220	16M5_GA_08170;16M5_GA_08160	16M6_GA_08110;16M6_GA_08120	16M7_GA_08160;16M7_GA_08150	16M8_GA_08160;16M8_GA_08170	16M9_GA_08140;16M9_GA_08130	3124_BR_15190;3124_BR_15200	32_BR_14100;32_BR_14110	6c_BR_13960;6c_BR_13950	9a5c_BR_14030;9a5c_BR_14040	APL-1BX_w2_IT_14490;APL-1BX_w2_IT_14480	APL-87X_509_IT_14480;APL-87X_509_IT_14490	APL10_XF37_IT_12990;APL10_XF37_IT_13000	APL11_XF38_IT_13010;APL11_XF38_IT_13000	APL12_XF39_IT_13060;APL12_XF39_IT_13070	APL13_XF40_IT_12960;APL13_XF40_IT_12970	APL14_XF41_IT_13010;APL14_XF41_IT_13020	APL15_XF42_IT_13020;APL15_XF42_IT_13030	APL17_XF44_IT_12940;APL17_XF44_IT_12950	APL18_IT_13030;APL18_IT_13040	APL19_XF45_IT_12940;APL19_XF45_IT_12930
atpB	atpB	ATP synthase subunit a	338	338	1	AlmaEM3_GA_04970	BB01_GA_04830	BB08-1_FL_05330	BBI64_GA_05530	11399_BR_19060	14B1_GA_04580	14B2_GA_04550	14B3_GA_04600	14B4_GA_04540	14B5_GA_04570	14B6_GA_04530	14B7_GA_04560	15B1_GA_04600	15B2_GA_04560	15B3_GA_04560	15M1_GA_04570	16B1_GA_04550	16B2_GA_04750	16B3_GA_04520	16B4_GA_04560	16B5_GA_04550	16B6_GA_04520	16M2_GA_04720	16M3_GA_04600	16M5_GA_04590	16M6_GA_04560	16M7_GA_04580	16M8_GA_04570	16M9_GA_04560	3124_BR_19310	32_BR_17800	6c_BR_18270	9a5c_BR_10500	APL-1BX_w2_IT_18140	APL-87X_509_IT_18140	APL10_XF37_IT_16540	APL11_XF38_IT_16550	APL12_XF39_IT_16580	APL13_XF40_IT_16530	APL14_XF41_IT_16570	APL15_XF42_IT_16570	APL17_XF44_IT_16520	APL18_IT_16580	APL19_XF45_IT_16490
fabG_6~~~fabG_2~~~fabG_3	fabG_6;fabG_2;fabG_3	3-oxoacyl-[acyl-carrier-protein] reductase FabG	338	338	1	AlmaEM3_GA_16200	BB01_GA_16230	BB08-1_FL_17790	BBI64_GA_18060	11399_BR_06010	14B1_GA_15710	14B2_GA_15650	14B3_GA_15770	14B4_GA_15780	14B5_GA_15800	14B6_GA_15480	14B7_GA_15680	15B1_GA_15780	15B2_GA_15790	15B3_GA_15770	15M1_GA_15720	16B1_GA_15600	16B2_GA_16350	16B3_GA_15590	16B4_GA_15850	16B5_GA_15920	16B6_GA_15780	16M2_GA_16410	16M3_GA_16020	16M5_GA_15770	16M6_GA_15670	16M7_GA_15830	16M8_GA_15870	16M9_GA_15790	3124_BR_05390	32_BR_05260	6c_BR_05860	9a5c_BR_06020	APL-1BX_w2_IT_05290	APL-87X_509_IT_05290	APL10_XF37_IT_05250	APL11_XF38_IT_05280	APL12_XF39_IT_05290	APL13_XF40_IT_05230	APL14_XF41_IT_05280	APL15_XF42_IT_05250	APL17_XF44_IT_05280	APL18_IT_05270	APL19_XF45_IT_05270
minD	minD;	Septum site-determining protein MinD;hypothetical protein	338	338	1	AlmaEM3_GA_07010	BB01_GA_06980	BB08-1_FL_06470	BBI64_GA_07620	11399_BR_17540	14B1_GA_06140	14B2_GA_06120	14B3_GA_06180	14B4_GA_06150	14B5_GA_06140	14B6_GA_06070	14B7_GA_06130	15B1_GA_06180	15B2_GA_06140	15B3_GA_06130	15M1_GA_06150	16B1_GA_06120	16B2_GA_06400	16B3_GA_06090	16B4_GA_06100	16B5_GA_06170	16B6_GA_06100	16M2_GA_06350	16M3_GA_06210	16M5_GA_06170	16M6_GA_06140	16M7_GA_06160	16M8_GA_06160	16M9_GA_06150	3124_BR_17770	32_BR_16220	6c_BR_16530	9a5c_BR_12030	APL-1BX_w2_IT_16480	APL-87X_509_IT_16480	APL10_XF37_IT_14990	APL11_XF38_IT_15010	APL12_XF39_IT_15050	APL13_XF40_IT_14970	APL14_XF41_IT_15030	APL15_XF42_IT_15020	APL17_XF44_IT_14930	APL18_IT_15030	APL19_XF45_IT_14940
rsuA~~~rsuA_2~~~rsuA_1	rsuA;;rsuA_2;rsuA_1	Ribosomal small subunit pseudouridine synthase A;hypothetical protein	338	342	1.01183	AlmaEM3_GA_05490	BB01_GA_05360	BB08-1_FL_05850	BBI64_GA_06080	11399_BR_18550	14B1_GA_05150	14B2_GA_05110	14B3_GA_05170	14B4_GA_05110	14B5_GA_05140	14B6_GA_05090	14B7_GA_05120	15B1_GA_05160	15B2_GA_05120	15B3_GA_05120	15M1_GA_05140	16B1_GA_05100	16B2_GA_05310	16B3_GA_05080	16B4_GA_05110	16B5_GA_05110	16B6_GA_05080	16M2_GA_05270	16M3_GA_05160	16M5_GA_05160	16M6_GA_05130	16M7_GA_05150	16M8_GA_05140	16M9_GA_05130	3124_BR_18800	32_BR_17280	6c_BR_17740	9a5c_BR_11010	APL-1BX_w2_IT_17630	APL-87X_509_IT_17630	APL10_XF37_IT_16030	APL11_XF38_IT_16040	APL12_XF39_IT_16070	APL13_XF40_IT_16020	APL14_XF41_IT_16060	APL15_XF42_IT_16060	APL17_XF44_IT_16010	APL18_IT_16070	APL19_XF45_IT_15980
trxA_1	;trxA_1	hypothetical protein;Thioredoxin	338	338	1	AlmaEM3_GA_05480	BB01_GA_05350	BB08-1_FL_05840	BBI64_GA_06070	11399_BR_18560	14B1_GA_05140	14B2_GA_05100	14B3_GA_05160	14B4_GA_05100	14B5_GA_05130	14B6_GA_05080	14B7_GA_05110	15B1_GA_05150	15B2_GA_05110	15B3_GA_05110	15M1_GA_05130	16B1_GA_05090	16B2_GA_05300	16B3_GA_05070	16B4_GA_05100	16B5_GA_05100	16B6_GA_05070	16M2_GA_05260	16M3_GA_05150	16M5_GA_05150	16M6_GA_05120	16M7_GA_05140	16M8_GA_05130	16M9_GA_05120	3124_BR_18810	32_BR_17290	6c_BR_17750	9a5c_BR_11000	APL-1BX_w2_IT_17640	APL-87X_509_IT_17640	APL10_XF37_IT_16040	APL11_XF38_IT_16050	APL12_XF39_IT_16080	APL13_XF40_IT_16030	APL14_XF41_IT_16070	APL15_XF42_IT_16070	APL17_XF44_IT_16020	APL18_IT_16080	APL19_XF45_IT_15990
gph	gph;	Phosphoglycolate phosphatase;hypothetical protein;Phosphorylated carbohydrates phosphatase	338	341	1.00888	AlmaEM3_GA_05500	BB01_GA_05370	BB08-1_FL_05860	BBI64_GA_06090	11399_BR_18540	14B1_GA_05160	14B2_GA_05120	14B3_GA_05180	14B4_GA_05120	14B5_GA_05150	14B6_GA_05100	14B7_GA_05130	15B1_GA_05170	15B2_GA_05130	15B3_GA_05130	15M1_GA_05150	16B1_GA_05110	16B2_GA_05320	16B3_GA_05090	16B4_GA_05120	16B5_GA_05120	16B6_GA_05090	16M2_GA_05280	16M3_GA_05170	16M5_GA_05170	16M6_GA_05140	16M7_GA_05160	16M8_GA_05150	16M9_GA_05140	3124_BR_18790	32_BR_17270	6c_BR_17730	9a5c_BR_11020	APL-1BX_w2_IT_17620	APL-87X_509_IT_17620	APL10_XF37_IT_16020	APL11_XF38_IT_16030	APL12_XF39_IT_16060	APL13_XF40_IT_16010	APL14_XF41_IT_16050	APL15_XF42_IT_16050	APL17_XF44_IT_16000	APL18_IT_16060	APL19_XF45_IT_15970
group_299		hypothetical protein	338	339	1.00296	AlmaEM3_GA_05470	BB01_GA_05340	BB08-1_FL_05830	BBI64_GA_06060	11399_BR_18570	14B1_GA_05130	14B2_GA_05090	14B3_GA_05150	14B4_GA_05090	14B5_GA_05120	14B6_GA_05070	14B7_GA_05100	15B1_GA_05140	15B2_GA_05100	15B3_GA_05100	15M1_GA_05120	16B1_GA_05080	16B2_GA_05290	16B3_GA_05060	16B4_GA_05090	16B5_GA_05090	16B6_GA_05060	16M2_GA_05250	16M3_GA_05140	16M5_GA_05140	16M6_GA_05110	16M7_GA_05130	16M8_GA_05120	16M9_GA_05110	3124_BR_18820	32_BR_17300	6c_BR_17760	9a5c_BR_10990	APL-1BX_w2_IT_17650	APL-87X_509_IT_17650	APL10_XF37_IT_16050	APL11_XF38_IT_16060	APL12_XF39_IT_16090	APL13_XF40_IT_16040	APL14_XF41_IT_16080	APL15_XF42_IT_16080	APL17_XF44_IT_16030	APL18_IT_16090	APL19_XF45_IT_16000
nrdB~~~nrdB_1~~~nrdB_2	nrdB;nrdB_1;nrdB_2	Ribonucleoside-diphosphate reductase subunit beta	338	339	1.00296	AlmaEM3_GA_05460	BB01_GA_05330	BB08-1_FL_05820	BBI64_GA_06050	11399_BR_18580	14B1_GA_05120	14B2_GA_05080	14B3_GA_05140	14B4_GA_05080	14B5_GA_05110	14B6_GA_05060	14B7_GA_05090	15B1_GA_05130	15B2_GA_05090	15B3_GA_05090	15M1_GA_05110	16B1_GA_05070	16B2_GA_05280	16B3_GA_05050	16B4_GA_05080	16B5_GA_05080	16B6_GA_05050	16M2_GA_05240	16M3_GA_05130	16M5_GA_05130	16M6_GA_05100	16M7_GA_05120	16M8_GA_05110	16M9_GA_05100	3124_BR_18830	32_BR_17310	6c_BR_17770	9a5c_BR_10980	APL-1BX_w2_IT_17660	APL-87X_509_IT_17660	APL10_XF37_IT_16060	APL11_XF38_IT_16070	APL12_XF39_IT_16100	APL13_XF40_IT_16050	APL14_XF41_IT_16090	APL15_XF42_IT_16090	APL17_XF44_IT_16040	APL18_IT_16100	APL19_XF45_IT_16010
nrdE	nrdE;	Ribonucleoside-diphosphate reductase 2 subunit alpha;Ribonucleoside-diphosphate reductase subunit alpha;hypothetical protein	338	342	1.01183	AlmaEM3_GA_05450	BB01_GA_05320	BB08-1_FL_05810	BBI64_GA_06040	11399_BR_18590	14B1_GA_05110	14B2_GA_05070	14B3_GA_05130	14B4_GA_05070	14B5_GA_05100	14B6_GA_05050	14B7_GA_05080	15B1_GA_05120	15B2_GA_05080	15B3_GA_05080	15M1_GA_05100	16B1_GA_05060	16B2_GA_05270	16B3_GA_05040	16B4_GA_05070	16B5_GA_05070	16B6_GA_05040	16M2_GA_05230	16M3_GA_05120	16M5_GA_05120	16M6_GA_05090	16M7_GA_05110	16M8_GA_05100	16M9_GA_05090	3124_BR_18840	32_BR_17320	6c_BR_17780	9a5c_BR_10970	APL-1BX_w2_IT_17670	APL-87X_509_IT_17670	APL10_XF37_IT_16070	APL11_XF38_IT_16080	APL12_XF39_IT_16110	APL13_XF40_IT_16060	APL14_XF41_IT_16100	APL15_XF42_IT_16100	APL17_XF44_IT_16050	APL18_IT_16110	APL19_XF45_IT_16020
dsbE~~~resA	dsbE;resA;	Thiol:disulfide interchange protein DsbE;Thiol-disulfide oxidoreductase ResA;hypothetical protein	338	341	1.00888	AlmaEM3_GA_15980	BB01_GA_16010	BB08-1_FL_17570	BBI64_GA_17830	11399_BR_06810	14B1_GA_15490	14B2_GA_15420	14B3_GA_15550	14B4_GA_15560	14B5_GA_15570	14B6_GA_15260	14B7_GA_15450	15B1_GA_15550	15B2_GA_15570	15B3_GA_15550	15M1_GA_15500	16B1_GA_15380	16B2_GA_16110	16B3_GA_15370	16B4_GA_15620	16B5_GA_15690	16B6_GA_15550	16M2_GA_16170	16M3_GA_15790	16M5_GA_15550	16M6_GA_15450	16M7_GA_15610	16M8_GA_15650	16M9_GA_15570	3124_BR_05620	32_BR_05490	6c_BR_06080	9a5c_BR_23120	APL-1BX_w2_IT_05510	APL-87X_509_IT_05510	APL10_XF37_IT_05470	APL11_XF38_IT_05500	APL12_XF39_IT_05510	APL13_XF40_IT_05450	APL14_XF41_IT_05500	APL15_XF42_IT_05470	APL17_XF44_IT_05500	APL18_IT_05490	APL19_XF45_IT_05490
group_215		hypothetical protein	338	339	1.00296	AlmaEM3_GA_15210	BB01_GA_15240	BB08-1_FL_13580	BBI64_GA_17010	11399_BR_07530	14B1_GA_14650	14B2_GA_14560	14B3_GA_14710	14B4_GA_14710	14B5_GA_14710	14B6_GA_14410	14B7_GA_14590	15B1_GA_14700	15B2_GA_14690	15B3_GA_14700	15M1_GA_14650	16B1_GA_14520	16B2_GA_15230	16B3_GA_14510	16B4_GA_14760	16B5_GA_14810	16B6_GA_14670	16M2_GA_15380	16M3_GA_15010	16M5_GA_14690	16M6_GA_14590	16M7_GA_14750	16M8_GA_14790	16M9_GA_14710	3124_BR_06360	32_BR_06220	6c_BR_06830	9a5c_BR_22440	APL-1BX_w2_IT_06280	APL-87X_509_IT_06280	APL10_XF37_IT_06240	APL11_XF38_IT_06280	APL12_XF39_IT_06260	APL13_XF40_IT_06210	APL14_XF41_IT_06260	APL15_XF42_IT_06240	APL17_XF44_IT_06210	APL18_IT_06270	APL19_XF45_IT_06200
mdtC~~~mdtC_4~~~mdtB_1~~~mdtB_2~~~mdtC_5~~~mdtC_6~~~mdtB_3	mdtC;mdtC_4;mdtB_1;mdtB_2;mdtC_5;mdtC_6;mdtB_3;	Multidrug resistance protein MdtC;Multidrug resistance protein MdtB;hypothetical protein	338	343	1.01479	AlmaEM3_GA_15200	BB01_GA_15230	BB08-1_FL_13570	BBI64_GA_17000	11399_BR_07540	14B1_GA_14640	14B2_GA_14550	14B3_GA_14700	14B4_GA_14700	14B5_GA_14700	14B6_GA_14400	14B7_GA_14580	15B1_GA_14690	15B2_GA_14680	15B3_GA_14690	15M1_GA_14640	16B1_GA_14510	16B2_GA_15220	16B3_GA_14500	16B4_GA_14750	16B5_GA_14800	16B6_GA_14660	16M2_GA_15370	16M3_GA_15000	16M5_GA_14680	16M6_GA_14580	16M7_GA_14740	16M8_GA_14780	16M9_GA_14700	3124_BR_06370	32_BR_06230	6c_BR_06840	9a5c_BR_22430	APL-1BX_w2_IT_06290	APL-87X_509_IT_06290	APL10_XF37_IT_06250	APL11_XF38_IT_06290	APL12_XF39_IT_06270	APL13_XF40_IT_06220	APL14_XF41_IT_06270	APL15_XF42_IT_06250	APL17_XF44_IT_06220	APL18_IT_06280	APL19_XF45_IT_06210
group_211		hypothetical protein	338	340	1.00592	AlmaEM3_GA_15110	BB01_GA_15140	BB08-1_FL_13470	BBI64_GA_16910	11399_BR_07640	14B1_GA_14550	14B2_GA_14460	14B3_GA_14610	14B4_GA_14610	14B5_GA_14610	14B6_GA_14310	14B7_GA_14490	15B1_GA_14600	15B2_GA_14590	15B3_GA_14600	15M1_GA_14550	16B1_GA_14420	16B2_GA_15130	16B3_GA_14410	16B4_GA_14660	16B5_GA_14710	16B6_GA_14570	16M2_GA_15280	16M3_GA_14910	16M5_GA_14590	16M6_GA_14490	16M7_GA_14650	16M8_GA_14690	16M9_GA_14610	3124_BR_06470	32_BR_06330	6c_BR_06940	9a5c_BR_22320	APL-1BX_w2_IT_06390	APL-87X_509_IT_06390	APL10_XF37_IT_06350	APL11_XF38_IT_06390	APL12_XF39_IT_06370	APL13_XF40_IT_06320	APL14_XF41_IT_06370	APL15_XF42_IT_06350	APL17_XF44_IT_06320	APL18_IT_06380	APL19_XF45_IT_06310
group_210		hypothetical protein	338	342	1.01183	AlmaEM3_GA_15100	BB01_GA_15130	BB08-1_FL_13460	BBI64_GA_16900	11399_BR_07650	14B1_GA_14540	14B2_GA_14450	14B3_GA_14600	14B4_GA_14600	14B5_GA_14600	14B6_GA_14300	14B7_GA_14480	15B1_GA_14590	15B2_GA_14580	15B3_GA_14590	15M1_GA_14540	16B1_GA_14410	16B2_GA_15120	16B3_GA_14400	16B4_GA_14650	16B5_GA_14700	16B6_GA_14560	16M2_GA_15270	16M3_GA_14900	16M5_GA_14580	16M6_GA_14480	16M7_GA_14640	16M8_GA_14680	16M9_GA_14600	3124_BR_06480	32_BR_06340	6c_BR_06950	9a5c_BR_22310	APL-1BX_w2_IT_06400	APL-87X_509_IT_06400	APL10_XF37_IT_06360	APL11_XF38_IT_06400	APL12_XF39_IT_06380	APL13_XF40_IT_06330	APL14_XF41_IT_06380	APL15_XF42_IT_06360	APL17_XF44_IT_06330	APL18_IT_06390	APL19_XF45_IT_06320
gumD~~~gumD_1~~~gumD_2~~~gumD_3~~~gumD_4	gumD;gumD_1;;gumD_2;gumD_3;gumD_4	UDP-glucose:undecaprenyl-phosphate glucose-1-phosphate transferase;hypothetical protein	338	356	1.05325	AlmaEM3_GA_15090	BB01_GA_15120	BB08-1_FL_13450	BBI64_GA_16890	11399_BR_07660	14B1_GA_14530	14B2_GA_14440	14B3_GA_14590	14B4_GA_14590	14B5_GA_14590	14B6_GA_14290	14B7_GA_14470	15B1_GA_14580	15B2_GA_14570	15B3_GA_14580	15M1_GA_14530	16B1_GA_14400	16B2_GA_15110	16B3_GA_14390	16B4_GA_14640	16B5_GA_14690	16B6_GA_14550	16M2_GA_15260	16M3_GA_14890	16M5_GA_14570	16M6_GA_14470	16M7_GA_14630	16M8_GA_14670	16M9_GA_14590	3124_BR_06490	32_BR_06350	6c_BR_06960	9a5c_BR_22300	APL-1BX_w2_IT_06410	APL-87X_509_IT_06410	APL10_XF37_IT_06370	APL11_XF38_IT_06410	APL12_XF39_IT_06390	APL13_XF40_IT_06340	APL14_XF41_IT_06390	APL15_XF42_IT_06370	APL17_XF44_IT_06340	APL18_IT_06400	APL19_XF45_IT_06330
group_207		hypothetical protein	338	348	1.02959	AlmaEM3_GA_15080	BB01_GA_15110	BB08-1_FL_13440	BBI64_GA_16880	11399_BR_07670	14B1_GA_14520	14B2_GA_14430	14B3_GA_14580	14B4_GA_14580	14B5_GA_14580	14B6_GA_14280	14B7_GA_14460	15B1_GA_14570	15B2_GA_14560	15B3_GA_14570	15M1_GA_14520	16B1_GA_14390	16B2_GA_15100	16B3_GA_14380	16B4_GA_14630	16B5_GA_14680	16B6_GA_14540	16M2_GA_15250	16M3_GA_14880	16M5_GA_14560	16M6_GA_14460	16M7_GA_14620	16M8_GA_14660	16M9_GA_14580	3124_BR_06500	32_BR_06360	6c_BR_06970	9a5c_BR_22290	APL-1BX_w2_IT_06420	APL-87X_509_IT_06420	APL10_XF37_IT_06380	APL11_XF38_IT_06420	APL12_XF39_IT_06400	APL13_XF40_IT_06350	APL14_XF41_IT_06400	APL15_XF42_IT_06380	APL17_XF44_IT_06350	APL18_IT_06410	APL19_XF45_IT_06340
group_204		hypothetical protein	338	348	1.02959	AlmaEM3_GA_15070	BB01_GA_15100	BB08-1_FL_13430	BBI64_GA_16870	11399_BR_07680	14B1_GA_14510	14B2_GA_14420	14B3_GA_14570	14B4_GA_14570	14B5_GA_14570	14B6_GA_14270	14B7_GA_14450	15B1_GA_14560	15B2_GA_14550	15B3_GA_14560	15M1_GA_14510	16B1_GA_14380	16B2_GA_15090	16B3_GA_14370	16B4_GA_14620	16B5_GA_14670	16B6_GA_14530	16M2_GA_15240	16M3_GA_14870	16M5_GA_14550	16M6_GA_14450	16M7_GA_14610	16M8_GA_14650	16M9_GA_14570	3124_BR_06510	32_BR_06370	6c_BR_06980	9a5c_BR_22280	APL-1BX_w2_IT_06430	APL-87X_509_IT_06430	APL10_XF37_IT_06390	APL11_XF38_IT_06430	APL12_XF39_IT_06410	APL13_XF40_IT_06360	APL14_XF41_IT_06410	APL15_XF42_IT_06390	APL17_XF44_IT_06360	APL18_IT_06420	APL19_XF45_IT_06350
group_203		Serine O-succinyltransferase;hypothetical protein	338	342	1.01183	AlmaEM3_GA_16010	BB01_GA_16040	BB08-1_FL_17600	BBI64_GA_17860	11399_BR_06770	14B1_GA_15520	14B2_GA_15450	14B3_GA_15580	14B4_GA_15590	14B5_GA_15600	14B6_GA_15290	14B7_GA_15480	15B1_GA_15580	15B2_GA_15600	15B3_GA_15580	15M1_GA_15530	16B1_GA_15410	16B2_GA_16140	16B3_GA_15400	16B4_GA_15650	16B5_GA_15720	16B6_GA_15580	16M2_GA_16200	16M3_GA_15820	16M5_GA_15580	16M6_GA_15480	16M7_GA_15640	16M8_GA_15680	16M9_GA_15600	3124_BR_05590	32_BR_05460	6c_BR_06050	9a5c_BR_23150	APL-1BX_w2_IT_05480	APL-87X_509_IT_05480	APL10_XF37_IT_05440	APL11_XF38_IT_05470	APL12_XF39_IT_05480	APL13_XF40_IT_05420	APL14_XF41_IT_05470	APL15_XF42_IT_05440	APL17_XF44_IT_05470	APL18_IT_05460	APL19_XF45_IT_05460
atpA~~~atpA_2~~~atpA_1	atpA;atpA_2;atpA_1	ATP synthase subunit alpha	338	340	1.00592	AlmaEM3_GA_04930	BB01_GA_04790	BB08-1_FL_05290	BBI64_GA_05490	11399_BR_19100	14B1_GA_04540	14B2_GA_04510	14B3_GA_04560	14B4_GA_04500	14B5_GA_04530	14B6_GA_04490	14B7_GA_04520	15B1_GA_04560	15B2_GA_04520	15B3_GA_04520	15M1_GA_04530	16B1_GA_04510	16B2_GA_04710	16B3_GA_04480	16B4_GA_04520	16B5_GA_04510	16B6_GA_04480	16M2_GA_04680	16M3_GA_04560	16M5_GA_04550	16M6_GA_04520	16M7_GA_04540	16M8_GA_04530	16M9_GA_04520	3124_BR_19350	32_BR_17840	6c_BR_18310	9a5c_BR_10460	APL-1BX_w2_IT_18180	APL-87X_509_IT_18180	APL10_XF37_IT_16580	APL11_XF38_IT_16590	APL12_XF39_IT_16620	APL13_XF40_IT_16570	APL14_XF41_IT_16610	APL15_XF42_IT_16610	APL17_XF44_IT_16560	APL18_IT_16620	APL19_XF45_IT_16530
speD_1~~~speD_2~~~speD	speD_1;speD_2;speD	S-adenosylmethionine decarboxylase proenzyme	338	340	1.00592	AlmaEM3_GA_09270	BB01_GA_09250	BB08-1_FL_08570	BBI64_GA_09740	11399_BR_15540	14B1_GA_08130	14B2_GA_08120	14B3_GA_08190	14B4_GA_08150	14B5_GA_08140	14B6_GA_08070	14B7_GA_08130	15B1_GA_08190	15B2_GA_08150	15B3_GA_08140	15M1_GA_08150	16B1_GA_08120	16B2_GA_08510	16B3_GA_08090	16B4_GA_08160	16B5_GA_08180	16B6_GA_08140	16M2_GA_08440	16M3_GA_08230	16M5_GA_08180	16M6_GA_08130	16M7_GA_08170	16M8_GA_08180	16M9_GA_08150	3124_BR_15180	32_BR_14090	6c_BR_13940	9a5c_BR_14050	APL-1BX_w2_IT_14470	APL-87X_509_IT_14470	APL10_XF37_IT_12980	APL11_XF38_IT_12990	APL12_XF39_IT_13050	APL13_XF40_IT_12950	APL14_XF41_IT_13000	APL15_XF42_IT_13010	APL17_XF44_IT_12930	APL18_IT_13020	APL19_XF45_IT_12920
atpH_1~~~atpD~~~atpH_2	atpH_1;atpD;atpH_2	ATP synthase subunit delta	338	338	1	AlmaEM3_GA_04940	BB01_GA_04800	BB08-1_FL_05300	BBI64_GA_05500	11399_BR_19090	14B1_GA_04550	14B2_GA_04520	14B3_GA_04570	14B4_GA_04510	14B5_GA_04540	14B6_GA_04500	14B7_GA_04530	15B1_GA_04570	15B2_GA_04530	15B3_GA_04530	15M1_GA_04540	16B1_GA_04520	16B2_GA_04720	16B3_GA_04490	16B4_GA_04530	16B5_GA_04520	16B6_GA_04490	16M2_GA_04690	16M3_GA_04570	16M5_GA_04560	16M6_GA_04530	16M7_GA_04550	16M8_GA_04540	16M9_GA_04530	3124_BR_19340	32_BR_17830	6c_BR_18300	9a5c_BR_10470	APL-1BX_w2_IT_18170	APL-87X_509_IT_18170	APL10_XF37_IT_16570	APL11_XF38_IT_16580	APL12_XF39_IT_16610	APL13_XF40_IT_16560	APL14_XF41_IT_16600	APL15_XF42_IT_16600	APL17_XF44_IT_16550	APL18_IT_16610	APL19_XF45_IT_16520
atpF	atpF	ATP synthase subunit b	338	338	1	AlmaEM3_GA_04950	BB01_GA_04810	BB08-1_FL_05310	BBI64_GA_05510	11399_BR_19080	14B1_GA_04560	14B2_GA_04530	14B3_GA_04580	14B4_GA_04520	14B5_GA_04550	14B6_GA_04510	14B7_GA_04540	15B1_GA_04580	15B2_GA_04540	15B3_GA_04540	15M1_GA_04550	16B1_GA_04530	16B2_GA_04730	16B3_GA_04500	16B4_GA_04540	16B5_GA_04530	16B6_GA_04500	16M2_GA_04700	16M3_GA_04580	16M5_GA_04570	16M6_GA_04540	16M7_GA_04560	16M8_GA_04550	16M9_GA_04540	3124_BR_19330	32_BR_17820	6c_BR_18290	9a5c_BR_10480	APL-1BX_w2_IT_18160	APL-87X_509_IT_18160	APL10_XF37_IT_16560	APL11_XF38_IT_16570	APL12_XF39_IT_16600	APL13_XF40_IT_16550	APL14_XF41_IT_16590	APL15_XF42_IT_16590	APL17_XF44_IT_16540	APL18_IT_16600	APL19_XF45_IT_16510
yceI_1~~~yceI_3	yceI_1;yceI_3;	Protein YceI;hypothetical protein	338	338	1	AlmaEM3_GA_07070	BB01_GA_07040	BB08-1_FL_06530	BBI64_GA_07680	11399_BR_17480	14B1_GA_06190	14B2_GA_06170	14B3_GA_06230	14B4_GA_06200	14B5_GA_06190	14B6_GA_06120	14B7_GA_06180	15B1_GA_06230	15B2_GA_06190	15B3_GA_06180	15M1_GA_06200	16B1_GA_06170	16B2_GA_06450	16B3_GA_06140	16B4_GA_06150	16B5_GA_06220	16B6_GA_06150	16M2_GA_06400	16M3_GA_06260	16M5_GA_06220	16M6_GA_06190	16M7_GA_06210	16M8_GA_06210	16M9_GA_06200	3124_BR_17710	32_BR_16160	6c_BR_16470	9a5c_BR_12090	APL-1BX_w2_IT_16420	APL-87X_509_IT_16420	APL10_XF37_IT_14930	APL11_XF38_IT_14950	APL12_XF39_IT_14990	APL13_XF40_IT_14910	APL14_XF41_IT_14970	APL15_XF42_IT_14960	APL17_XF44_IT_14870	APL18_IT_14970	APL19_XF45_IT_14880
alkA	alkA;	putative bifunctional transcriptional activator/DNA repair enzyme AlkA;hypothetical protein	338	341	1.00888	AlmaEM3_GA_07060	BB01_GA_07030	BB08-1_FL_06520	BBI64_GA_07670	11399_BR_17490	14B1_GA_06180	14B2_GA_06160	14B3_GA_06220	14B4_GA_06190	14B5_GA_06180	14B6_GA_06110	14B7_GA_06170	15B1_GA_06220	15B2_GA_06180	15B3_GA_06170	15M1_GA_06190	16B1_GA_06160	16B2_GA_06440	16B3_GA_06130	16B4_GA_06140	16B5_GA_06210	16B6_GA_06140	16M2_GA_06390	16M3_GA_06250	16M5_GA_06210	16M6_GA_06180	16M7_GA_06200	16M8_GA_06200	16M9_GA_06190	3124_BR_17720	32_BR_16170	6c_BR_16480	9a5c_BR_12080	APL-1BX_w2_IT_16430	APL-87X_509_IT_16430	APL10_XF37_IT_14940	APL11_XF38_IT_14960	APL12_XF39_IT_15000	APL13_XF40_IT_14920	APL14_XF41_IT_14980	APL15_XF42_IT_14970	APL17_XF44_IT_14880	APL18_IT_14980	APL19_XF45_IT_14890
atpH_2~~~atpH_1	atpH_2;atpH_1	ATP synthase subunit c	338	338	1	AlmaEM3_GA_04960	BB01_GA_04820	BB08-1_FL_05320	BBI64_GA_05520	11399_BR_19070	14B1_GA_04570	14B2_GA_04540	14B3_GA_04590	14B4_GA_04530	14B5_GA_04560	14B6_GA_04520	14B7_GA_04550	15B1_GA_04590	15B2_GA_04550	15B3_GA_04550	15M1_GA_04560	16B1_GA_04540	16B2_GA_04740	16B3_GA_04510	16B4_GA_04550	16B5_GA_04540	16B6_GA_04510	16M2_GA_04710	16M3_GA_04590	16M5_GA_04580	16M6_GA_04550	16M7_GA_04570	16M8_GA_04560	16M9_GA_04550	3124_BR_19320	32_BR_17810	6c_BR_18280	9a5c_BR_10490	APL-1BX_w2_IT_18150	APL-87X_509_IT_18150	APL10_XF37_IT_16550	APL11_XF38_IT_16560	APL12_XF39_IT_16590	APL13_XF40_IT_16540	APL14_XF41_IT_16580	APL15_XF42_IT_16580	APL17_XF44_IT_16530	APL18_IT_16590	APL19_XF45_IT_16500
group_11		hypothetical protein	338	341	1.00888	AlmaEM3_GA_07050	BB01_GA_07020	BB08-1_FL_06510	BBI64_GA_07660	11399_BR_17500	14B1_GA_06170	14B2_GA_06150	14B3_GA_06210	14B4_GA_06180	14B5_GA_06170	14B6_GA_06100	14B7_GA_06160	15B1_GA_06210	15B2_GA_06170	15B3_GA_06160	15M1_GA_06180	16B1_GA_06150	16B2_GA_06430	16B3_GA_06120	16B4_GA_06130	16B5_GA_06200	16B6_GA_06130	16M2_GA_06380	16M3_GA_06240	16M5_GA_06200	16M6_GA_06170	16M7_GA_06190	16M8_GA_06190	16M9_GA_06180	3124_BR_17730	32_BR_16180	6c_BR_16490	9a5c_BR_12070	APL-1BX_w2_IT_16440	APL-87X_509_IT_16440	APL10_XF37_IT_14950	APL11_XF38_IT_14970	APL12_XF39_IT_15010	APL13_XF40_IT_14930	APL14_XF41_IT_14990	APL15_XF42_IT_14980	APL17_XF44_IT_14890	APL18_IT_14990	APL19_XF45_IT_14900
group_2835		hypothetical protein	337	340	1.0089	AlmaEM3_GA_02480	BB01_GA_02340	BB08-1_FL_02540	BBI64_GA_02590	11399_BR_02360;11399_BR_02350	14B1_GA_02270	14B2_GA_02270	14B3_GA_02270	14B4_GA_02270	14B5_GA_02280	14B6_GA_02260	14B7_GA_02280	15B1_GA_02290	15B2_GA_02280	15B3_GA_02270	15M1_GA_02280	16B1_GA_02260	16B2_GA_02360	16B3_GA_02260	16B4_GA_02270	16B5_GA_02260	16B6_GA_02250	16M2_GA_02340	16M3_GA_02290	16M5_GA_02280	16M6_GA_02280	16M7_GA_02290	16M8_GA_02290	16M9_GA_02290	3124_BR_02300	32_BR_02250	6c_BR_02280	9a5c_BR_02370	APL-1BX_w2_IT_02320	APL-87X_509_IT_02320	APL10_XF37_IT_02370	APL11_XF38_IT_02380	APL12_XF39_IT_02290	APL13_XF40_IT_02350	APL14_XF41_IT_02380	APL15_XF42_IT_02360	APL17_XF44_IT_02390	APL18_IT_02380	APL19_XF45_IT_02380
ybbN~~~cnoX~~~resA_2	ybbN;;cnoX;resA_2	putative protein YbbN;hypothetical protein;Chaperedoxin;Thiol-disulfide oxidoreductase ResA	337	341	1.01187	AlmaEM3_GA_13470	BB01_GA_13670	BB08-1_FL_11660	BBI64_GA_15130	11399_BR_09590	14B1_GA_12850	14B2_GA_12770	14B3_GA_12930	14B4_GA_12920	14B5_GA_12920	14B6_GA_12630	14B7_GA_12800	15B1_GA_12900	15B2_GA_12890	15B3_GA_12900	15M1_GA_12860	16B1_GA_12740	16B2_GA_13360	16B3_GA_12720	16B4_GA_12970	16B5_GA_12970	16B6_GA_12880	16M2_GA_13550	16M3_GA_13220	16M5_GA_12890	16M6_GA_12800	16M7_GA_12960	16M8_GA_13000	16M9_GA_12910	3124_BR_08440	32_BR_08120	6c_BR_08680	9a5c_BR_20470	APL-1BX_w2_IT_08230	APL-87X_509_IT_08230	APL10_XF37_IT_08040	APL11_XF38_IT_08080	APL12_XF39_IT_08060	APL13_XF40_IT_08010	APL14_XF41_IT_08060	APL15_XF42_IT_08050	APL17_XF44_IT_08010	APL18_IT_08070	APL19_XF45_IT_08000
asnB_1~~~asnB	asnB_1;asnB	Asparagine synthetase B [glutamine-hydrolyzing]	337	337	1	AlmaEM3_GA_01000	BB01_GA_00930	BB08-1_FL_00980	BBI64_GA_01060	11399_BR_01010	14B1_GA_00930	14B2_GA_00940	14B3_GA_00940	14B4_GA_00940	14B5_GA_00950	14B6_GA_00930	14B7_GA_00950	15B1_GA_00950	15B2_GA_00950	15B3_GA_00940	15M1_GA_00950	16B1_GA_00940	16B2_GA_00980	16B3_GA_00930	16B4_GA_00930	16B5_GA_00940	16B6_GA_00930	16M2_GA_00950	16M3_GA_00930	16M5_GA_00940	16M6_GA_00940	16M7_GA_00950	16M8_GA_00950	16M9_GA_00950	3124_BR_00960	32_BR_00900	6c_BR_00930	9a5c_BR_01020	APL-1BX_w2_IT_00980	APL-87X_509_IT_00980	APL10_XF37_IT_01050	APL11_XF38_IT_01050	APL12_XF39_IT_00950	APL13_XF40_IT_01030	APL14_XF41_IT_01040	APL15_XF42_IT_01040	APL17_XF44_IT_01050	APL18_IT_01050	APL19_XF45_IT_01050
group_2807		putative FAD-linked oxidoreductase;hypothetical protein	337	342	1.01484	AlmaEM3_GA_13800	BB01_GA_13890	BB08-1_FL_12140	BBI64_GA_15600	11399_BR_09080	14B1_GA_13080	14B2_GA_13000	14B3_GA_13160	14B4_GA_13150	14B5_GA_13140	14B6_GA_12850	14B7_GA_13030	15B1_GA_13130	15B2_GA_13120	15B3_GA_13130	15M1_GA_13090	16B1_GA_12950	16B2_GA_13600	16B3_GA_12950	16B4_GA_13190	16B5_GA_13200	16B6_GA_13090	16M2_GA_13770	16M3_GA_13440	16M5_GA_13120	16M6_GA_13030	16M7_GA_13170	16M8_GA_13220	16M9_GA_13140	3124_BR_07920	32_BR_07770	6c_BR_08340	9a5c_BR_20900	APL-1BX_w2_IT_07750	APL-87X_509_IT_07750	APL10_XF37_IT_07700	APL11_XF38_IT_07740	APL12_XF39_IT_07720	APL13_XF40_IT_07670	APL14_XF41_IT_07720	APL15_XF42_IT_07710	APL17_XF44_IT_07670	APL18_IT_07730	APL19_XF45_IT_07660
copA~~~ftsP~~~copA_1	copA;;ftsP;copA_1	Copper resistance protein A;hypothetical protein;Cell division protein FtsP	337	347	1.02967	AlmaEM3_GA_01120	BB01_GA_01050	BB08-1_FL_01100	BBI64_GA_01180;BBI64_GA_01190	11399_BR_01120	14B1_GA_01050	14B2_GA_01060	14B3_GA_01060	14B4_GA_01060	14B5_GA_01070	14B6_GA_01050	14B7_GA_01070	15B1_GA_01070	15B2_GA_01070	15B3_GA_01060	15M1_GA_01070	16B1_GA_01060	16B2_GA_01120	16B3_GA_01050	16B4_GA_01050	16B5_GA_01060	16B6_GA_01050	16M2_GA_01090	16M3_GA_01050	16M5_GA_01060	16M6_GA_01060	16M7_GA_01070	16M8_GA_01070	16M9_GA_01070	3124_BR_01070	32_BR_01010	6c_BR_01040	9a5c_BR_01130	APL-1BX_w2_IT_01090	APL-87X_509_IT_01090	APL10_XF37_IT_01160	APL11_XF38_IT_01160	APL12_XF39_IT_01060	APL13_XF40_IT_01140	APL14_XF41_IT_01150	APL15_XF42_IT_01150	APL17_XF44_IT_01160	APL18_IT_01160	APL19_XF45_IT_01160
pyrH_1~~~pyrH_2~~~pyrH_3~~~pyrH	pyrH_1;pyrH_2;pyrH_3;pyrH	Uridylate kinase	337	342	1.01484	AlmaEM3_GA_03870	BB01_GA_03700	BB08-1_FL_04060	BBI64_GA_04210	11399_BR_19860	14B1_GA_03640	14B2_GA_03640	14B3_GA_03640	14B4_GA_03630	14B5_GA_03650	14B6_GA_03620	14B7_GA_03640	15B1_GA_03660	15B2_GA_03640	15B3_GA_03630	15M1_GA_03650	16B1_GA_03620	16B2_GA_03800	16B3_GA_03620	16B4_GA_03640	16B5_GA_03640	16B6_GA_03610	16M2_GA_03780	16M3_GA_03670	16M5_GA_03640	16M6_GA_03640	16M7_GA_03660	16M8_GA_03650	16M9_GA_03650	3124_BR_20120	32_BR_18620	6c_BR_19100	9a5c_BR_09690	APL-1BX_w2_IT_18970	APL-87X_509_IT_18970	APL10_XF37_IT_17360	APL11_XF38_IT_17370	APL12_XF39_IT_17410	APL13_XF40_IT_17360	APL14_XF41_IT_17400	APL15_XF42_IT_17400	APL17_XF44_IT_17340	APL18_IT_17410	APL19_XF45_IT_17310
lolC_2~~~lolC_1~~~lolC~~~lolE	lolC_2;lolC_1;lolC;lolE;	Lipoprotein-releasing system transmembrane protein LolC;Lipoprotein-releasing system transmembrane protein LolE;hypothetical protein	337	340	1.0089	AlmaEM3_GA_04070	BB01_GA_03900	BB08-1_FL_04270	BBI64_GA_04410	11399_BR_19660	14B1_GA_03860	14B2_GA_03860	14B3_GA_03860	14B4_GA_03850	14B5_GA_03870	14B6_GA_03840	14B7_GA_03860	15B1_GA_03880	15B2_GA_03860	15B3_GA_03840	15M1_GA_03870	16B1_GA_03830	16B2_GA_04020	16B3_GA_03840	16B4_GA_03870	16B5_GA_03860	16B6_GA_03830	16M2_GA_04000	16M3_GA_03890	16M5_GA_03860	16M6_GA_03860	16M7_GA_03880	16M8_GA_03860	16M9_GA_03870	3124_BR_19920	32_BR_18420	6c_BR_18900	9a5c_BR_09890	APL-1BX_w2_IT_18770	APL-87X_509_IT_18770	APL10_XF37_IT_17170	APL11_XF38_IT_17180	APL12_XF39_IT_17210	APL13_XF40_IT_17160	APL14_XF41_IT_17200	APL15_XF42_IT_17200	APL17_XF44_IT_17150	APL18_IT_17210	APL19_XF45_IT_17120
group_2782		hypothetical protein	337	337	1	100_refound_2198	101_refound_2257	102_refound_2322	103_refound_2372	0_refound_0	14B1_GA_01660	14B2_GA_01660	14B3_GA_01660	14B4_GA_01660	14B5_GA_01670	14B6_GA_01650	14B7_GA_01670	15B1_GA_01680	15B2_GA_01670	10_refound_268	15M1_GA_01670	12_refound_324	13_refound_350	16B3_GA_01650	16B4_GA_01650	16_refound_422	17_refound_450	18_refound_473	16M3_GA_01660	16M5_GA_01670	16M6_GA_01670	16M7_GA_01670	16M8_GA_01670	16M9_GA_01680	25_refound_637	26_refound_672	27_refound_707	28_refound_747	29_refound_783	30_refound_804	31_refound_824	32_refound_844	33_refound_867	34_refound_888	35_refound_906	36_refound_924	37_refound_941	38_refound_960	39_refound_976
pgk_2~~~pgk_3~~~pgk_1~~~pgk	;pgk_2;pgk_3;pgk_1;pgk	hypothetical protein;Phosphoglycerate kinase	337	358	1.06231	AlmaEM3_GA_19930	BB01_GA_20390	BB08-1_FL_22020	BBI64_GA_22150	11399_BR_22100	14B1_GA_19510	14B2_GA_19380	14B3_GA_19510	14B4_GA_19570	14B5_GA_19580	14B6_GA_19210	14B7_GA_19500	15B1_GA_19540	15B2_GA_19670	15B3_GA_19550	15M1_GA_19500	16B1_GA_19390	16B2_GA_20480	16B3_GA_19380	16B4_GA_19600	16B5_GA_19790	16B6_GA_19670	16M2_GA_20390	16M3_GA_19910	16M5_GA_19530	16M6_GA_19380	16M7_GA_19600	16M8_GA_19680	16M9_GA_19540	3124_BR_23360	32_BR_21210	6c_BR_21920	9a5c_BR_07430	APL-1BX_w2_IT_21330	APL-87X_509_IT_21330	APL10_XF37_IT_19470	APL11_XF38_IT_19480	APL12_XF39_IT_19510	APL13_XF40_IT_19480	APL14_XF41_IT_19520	APL15_XF42_IT_19520	APL17_XF44_IT_19450	APL18_IT_19560	APL19_XF45_IT_19400
group_2766		hypothetical protein	337	337	1	AlmaEM3_GA_02540	BB01_GA_02410	BB08-1_FL_02610	BBI64_GA_02670	11399_BR_02420	14B1_GA_02330	14B2_GA_02330	14B3_GA_02320	14B4_GA_02320	14B5_GA_02340	14B6_GA_02310	14B7_GA_02340	15B1_GA_02340	15B2_GA_02330	15B3_GA_02330	15M1_GA_02330	16B1_GA_02320	16B2_GA_02420	16B3_GA_02320	16B4_GA_02320	16B5_GA_02320	16B6_GA_02310	16M2_GA_02400	16M3_GA_02350	16M5_GA_02330	16M6_GA_02330	16M7_GA_02340	16M8_GA_02340	16M9_GA_02340	3124_BR_02360	32_BR_02290	6c_BR_02330	9a5c_BR_02430	APL-1BX_w2_IT_02390	APL-87X_509_IT_02390	APL10_XF37_IT_02430	APL11_XF38_IT_02440	APL12_XF39_IT_02350	APL13_XF40_IT_02410	APL14_XF41_IT_02440	APL15_XF42_IT_02420	APL17_XF44_IT_02450	APL18_IT_02440	APL19_XF45_IT_02440
lolA~~~lolA_1~~~lolA_2	lolA;;lolA_1;lolA_2	Outer-membrane lipoprotein carrier protein;hypothetical protein	337	347	1.02967	AlmaEM3_GA_08390	BB01_GA_08370	BB08-1_FL_07630;BB08-1_FL_07640	BBI64_GA_08820;BBI64_GA_08830;BBI64_GA_08840	11399_BR_16400	14B1_GA_07260	14B2_GA_07240	14B3_GA_07300	14B4_GA_07270	14B5_GA_07260	14B6_GA_07190	14B7_GA_07250	15B1_GA_07310	15B2_GA_07270	15B3_GA_07260	15M1_GA_07270	16B1_GA_07240	16B2_GA_07590	16B3_GA_07210	16B4_GA_07270	16B5_GA_07320	16B6_GA_07250	16M2_GA_07540	16M3_GA_07360	16M5_GA_07300	16M6_GA_07260	16M7_GA_07290	16M8_GA_07300	16M9_GA_07270	3124_BR_16620	32_BR_15050	6c_BR_15400	9a5c_BR_13190	APL-1BX_w2_IT_15350	APL-87X_509_IT_15350	APL10_XF37_IT_13860	APL11_XF38_IT_13870	APL12_XF39_IT_13920	APL13_XF40_IT_13830	APL14_XF41_IT_13890	APL15_XF42_IT_13880	APL17_XF44_IT_13800	APL18_IT_13900	APL19_XF45_IT_13800
group_2746	yihS;	Sulfoquinovose isomerase;hypothetical protein;Cellobiose 2-epimerase	337	341	1.01187	AlmaEM3_GA_12520	BB01_GA_12740	BB08-1_FL_10580	BBI64_GA_14080	11399_BR_14890	14B1_GA_12290	14B2_GA_12240	14B3_GA_12360	14B4_GA_12360	14B5_GA_12400	14B6_GA_12070	14B7_GA_12290	15B1_GA_12380	15B2_GA_12320	15B3_GA_12330	15M1_GA_12290	16B1_GA_12190	16B2_GA_12720	16B3_GA_12160	16B4_GA_12420	16B5_GA_12460	16B6_GA_12370	16M2_GA_13010	16M3_GA_12680	16M5_GA_12310	16M6_GA_12240	16M7_GA_12400	16M8_GA_12440	16M9_GA_12350	3124_BR_14510	32_BR_13550	6c_BR_13260	9a5c_BR_14750	APL-1BX_w2_IT_13710	APL-87X_509_IT_13710	APL10_XF37_IT_12600	APL11_XF38_IT_12610	APL12_XF39_IT_12690	APL13_XF40_IT_12570	APL14_XF41_IT_12630	APL15_XF42_IT_12640	APL17_XF44_IT_12550	APL18_IT_12650	APL19_XF45_IT_12560
slt	slt;	Soluble lytic murein transglycosylase;hypothetical protein	337	341	1.01187	AlmaEM3_GA_07380	BB01_GA_07330	BB08-1_FL_06840	BBI64_GA_07970	11399_BR_17200	14B1_GA_06490	14B2_GA_06470	14B3_GA_06530	14B4_GA_06500	14B5_GA_06490	14B6_GA_06420	14B7_GA_06480	15B1_GA_06530	15B2_GA_06490	15B3_GA_06490	15M1_GA_06500	16B1_GA_06470	16B2_GA_06780	16B3_GA_06440	16B4_GA_06480	16B5_GA_06550	16B6_GA_06480	16M2_GA_06730	16M3_GA_06580	16M5_GA_06530	16M6_GA_06490	16M7_GA_06510	16M8_GA_06530	16M9_GA_06500	3124_BR_17420	32_BR_15860	6c_BR_16190	9a5c_BR_12380	APL-1BX_w2_IT_16120	APL-87X_509_IT_16120	APL10_XF37_IT_14630	APL11_XF38_IT_14650	APL12_XF39_IT_14690	APL13_XF40_IT_14600	APL14_XF41_IT_14670	APL15_XF42_IT_14660	APL17_XF44_IT_14570	APL18_IT_14670	APL19_XF45_IT_14580
group_2742		hypothetical protein	337	340	1.0089	AlmaEM3_GA_03130	BB01_GA_02980	BB08-1_FL_03200	BBI64_GA_03250	11399_BR_03010	14B1_GA_02880	14B2_GA_02880	14B3_GA_02870	14B4_GA_02870	14B5_GA_02890	14B6_GA_02860	14B7_GA_02890	15B1_GA_02890	15B2_GA_02880	15B3_GA_02880	15M1_GA_02880	16B1_GA_02870	16B2_GA_03000	16B3_GA_02870	16B4_GA_02870	16B5_GA_02880	16B6_GA_02860	16M2_GA_02970	16M3_GA_02900	16M5_GA_02880	16M6_GA_02880	16M7_GA_02900	16M8_GA_02890	16M9_GA_02890	3124_BR_02910	32_BR_02840	6c_BR_02880	9a5c_BR_02980	APL-1BX_w2_IT_02990	APL-87X_509_IT_02990	APL10_XF37_IT_03020	APL11_XF38_IT_03030	APL12_XF39_IT_02940	APL13_XF40_IT_03000	APL14_XF41_IT_03030	APL15_XF42_IT_03010	APL17_XF44_IT_03040	APL18_IT_03030	APL19_XF45_IT_03030
pat~~~pka	;pat;pka	hypothetical protein;Protein lysine acetyltransferase Pat;Protein lysine acetyltransferase Pka	337	339	1.00593	AlmaEM3_GA_00400	BB01_GA_00400	BB08-1_FL_00390	BBI64_GA_00430	11399_BR_00400	14B1_GA_00380	14B2_GA_00380	14B3_GA_00380	14B4_GA_00380	14B5_GA_00380	14B6_GA_00380	14B7_GA_00380	15B1_GA_00380	15B2_GA_00380	15B3_GA_00380	15M1_GA_00380	16B1_GA_00380	16B2_GA_00420	16B3_GA_00380	16B4_GA_00380	16B5_GA_00390	16B6_GA_00380	16M2_GA_00400	16M3_GA_00370	16M5_GA_00380	16M6_GA_00380	16M7_GA_00380	16M8_GA_00380	16M9_GA_00380	3124_BR_00360	32_BR_00380	6c_BR_00380	9a5c_BR_00370	APL-1BX_w2_IT_00380	APL-87X_509_IT_00380	APL10_XF37_IT_00450	APL11_XF38_IT_00450	APL12_XF39_IT_00350	APL13_XF40_IT_00430	APL14_XF41_IT_00440	APL15_XF42_IT_00440	APL17_XF44_IT_00450	APL18_IT_00450	APL19_XF45_IT_00450
rlmJ~~~rlmJ_2~~~rlmJ_1	rlmJ;rlmJ_2;rlmJ_1	Ribosomal RNA large subunit methyltransferase J	337	341	1.01187	AlmaEM3_GA_00380	BB01_GA_00380	BB08-1_FL_00380	BBI64_GA_00420	11399_BR_00390	14B1_GA_00370	14B2_GA_00370	14B3_GA_00370	14B4_GA_00370	14B5_GA_00370	14B6_GA_00370	14B7_GA_00370	15B1_GA_00370	15B2_GA_00370	15B3_GA_00370	15M1_GA_00370	16B1_GA_00370	16B2_GA_00410	16B3_GA_00370	16B4_GA_00370	16B5_GA_00380	16B6_GA_00370	16M2_GA_00390	16M3_GA_00360	16M5_GA_00370	16M6_GA_00370	16M7_GA_00370	16M8_GA_00370	16M9_GA_00370	3124_BR_00350	32_BR_00370	6c_BR_00370	9a5c_BR_00360	APL-1BX_w2_IT_00360	APL-87X_509_IT_00360	APL10_XF37_IT_00430	APL11_XF38_IT_00430	APL12_XF39_IT_00330	APL13_XF40_IT_00410	APL14_XF41_IT_00420	APL15_XF42_IT_00420	APL17_XF44_IT_00430	APL18_IT_00430	APL19_XF45_IT_00430
mshA_4~~~mshA_2~~~mshA_3	mshA_4;;mshA_2;mshA_3	D-inositol-3-phosphate glycosyltransferase;hypothetical protein	337	343	1.0178	AlmaEM3_GA_19310	BB01_GA_19760	BB08-1_FL_21340	BBI64_GA_21420	11399_BR_21520	14B1_GA_18900	14B2_GA_18770	14B3_GA_18890	14B4_GA_18950	14B5_GA_18960	14B6_GA_18600	14B7_GA_18890	15B1_GA_18910	15B2_GA_19050	15B3_GA_18930	15M1_GA_18880	16B1_GA_18780	16B2_GA_19830	16B3_GA_18770	16B4_GA_18990	16B5_GA_19170	16B6_GA_19050	16M2_GA_19740	16M3_GA_19280	16M5_GA_18910	16M6_GA_18770	16M7_GA_18970	16M8_GA_19050	16M9_GA_18920	3124_BR_22790	32_BR_20640	6c_BR_21320	9a5c_BR_08010	APL-1BX_w2_IT_20700	APL-87X_509_IT_20700	APL10_XF37_IT_18880	APL11_XF38_IT_18880	APL12_XF39_IT_18930	APL13_XF40_IT_18880	APL14_XF41_IT_18930	APL15_XF42_IT_18920	APL17_XF44_IT_18860	APL18_IT_18930	APL19_XF45_IT_18820
recD~~~recD_1~~~recD_2~~~recD_3	recD;;recD_1;recD_2;recD_3	RecBCD enzyme subunit RecD;hypothetical protein	337	401	1.18991	AlmaEM3_GA_17850	BB01_GA_17880	BB08-1_FL_19520;BB08-1_FL_19530	BBI64_GA_19760;BBI64_GA_19750;BBI64_GA_19740	11399_BR_03820	14B1_GA_17430	14B2_GA_17380	14B3_GA_17500	14B4_GA_17500	14B5_GA_17500	14B6_GA_17190	14B7_GA_17380	15B1_GA_17490	15B2_GA_17530	15B3_GA_17490	15M1_GA_17440	16B1_GA_17330	16B2_GA_18230	16B3_GA_17310	16B4_GA_17580	16B5_GA_17680	16B6_GA_17510	16M2_GA_18200	16M3_GA_17800	16M5_GA_17500	16M6_GA_17350	16M7_GA_17550	16M8_GA_17600	16M9_GA_17510	3124_BR_03750	32_BR_03630	6c_BR_04180	9a5c_BR_03790	APL-1BX_w2_IT_03780	APL-87X_509_IT_03780	APL10_XF37_IT_03800	APL11_XF38_IT_03820	APL12_XF39_IT_03840	APL13_XF40_IT_03770	APL14_XF41_IT_03810	APL15_XF42_IT_03790	APL17_XF44_IT_03810	APL18_IT_03810	APL19_XF45_IT_03810
glnL~~~sasA_1~~~sasA_5~~~sasA_3~~~sasA_2	;glnL;sasA_1;sasA_5;sasA_3;sasA_2	hypothetical protein;Sensory histidine kinase/phosphatase NtrB;Adaptive-response sensory-kinase SasA	337	337	1	AlmaEM3_GA_11560	BB01_GA_11550	BB08-1_FL_09560	BBI64_GA_12570	11399_BR_12800	14B1_GA_10900	14B2_GA_10850	14B3_GA_11010	14B4_GA_10990	14B5_GA_11030	14B6_GA_10710	14B7_GA_10810	15B1_GA_11020	15B2_GA_10940	15B3_GA_10950	15M1_GA_10930	16B1_GA_10820	16B2_GA_11330	16B3_GA_10770	16B4_GA_11040	16B5_GA_11100	16B6_GA_10990	16M2_GA_11600	16M3_GA_11340	16M5_GA_10970	16M6_GA_10880	16M7_GA_11040	16M8_GA_11080	16M9_GA_10990	3124_BR_12770	32_BR_11810	6c_BR_11500	9a5c_BR_17230	APL-1BX_w2_IT_12030	APL-87X_509_IT_12030	APL10_XF37_IT_11300	APL11_XF38_IT_11320	APL12_XF39_IT_11370	APL13_XF40_IT_11270	APL14_XF41_IT_11310	APL15_XF42_IT_11320	APL17_XF44_IT_11250	APL18_IT_11340	APL19_XF45_IT_11250
trpS~~~trpS_2~~~trpS_1	;trpS;trpS_2;trpS_1	hypothetical protein;Tryptophan--tRNA ligase	337	344	1.02077	AlmaEM3_GA_17840	BB01_GA_17860	BB08-1_FL_19500		11399_BR_03850	14B1_GA_17410	14B2_GA_17360	14B3_GA_17480	14B4_GA_17480	14B5_GA_17490	14B6_GA_17170	14B7_GA_17370	15B1_GA_17470	15B2_GA_17510	15B3_GA_17470	15M1_GA_17420	16B1_GA_17320	16B2_GA_18200	16B3_GA_17300	16B4_GA_17560	16B5_GA_17660	16B6_GA_17490	16M2_GA_18180	16M3_GA_17780	16M5_GA_17480	16M6_GA_17330	16M7_GA_17530	16M8_GA_17580	16M9_GA_17490	3124_BR_03790	32_BR_03660	6c_BR_04210	9a5c_BR_03830	APL-1BX_w2_IT_03810	APL-87X_509_IT_03810	APL10_XF37_IT_03830	APL11_XF38_IT_03850	APL12_XF39_IT_03870	APL13_XF40_IT_03800	APL14_XF41_IT_03840	APL15_XF42_IT_03820	APL17_XF44_IT_03850	APL18_IT_03840	APL19_XF45_IT_03840
group_2708		hypothetical protein	337	338	1.00297	AlmaEM3_GA_09100	BB01_GA_09080	BB08-1_FL_08400	BBI64_GA_09570	11399_BR_15700	14B1_GA_07960	14B2_GA_07950	14B3_GA_08020	14B4_GA_07980	14B5_GA_07970	14B6_GA_07900	14B7_GA_07960	15B1_GA_08020	15B2_GA_07980	15B3_GA_07970	15M1_GA_07980	16B1_GA_07950	16B2_GA_08330	16B3_GA_07920	16B4_GA_07990	16B5_GA_08010	16B6_GA_07970	16M2_GA_08260	16M3_GA_08060	16M5_GA_08010	16M6_GA_07960	16M7_GA_08000	16M8_GA_08010	16M9_GA_07980	3124_BR_15340	32_BR_14250	6c_BR_14110	9a5c_BR_13890	APL-1BX_w2_IT_14640	APL-87X_509_IT_14640	APL10_XF37_IT_13150	APL11_XF38_IT_13160	APL12_XF39_IT_13210	APL13_XF40_IT_13120	APL14_XF41_IT_13170	APL15_XF42_IT_13170	APL17_XF44_IT_13090	APL18_IT_13190	APL19_XF45_IT_13090
trpC_1~~~trpC_2~~~trpC	trpC_1;trpC_2;trpC;	Indole-3-glycerol phosphate synthase;hypothetical protein	337	340	1.0089	AlmaEM3_GA_01920	BB01_GA_01780	BB08-1_FL_01960	BBI64_GA_02010	11399_BR_01900	14B1_GA_01790	14B2_GA_01790	14B3_GA_01790	14B4_GA_01790	14B5_GA_01800	14B6_GA_01780	14B7_GA_01800	15B1_GA_01810	15B2_GA_01800	15B3_GA_01780	15M1_GA_01800	16B1_GA_01780	16B2_GA_01870	16B3_GA_01780	16B4_GA_01780	16B5_GA_01780	16B6_GA_01770	16M2_GA_01840	16M3_GA_01790	16M5_GA_01800	16M6_GA_01800	16M7_GA_01800	16M8_GA_01800	16M9_GA_01810	3124_BR_01840	32_BR_01790	6c_BR_01840	9a5c_BR_01910	APL-1BX_w2_IT_01870	APL-87X_509_IT_01870	APL10_XF37_IT_01930	APL11_XF38_IT_01930	APL12_XF39_IT_01830	APL13_XF40_IT_01910	APL14_XF41_IT_01920	APL15_XF42_IT_01920	APL17_XF44_IT_01930	APL18_IT_01930	APL19_XF45_IT_01930
kup~~~kup_1~~~kup_2	kup;kup_1;kup_2	Low affinity potassium transport system protein kup	337	339	1.00593	AlmaEM3_GA_11140	BB01_GA_11130	BB08-1_FL_15340	BBI64_GA_12020	11399_BR_12190	14B1_GA_09760	14B2_GA_09750	14B3_GA_09820	14B4_GA_09800	14B5_GA_09780	14B6_GA_09670	14B7_GA_09730	15B1_GA_09840	15B2_GA_09780	15B3_GA_09770	15M1_GA_09760	16B1_GA_09760	16B2_GA_10210	16B3_GA_09720	16B4_GA_09810	16B5_GA_09850	16B6_GA_09770	16M2_GA_10420	16M3_GA_10140	16M5_GA_09800	16M6_GA_09760	16M7_GA_09810	16M8_GA_09840	16M9_GA_09810	3124_BR_11340	32_BR_10740	6c_BR_10950	9a5c_BR_17840	APL-1BX_w2_IT_10470	APL-87X_509_IT_10470	APL10_XF37_IT_10260	APL11_XF38_IT_10280	APL12_XF39_IT_10270	APL13_XF40_IT_10230	APL14_XF41_IT_10270	APL15_XF42_IT_10280	APL17_XF44_IT_10190	APL18_IT_10290	APL19_XF45_IT_10220
cysS_3~~~cysS_2~~~cysS_1~~~cysS	cysS_3;cysS_2;cysS_1;cysS	Cysteine--tRNA ligase	337	340	1.0089	AlmaEM3_GA_03350	BB01_GA_03200	BB08-1_FL_03430	BBI64_GA_03480	11399_BR_20380	14B1_GA_03110	14B2_GA_03110	14B3_GA_03100	14B4_GA_03100	14B5_GA_03120	14B6_GA_03090	14B7_GA_03120	15B1_GA_03120	15B2_GA_03110	15B3_GA_03110	15M1_GA_03110	16B1_GA_03100	16B2_GA_03230	16B3_GA_03100	16B4_GA_03100	16B5_GA_03110	16B6_GA_03090	16M2_GA_03210	16M3_GA_03140	16M5_GA_03110	16M6_GA_03110	16M7_GA_03130	16M8_GA_03120	16M9_GA_03120	3124_BR_20710	32_BR_19230	6c_BR_19680	9a5c_BR_09130	APL-1BX_w2_IT_19560	APL-87X_509_IT_19560	APL10_XF37_IT_17920	APL11_XF38_IT_17930	APL12_XF39_IT_17970	APL13_XF40_IT_17920	APL14_XF41_IT_17960	APL15_XF42_IT_17960	APL17_XF44_IT_17890	APL18_IT_17970	APL19_XF45_IT_17860
fkbO_1~~~fkbO	;fkbO_1;fkbO	hypothetical protein;Chorismatase	337	340	1.0089	AlmaEM3_GA_20400	BB01_GA_20840	BB08-1_FL_22500	BBI64_GA_22640	11399_BR_22550	14B1_GA_19960	14B2_GA_19820	14B3_GA_19950	14B4_GA_20010	14B5_GA_20020	14B6_GA_19640	14B7_GA_19930	15B1_GA_19990	15B2_GA_20120	15B3_GA_20010	15M1_GA_19940	16B1_GA_19820	16B2_GA_20950	16B3_GA_19820	16B4_GA_20060	16B5_GA_20260	16B6_GA_20130	16M2_GA_20840	16M3_GA_20350	16M5_GA_19980	16M6_GA_19820	16M7_GA_20070	16M8_GA_20130	16M9_GA_20000	3124_BR_23820	32_BR_21680	6c_BR_22390	9a5c_BR_06970	APL-1BX_w2_IT_21780	APL-87X_509_IT_21780	APL10_XF37_IT_19930	APL11_XF38_IT_19930	APL12_XF39_IT_19970	APL13_XF40_IT_19950	APL14_XF41_IT_19980	APL15_XF42_IT_19970	APL17_XF44_IT_19910	APL18_IT_20010	APL19_XF45_IT_19870
blh~~~blh_2~~~blh_1	blh;blh_2;blh_1;	Beta-lactamase hydrolase-like protein;hypothetical protein	337	436	1.29377	AlmaEM3_GA_20410	BB01_GA_20850	BB08-1_FL_22510	BBI64_GA_22650	11399_BR_22560	14B1_GA_19970	14B2_GA_19830	14B3_GA_19960	14B4_GA_20020	14B5_GA_20030	14B6_GA_19650	14B7_GA_19940	15B1_GA_20000	15B2_GA_20130	15B3_GA_20020	15M1_GA_19950	16B1_GA_19830	16B2_GA_20960	16B3_GA_19830	16B4_GA_20070	16B5_GA_20270	16B6_GA_20140	16M2_GA_20850	16M3_GA_20360	16M5_GA_19990	16M6_GA_19830	16M7_GA_20080	16M8_GA_20140	16M9_GA_20010	3124_BR_23830	32_BR_21690	6c_BR_22400	9a5c_BR_06960	APL-1BX_w2_IT_21800;APL-1BX_w2_IT_21790	APL-87X_509_IT_21800;APL-87X_509_IT_21790	APL10_XF37_IT_19950;APL10_XF37_IT_19940	APL11_XF38_IT_19940;APL11_XF38_IT_19950	APL12_XF39_IT_19990;APL12_XF39_IT_19980	APL13_XF40_IT_19960;APL13_XF40_IT_19970	APL14_XF41_IT_19990;APL14_XF41_IT_20000	APL15_XF42_IT_19980;APL15_XF42_IT_19990	APL17_XF44_IT_19930;APL17_XF44_IT_19920	APL18_IT_20030;APL18_IT_20020	APL19_XF45_IT_19890;APL19_XF45_IT_19880
lexA_2~~~lexA_1~~~lexA	lexA_2;lexA_1;lexA	LexA repressor	337	338	1.00297	AlmaEM3_GA_01050	BB01_GA_00980	BB08-1_FL_01030	BBI64_GA_01110	11399_BR_01050	14B1_GA_00980	14B2_GA_00990	14B3_GA_00990	14B4_GA_00990	14B5_GA_01000	14B6_GA_00980	14B7_GA_01000	15B1_GA_01000	15B2_GA_01000	15B3_GA_00990	15M1_GA_01000	16B1_GA_00990	16B2_GA_01030	16B3_GA_00980	16B4_GA_00980	16B5_GA_00990	16B6_GA_00980	16M2_GA_01000	16M3_GA_00980	16M5_GA_00990	16M6_GA_00990	16M7_GA_01000	16M8_GA_01000	16M9_GA_01000	3124_BR_01000	32_BR_00940	6c_BR_00970	9a5c_BR_01060	APL-1BX_w2_IT_01020	APL-87X_509_IT_01020	APL10_XF37_IT_01090	APL11_XF38_IT_01090	APL12_XF39_IT_00990	APL13_XF40_IT_01070	APL14_XF41_IT_01080	APL15_XF42_IT_01080	APL17_XF44_IT_01090	APL18_IT_01090	APL19_XF45_IT_01090
mcr1~~~eptA	mcr1;;eptA	putative phosphatidylethanolamine transferase Mcr-1;hypothetical protein;Phosphoethanolamine transferase EptA	337	341	1.01187	AlmaEM3_GA_18260	BB01_GA_18360	BB08-1_FL_19960	BBI64_GA_20190;BBI64_GA_20200	11399_BR_03380	14B1_GA_17830	14B2_GA_17770	14B3_GA_17890	14B4_GA_17900	14B5_GA_17900	14B6_GA_17590	14B7_GA_17780	15B1_GA_17890	15B2_GA_17930	15B3_GA_17890	15M1_GA_17840	16B1_GA_17730	16B2_GA_18640	16B3_GA_17710	16B4_GA_17980	16B5_GA_18080	16B6_GA_17910	16M2_GA_18610	16M3_GA_18200	16M5_GA_17900	16M6_GA_17750	16M7_GA_17950	16M8_GA_18000	16M9_GA_17910	3124_BR_03300	32_BR_03180	6c_BR_03210	9a5c_BR_03350	APL-1BX_w2_IT_03340	APL-87X_509_IT_03340	APL10_XF37_IT_03360	APL11_XF38_IT_03380	APL12_XF39_IT_03280	APL13_XF40_IT_03330	APL14_XF41_IT_03370	APL15_XF42_IT_03350	APL17_XF44_IT_03370	APL18_IT_03370	APL19_XF45_IT_03370
group_2626		hypothetical protein	337	337	1	AlmaEM3_GA_16880	BB01_GA_16900	BB08-1_FL_18540	BBI64_GA_18770	11399_BR_05340	14B1_GA_16280	14B2_GA_16210	14B3_GA_16330	14B4_GA_16350	14B5_GA_16370	14B6_GA_16040	14B7_GA_16250	15B1_GA_16350	15B2_GA_16350	15B3_GA_16340	15M1_GA_16290	16B1_GA_16170	16B2_GA_16980	16B3_GA_16170	16B4_GA_16430	16B5_GA_16520	16B6_GA_16360	16M2_GA_17010	16M3_GA_16610	16M5_GA_16340	16M6_GA_16220	16M7_GA_16390	16M8_GA_16430	16M9_GA_16360	3124_BR_04710	32_BR_04560	6c_BR_05140	9a5c_BR_05360	APL-1BX_w2_IT_04770	APL-87X_509_IT_04770	APL10_XF37_IT_04730	APL11_XF38_IT_04760	APL12_XF39_IT_04770	APL13_XF40_IT_04710	APL14_XF41_IT_04760	APL15_XF42_IT_04730	APL17_XF44_IT_04760	APL18_IT_04750	APL19_XF45_IT_04750
hisB_1~~~hisB_2~~~hisB	hisB_1;;hisB_2;hisB	Histidine biosynthesis bifunctional protein HisB;hypothetical protein	337	341	1.01187	AlmaEM3_GA_13920	BB01_GA_14010	BB08-1_FL_12260	BBI64_GA_15720	11399_BR_08970	14B1_GA_13190	14B2_GA_13110	14B3_GA_13270	14B4_GA_13260	14B5_GA_13250	14B6_GA_12960	14B7_GA_13140	15B1_GA_13240	15B2_GA_13230	15B3_GA_13240	15M1_GA_13200	16B1_GA_13060	16B2_GA_13720	16B3_GA_13060	16B4_GA_13300	16B5_GA_13310	16B6_GA_13200	16M2_GA_13880	16M3_GA_13550	16M5_GA_13230	16M6_GA_13140	16M7_GA_13280	16M8_GA_13330	16M9_GA_13250	3124_BR_07810	32_BR_07650	6c_BR_08230	9a5c_BR_21010	APL-1BX_w2_IT_07640	APL-87X_509_IT_07640	APL10_XF37_IT_07590	APL11_XF38_IT_07630	APL12_XF39_IT_07610	APL13_XF40_IT_07560	APL14_XF41_IT_07610	APL15_XF42_IT_07600	APL17_XF44_IT_07560	APL18_IT_07620	APL19_XF45_IT_07550
ilvD_3~~~ilvD_2~~~ilvD_1~~~ilvD	ilvD_3;ilvD_2;ilvD_1;ilvD	Dihydroxy-acid dehydratase	337	341	1.01187	AlmaEM3_GA_00850	BB01_GA_00780	BB08-1_FL_00830	BBI64_GA_00900	11399_BR_00840	14B1_GA_00770	14B2_GA_00780	14B3_GA_00780	14B4_GA_00780	14B5_GA_00790	14B6_GA_00770	14B7_GA_00790	15B1_GA_00790	15B2_GA_00790	15B3_GA_00780	15M1_GA_00790	16B1_GA_00780	16B2_GA_00820	16B3_GA_00770	16B4_GA_00770	16B5_GA_00780	16B6_GA_00770	16M2_GA_00790	16M3_GA_00770	16M5_GA_00780	16M6_GA_00780	16M7_GA_00790	16M8_GA_00790	16M9_GA_00790	3124_BR_00800	32_BR_00750	6c_BR_00760	9a5c_BR_00850	APL-1BX_w2_IT_00830	APL-87X_509_IT_00830	APL10_XF37_IT_00900	APL11_XF38_IT_00900	APL12_XF39_IT_00800	APL13_XF40_IT_00880	APL14_XF41_IT_00890	APL15_XF42_IT_00890	APL17_XF44_IT_00900	APL18_IT_00900	APL19_XF45_IT_00900
group_2617		hypothetical protein	337	337	1	AlmaEM3_GA_18040	BB01_GA_18070	BB08-1_FL_19740	BBI64_GA_19980	11399_BR_03630	14B1_GA_17630	14B2_GA_17580	14B3_GA_17700	14B4_GA_17700	14B5_GA_17700	14B6_GA_17390	14B7_GA_17580	15B1_GA_17690	15B2_GA_17730	15B3_GA_17690	15M1_GA_17640	16B1_GA_17530	16B2_GA_18430	16B3_GA_17510	16B4_GA_17780	16B5_GA_17880	16B6_GA_17710	16M2_GA_18400	16M3_GA_18000	16M5_GA_17700	16M6_GA_17550	16M7_GA_17750	16M8_GA_17800	16M9_GA_17710	3124_BR_03560	32_BR_03440	6c_BR_03990	9a5c_BR_03600	APL-1BX_w2_IT_03590	APL-87X_509_IT_03590	APL10_XF37_IT_03610	APL11_XF38_IT_03630	APL12_XF39_IT_03650	APL13_XF40_IT_03580	APL14_XF41_IT_03620	APL15_XF42_IT_03600	APL17_XF44_IT_03620	APL18_IT_03620	APL19_XF45_IT_03620
nadC	;nadC	hypothetical protein;Nicotinate-nucleotide pyrophosphorylase [carboxylating];putative nicotinate-nucleotide pyrophosphorylase [carboxylating]	337	338	1.00297	AlmaEM3_GA_10910	BB01_GA_10900	BB08-1_FL_15570	BBI64_GA_11790	11399_BR_11960	14B1_GA_09500	14B2_GA_09490	14B3_GA_09560	14B4_GA_09540	14B5_GA_09520	14B6_GA_09410	14B7_GA_09470	15B1_GA_09580	15B2_GA_09520	15B3_GA_09510	15M1_GA_09500	16B1_GA_09500	16B2_GA_09950	16B3_GA_09460	16B4_GA_09550	16B5_GA_09590	16B6_GA_09510	16M2_GA_10160	16M3_GA_09880	16M5_GA_09540	16M6_GA_09500	16M7_GA_09550	16M8_GA_09580	16M9_GA_09550	3124_BR_11110	32_BR_10510	6c_BR_10720	9a5c_BR_18060	APL-1BX_w2_IT_10240	APL-87X_509_IT_10240	APL10_XF37_IT_10030	APL11_XF38_IT_10050	APL12_XF39_IT_10040	APL13_XF40_IT_10000	APL14_XF41_IT_10040	APL15_XF42_IT_10050	APL17_XF44_IT_09960	APL18_IT_10060	APL19_XF45_IT_09990
ugpC~~~msmX~~~btuD_1	ugpC;msmX;btuD_1	sn-glycerol-3-phosphate import ATP-binding protein UgpC;Oligosaccharides import ATP-binding protein MsmX;Vitamin B12 import ATP-binding protein BtuD	337	338	1.00297	AlmaEM3_GA_03970	BB01_GA_03800	BB08-1_FL_04170	BBI64_GA_04310	11399_BR_19750	14B1_GA_03760	14B2_GA_03760	14B3_GA_03760	14B4_GA_03750	14B5_GA_03770	14B6_GA_03740	14B7_GA_03760	15B1_GA_03780	15B2_GA_03760	15B3_GA_03750	15M1_GA_03770	16B1_GA_03740	16B2_GA_03920	16B3_GA_03740	16B4_GA_03760	16B5_GA_03760	16B6_GA_03730	16M2_GA_03900	16M3_GA_03790	16M5_GA_03760	16M6_GA_03760	16M7_GA_03780	16M8_GA_03770	16M9_GA_03770	3124_BR_20010	32_BR_18510	6c_BR_18990	9a5c_BR_09800	APL-1BX_w2_IT_18860	APL-87X_509_IT_18860	APL10_XF37_IT_17260	APL11_XF38_IT_17270	APL12_XF39_IT_17300	APL13_XF40_IT_17250	APL14_XF41_IT_17290	APL15_XF42_IT_17290	APL17_XF44_IT_17240	APL18_IT_17300	APL19_XF45_IT_17210
group_2596		hypothetical protein	337	337	1	AlmaEM3_GA_20720	BB01_GA_21160	BB08-1_FL_22800	BBI64_GA_22940	11399_BR_23070	14B1_GA_20280	14B2_GA_20140	14B3_GA_20270	14B4_GA_20330	14B5_GA_20340	14B6_GA_19960	14B7_GA_20250	15B1_GA_20310	15B2_GA_20440	15B3_GA_20320	15M1_GA_20260	16B1_GA_20140	16B2_GA_21260	16B3_GA_20140	16B4_GA_20380	16B5_GA_20570	16B6_GA_20440	16M2_GA_21150	16M3_GA_20660	16M5_GA_20300	16M6_GA_20140	16M7_GA_20380	16M8_GA_20450	16M9_GA_20320	3124_BR_24690	32_BR_22040	6c_BR_22720	9a5c_BR_23840	APL-1BX_w2_IT_22110	APL-87X_509_IT_22110	APL10_XF37_IT_20260	APL11_XF38_IT_20260	APL12_XF39_IT_20300	APL13_XF40_IT_20280	APL14_XF41_IT_20310	APL15_XF42_IT_20300	APL17_XF44_IT_20240	APL18_IT_20340	APL19_XF45_IT_20200
scoF	scoF;	Cold shock protein ScoF;Cold shock-like protein 7.0;hypothetical protein	337	337	1	AlmaEM3_GA_14940	BB01_GA_14970	BB08-1_FL_13300	BBI64_GA_16730	11399_BR_07800	14B1_GA_14380	14B2_GA_14290	14B3_GA_14440	14B4_GA_14440	14B5_GA_14440	14B6_GA_14140	14B7_GA_14320	15B1_GA_14430	15B2_GA_14420	15B3_GA_14430	15M1_GA_14380	16B1_GA_14250	16B2_GA_14960	16B3_GA_14240	16B4_GA_14490	16B5_GA_14540	16B6_GA_14400	16M2_GA_15110	16M3_GA_14740	16M5_GA_14420	16M6_GA_14320	16M7_GA_14480	16M8_GA_14520	16M9_GA_14440	3124_BR_06630	32_BR_06490	6c_BR_07100	9a5c_BR_22160	APL-1BX_w2_IT_06550	APL-87X_509_IT_06550	APL10_XF37_IT_06510	APL11_XF38_IT_06550	APL12_XF39_IT_06530	APL13_XF40_IT_06480	APL14_XF41_IT_06530	APL15_XF42_IT_06510	APL17_XF44_IT_06480	APL18_IT_06540	APL19_XF45_IT_06470
bolA	bolA;	DNA-binding transcriptional regulator BolA;hypothetical protein	337	496	1.47181	AlmaEM3_GA_15850	BB01_GA_15880	BB08-1_FL_17430	BBI64_GA_17680	11399_BR_06930	14B1_GA_15350	14B2_GA_15280	14B3_GA_15410	14B4_GA_15420	14B5_GA_15430;14B5_GA_15420	14B6_GA_15120	14B7_GA_15310	15B1_GA_15410	15B2_GA_15430	15B3_GA_15410	15M1_GA_15360	16B1_GA_15240	16B2_GA_15970	16B3_GA_15230	16B4_GA_15480	16B5_GA_15550	16B6_GA_15410	16M2_GA_16020;16M2_GA_16030	16M3_GA_15650;16M3_GA_15640	16M5_GA_15410	16M6_GA_15310	16M7_GA_15470	16M8_GA_15510	16M9_GA_15430	3124_BR_05770	32_BR_05640	6c_BR_06230	9a5c_BR_23010	APL-1BX_w2_IT_05640	APL-87X_509_IT_05640	APL10_XF37_IT_05600	APL11_XF38_IT_05630	APL12_XF39_IT_05640	APL13_XF40_IT_05580	APL14_XF41_IT_05630	APL15_XF42_IT_05610	APL17_XF44_IT_05630	APL18_IT_05620	APL19_XF45_IT_05620
pfp~~~pfp_1~~~pfp_2~~~pfp_3	pfp;pfp_1;pfp_2;pfp_3	Pyrophosphate--fructose 6-phosphate 1-phosphotransferase	337	339	1.00593	AlmaEM3_GA_02550	BB01_GA_02420	BB08-1_FL_02620	BBI64_GA_02680	11399_BR_02430	14B1_GA_02340	14B2_GA_02340	14B3_GA_02330	14B4_GA_02330	14B5_GA_02350	14B6_GA_02320	14B7_GA_02350	15B1_GA_02350	15B2_GA_02340	15B3_GA_02340	15M1_GA_02340	16B1_GA_02330	16B2_GA_02430	16B3_GA_02330	16B4_GA_02330	16B5_GA_02330	16B6_GA_02320	16M2_GA_02410	16M3_GA_02360	16M5_GA_02340	16M6_GA_02340	16M7_GA_02350	16M8_GA_02350	16M9_GA_02350	3124_BR_02370	32_BR_02300	6c_BR_02340	9a5c_BR_02440	APL-1BX_w2_IT_02400	APL-87X_509_IT_02400	APL10_XF37_IT_02440	APL11_XF38_IT_02450	APL12_XF39_IT_02360	APL13_XF40_IT_02420	APL14_XF41_IT_02450	APL15_XF42_IT_02430	APL17_XF44_IT_02460	APL18_IT_02450	APL19_XF45_IT_02450
mrcB~~~mtgA_2	mrcB;;mtgA_2	Penicillin-binding protein 1B;hypothetical protein;Monofunctional biosynthetic peptidoglycan transglycosylase	337	340	1.0089	AlmaEM3_GA_19340	BB01_GA_19790	BB08-1_FL_21370	BBI64_GA_21460	11399_BR_21550	14B1_GA_18930	14B2_GA_18800	14B3_GA_18920	14B4_GA_18980	14B5_GA_18990	14B6_GA_18630	14B7_GA_18920	15B1_GA_18940	15B2_GA_19080	15B3_GA_18960	15M1_GA_18910	16B1_GA_18810	16B2_GA_19860	16B3_GA_18800	16B4_GA_19020	16B5_GA_19200	16B6_GA_19080	16M2_GA_19770	16M3_GA_19310	16M5_GA_18940	16M6_GA_18800	16M7_GA_19000	16M8_GA_19080	16M9_GA_18950	3124_BR_22820	32_BR_20670	6c_BR_21350	9a5c_BR_07980	APL-1BX_w2_IT_20730	APL-87X_509_IT_20730	APL10_XF37_IT_18910	APL11_XF38_IT_18910	APL12_XF39_IT_18960	APL13_XF40_IT_18910	APL14_XF41_IT_18960	APL15_XF42_IT_18950	APL17_XF44_IT_18890	APL18_IT_18960	APL19_XF45_IT_18850
group_2561		hypothetical protein	337	346	1.02671	AlmaEM3_GA_19330	BB01_GA_19780	BB08-1_FL_21360	BBI64_GA_21440;BBI64_GA_21450	11399_BR_21540	14B1_GA_18920	14B2_GA_18790	14B3_GA_18910	14B4_GA_18970	14B5_GA_18980	14B6_GA_18620	14B7_GA_18910	15B1_GA_18930	15B2_GA_19070	15B3_GA_18950	15M1_GA_18900	16B1_GA_18800	16B2_GA_19850	16B3_GA_18790	16B4_GA_19010	16B5_GA_19190	16B6_GA_19070	16M2_GA_19760	16M3_GA_19300	16M5_GA_18930	16M6_GA_18790	16M7_GA_18990	16M8_GA_19070	16M9_GA_18940	3124_BR_22810	32_BR_20660	6c_BR_21340	9a5c_BR_07990	APL-1BX_w2_IT_20720	APL-87X_509_IT_20720	APL10_XF37_IT_18900	APL11_XF38_IT_18900	APL12_XF39_IT_18950	APL13_XF40_IT_18900	APL14_XF41_IT_18950	APL15_XF42_IT_18940	APL17_XF44_IT_18880	APL18_IT_18950	APL19_XF45_IT_18840
acnA~~~acn_2~~~acn_1~~~acn	acnA;acn_2;;acn_1;acn	Aconitate hydratase A;hypothetical protein	337	346	1.02671	AlmaEM3_GA_02720	BB01_GA_02570	BB08-1_FL_02790	BBI64_GA_02850	11399_BR_02600	14B1_GA_02500	14B2_GA_02500	14B3_GA_02490	14B4_GA_02490	14B5_GA_02510	14B6_GA_02480	14B7_GA_02510	15B1_GA_02510	15B2_GA_02500	15B3_GA_02500	15M1_GA_02500	16B1_GA_02490	16B2_GA_02610	16B3_GA_02490	16B4_GA_02490	16B5_GA_02500	16B6_GA_02480	16M2_GA_02580	16M3_GA_02520	16M5_GA_02500	16M6_GA_02500	16M7_GA_02520	16M8_GA_02510	16M9_GA_02510	3124_BR_02540	32_BR_02470	6c_BR_02510	9a5c_BR_02600	APL-1BX_w2_IT_02570	APL-87X_509_IT_02570	APL10_XF37_IT_02600	APL11_XF38_IT_02610	APL12_XF39_IT_02520	APL13_XF40_IT_02580	APL14_XF41_IT_02610	APL15_XF42_IT_02590	APL17_XF44_IT_02620	APL18_IT_02610	APL19_XF45_IT_02610
rplJ	rplJ;	50S ribosomal protein L10;hypothetical protein	337	337	1	AlmaEM3_GA_21660	BB01_GA_22100	BB08-1_FL_23750	BBI64_GA_23920	11399_BR_24020	14B1_GA_21230	14B2_GA_21100	14B3_GA_21230	14B4_GA_21290	14B5_GA_21290	14B6_GA_20920	14B7_GA_21200	15B1_GA_21270	15B2_GA_21390	15B3_GA_21280	15M1_GA_21210	16B1_GA_21100	16B2_GA_22260	16B3_GA_21100	16B4_GA_21340	16B5_GA_21540	16B6_GA_21400	16M2_GA_22130	16M3_GA_21620	16M5_GA_21260	16M6_GA_21100	16M7_GA_21330	16M8_GA_21400	16M9_GA_21290	3124_BR_25660	32_BR_22990	6c_BR_23680	9a5c_BR_24780	APL-1BX_w2_IT_23070	APL-87X_509_IT_23070	APL10_XF37_IT_21220	APL11_XF38_IT_21220	APL12_XF39_IT_21250	APL13_XF40_IT_21240	APL14_XF41_IT_21260	APL15_XF42_IT_21250	APL17_XF44_IT_21200	APL18_IT_21290	APL19_XF45_IT_21160
rpe	rpe	Ribulose-phosphate 3-epimerase	337	337	1	AlmaEM3_GA_01880	BB01_GA_01740	BB08-1_FL_01920	BBI64_GA_01960	11399_BR_01860	14B1_GA_01740	14B2_GA_01740	14B3_GA_01740	14B4_GA_01740	14B5_GA_01750	14B6_GA_01730	14B7_GA_01750	15B1_GA_01760	15B2_GA_01750	15B3_GA_01730	15M1_GA_01750	16B1_GA_01730	16B2_GA_01820	16B3_GA_01730	16B4_GA_01730	16B5_GA_01730	16B6_GA_01720	16M2_GA_01790	16M3_GA_01740	16M5_GA_01750	16M6_GA_01750	16M7_GA_01750	16M8_GA_01750	16M9_GA_01760	3124_BR_01800	32_BR_01750	6c_BR_01800	9a5c_BR_01870	APL-1BX_w2_IT_01830	APL-87X_509_IT_01830	APL10_XF37_IT_01890	APL11_XF38_IT_01890	APL12_XF39_IT_01790	APL13_XF40_IT_01870	APL14_XF41_IT_01880	APL15_XF42_IT_01880	APL17_XF44_IT_01890	APL18_IT_01890	APL19_XF45_IT_01890
uvrB~~~uvrB_3~~~uvrB_1~~~uvrB_2	uvrB;uvrB_3;uvrB_1;uvrB_2	UvrABC system protein B	337	340	1.0089	AlmaEM3_GA_18640	BB01_GA_19100	BB08-1_FL_20360	BBI64_GA_20590	11399_BR_20600	14B1_GA_18290	14B2_GA_18160	14B3_GA_18290	14B4_GA_18350	14B5_GA_18350	14B6_GA_18000	14B7_GA_18280	15B1_GA_18300	15B2_GA_18440	15B3_GA_18330	15M1_GA_18290	16B1_GA_18170	16B2_GA_19140	16B3_GA_18160	16B4_GA_18380	16B5_GA_18540	16B6_GA_18420	16M2_GA_19040	16M3_GA_18590	16M5_GA_18300	16M6_GA_18150	16M7_GA_18360	16M8_GA_18420	16M9_GA_18310	3124_BR_21920	32_BR_19860	6c_BR_20540	9a5c_BR_08900	APL-1BX_w2_IT_19810	APL-87X_509_IT_19810	APL10_XF37_IT_18170	APL11_XF38_IT_18180	APL12_XF39_IT_18220	APL13_XF40_IT_18170	APL14_XF41_IT_18210	APL15_XF42_IT_18210	APL17_XF44_IT_18140	APL18_IT_18220	APL19_XF45_IT_18110
wbpA~~~wbpA_1~~~wecC~~~wbpA_2	wbpA;wbpA_1;wecC;wbpA_2;	UDP-N-acetyl-D-glucosamine 6-dehydrogenase;UDP-N-acetyl-D-mannosamine dehydrogenase;hypothetical protein	337	343	1.0178	AlmaEM3_GA_05310	BB01_GA_05170	BB08-1_FL_05670	BBI64_GA_05880;BBI64_GA_05890	11399_BR_18720	14B1_GA_04950	14B2_GA_04910	14B3_GA_04970	14B4_GA_04910	14B5_GA_04940	14B6_GA_04890	14B7_GA_04920	15B1_GA_04960	15B2_GA_04920	15B3_GA_04920	15M1_GA_04940	16B1_GA_04900	16B2_GA_05120	16B3_GA_04880	16B4_GA_04920	16B5_GA_04920	16B6_GA_04890	16M2_GA_05080	16M3_GA_04960	16M5_GA_04960	16M6_GA_04930	16M7_GA_04950	16M8_GA_04940	16M9_GA_04930	3124_BR_18970	32_BR_17460	6c_BR_17920	9a5c_BR_10840	APL-1BX_w2_IT_17800	APL-87X_509_IT_17800	APL10_XF37_IT_16200	APL11_XF38_IT_16210	APL12_XF39_IT_16240	APL13_XF40_IT_16190	APL14_XF41_IT_16230	APL15_XF42_IT_16230	APL17_XF44_IT_16180	APL18_IT_16240	APL19_XF45_IT_16150
comM~~~comM_1~~~comM_2	comM;comM_1;comM_2	Competence protein ComM	337	340	1.0089	AlmaEM3_GA_05270	BB01_GA_05130	BB08-1_FL_05630	BBI64_GA_05830	11399_BR_18760	14B1_GA_04880	14B2_GA_04850	14B3_GA_04900	14B4_GA_04840	14B5_GA_04880	14B6_GA_04830	14B7_GA_04860	15B1_GA_04900	15B2_GA_04860	15B3_GA_04860	15M1_GA_04870	16B1_GA_04850	16B2_GA_05060	16B3_GA_04820	16B4_GA_04870	16B5_GA_04860	16B6_GA_04830	16M2_GA_05020	16M3_GA_04900	16M5_GA_04890	16M6_GA_04860	16M7_GA_04890	16M8_GA_04880	16M9_GA_04860	3124_BR_19010	32_BR_17500	6c_BR_17970	9a5c_BR_10800	APL-1BX_w2_IT_17840	APL-87X_509_IT_17840	APL10_XF37_IT_16240	APL11_XF38_IT_16250	APL12_XF39_IT_16280	APL13_XF40_IT_16230	APL14_XF41_IT_16270	APL15_XF42_IT_16270	APL17_XF44_IT_16220	APL18_IT_16280	APL19_XF45_IT_16190
rplQ	rplQ	50S ribosomal protein L17	337	337	1	AlmaEM3_GA_05250	BB01_GA_05110	BB08-1_FL_05610	BBI64_GA_05810	11399_BR_18780	14B1_GA_04860	14B2_GA_04830	14B3_GA_04880	14B4_GA_04820	14B5_GA_04860	14B6_GA_04810	14B7_GA_04840	15B1_GA_04880	15B2_GA_04840	15B3_GA_04840	15M1_GA_04850	16B1_GA_04830	16B2_GA_05040	16B3_GA_04800	16B4_GA_04850	16B5_GA_04840	16B6_GA_04810	16M2_GA_05000	16M3_GA_04880	16M5_GA_04870	16M6_GA_04840	16M7_GA_04870	16M8_GA_04860	16M9_GA_04840	3124_BR_19030	32_BR_17520	6c_BR_17990	9a5c_BR_10780	APL-1BX_w2_IT_17860	APL-87X_509_IT_17860	APL10_XF37_IT_16260	APL11_XF38_IT_16270	APL12_XF39_IT_16300	APL13_XF40_IT_16250	APL14_XF41_IT_16290	APL15_XF42_IT_16290	APL17_XF44_IT_16240	APL18_IT_16300	APL19_XF45_IT_16210
rpoA	rpoA	DNA-directed RNA polymerase subunit alpha	337	337	1	AlmaEM3_GA_05240	BB01_GA_05100	BB08-1_FL_05600	BBI64_GA_05800	11399_BR_18790	14B1_GA_04850	14B2_GA_04820	14B3_GA_04870	14B4_GA_04810	14B5_GA_04850	14B6_GA_04800	14B7_GA_04830	15B1_GA_04870	15B2_GA_04830	15B3_GA_04830	15M1_GA_04840	16B1_GA_04820	16B2_GA_05030	16B3_GA_04790	16B4_GA_04840	16B5_GA_04830	16B6_GA_04800	16M2_GA_04990	16M3_GA_04870	16M5_GA_04860	16M6_GA_04830	16M7_GA_04860	16M8_GA_04850	16M9_GA_04830	3124_BR_19040	32_BR_17530	6c_BR_18000	9a5c_BR_10770	APL-1BX_w2_IT_17870	APL-87X_509_IT_17870	APL10_XF37_IT_16270	APL11_XF38_IT_16280	APL12_XF39_IT_16310	APL13_XF40_IT_16260	APL14_XF41_IT_16300	APL15_XF42_IT_16300	APL17_XF44_IT_16250	APL18_IT_16310	APL19_XF45_IT_16220
rpsD	rpsD;	30S ribosomal protein S4;hypothetical protein	337	338	1.00297	AlmaEM3_GA_05230	BB01_GA_05090	BB08-1_FL_05590	BBI64_GA_05790	11399_BR_18800	14B1_GA_04840	14B2_GA_04810	14B3_GA_04860	14B4_GA_04800	14B5_GA_04840	14B6_GA_04790	14B7_GA_04820	15B1_GA_04860	15B2_GA_04820	15B3_GA_04820	15M1_GA_04830	16B1_GA_04810	16B2_GA_05020	16B3_GA_04780	16B4_GA_04830	16B5_GA_04820	16B6_GA_04790	16M2_GA_04980	16M3_GA_04860	16M5_GA_04850	16M6_GA_04820	16M7_GA_04850	16M8_GA_04840	16M9_GA_04820	3124_BR_19050	32_BR_17540	6c_BR_18010	9a5c_BR_10760	APL-1BX_w2_IT_17880	APL-87X_509_IT_17880	APL10_XF37_IT_16280	APL11_XF38_IT_16290	APL12_XF39_IT_16320	APL13_XF40_IT_16270	APL14_XF41_IT_16310	APL15_XF42_IT_16310	APL17_XF44_IT_16260	APL18_IT_16320	APL19_XF45_IT_16230
rpsM	rpsM;	30S ribosomal protein S13;hypothetical protein	337	337	1	AlmaEM3_GA_05210	BB01_GA_05070	BB08-1_FL_05570	BBI64_GA_05770	11399_BR_18820	14B1_GA_04820	14B2_GA_04790	14B3_GA_04840	14B4_GA_04780	14B5_GA_04820	14B6_GA_04770	14B7_GA_04800	15B1_GA_04840	15B2_GA_04800	15B3_GA_04800	15M1_GA_04810	16B1_GA_04790	16B2_GA_05000	16B3_GA_04760	16B4_GA_04810	16B5_GA_04800	16B6_GA_04770	16M2_GA_04960	16M3_GA_04840	16M5_GA_04830	16M6_GA_04800	16M7_GA_04830	16M8_GA_04820	16M9_GA_04800	3124_BR_19070	32_BR_17560	6c_BR_18030	9a5c_BR_10740	APL-1BX_w2_IT_17900	APL-87X_509_IT_17900	APL10_XF37_IT_16300	APL11_XF38_IT_16310	APL12_XF39_IT_16340	APL13_XF40_IT_16290	APL14_XF41_IT_16330	APL15_XF42_IT_16330	APL17_XF44_IT_16280	APL18_IT_16340	APL19_XF45_IT_16250
secY~~~secY_1~~~secY_2~~~secY_3	secY;secY_1;secY_2;secY_3	Protein translocase subunit SecY	337	342	1.01484	AlmaEM3_GA_05200	BB01_GA_05060	BB08-1_FL_05560	BBI64_GA_05760	11399_BR_18830	14B1_GA_04810	14B2_GA_04780	14B3_GA_04830	14B4_GA_04770	14B5_GA_04810	14B6_GA_04760	14B7_GA_04790	15B1_GA_04830	15B2_GA_04790	15B3_GA_04790	15M1_GA_04800	16B1_GA_04780	16B2_GA_04990	16B3_GA_04750	16B4_GA_04800	16B5_GA_04790	16B6_GA_04760	16M2_GA_04950	16M3_GA_04830	16M5_GA_04820	16M6_GA_04790	16M7_GA_04820	16M8_GA_04810	16M9_GA_04790	3124_BR_19080	32_BR_17570	6c_BR_18040	9a5c_BR_10730	APL-1BX_w2_IT_17910	APL-87X_509_IT_17910	APL10_XF37_IT_16310	APL11_XF38_IT_16320	APL12_XF39_IT_16350	APL13_XF40_IT_16300	APL14_XF41_IT_16340	APL15_XF42_IT_16340	APL17_XF44_IT_16290	APL18_IT_16350	APL19_XF45_IT_16260
rplO~~~rplO_1	rplO;rplO_1;	50S ribosomal protein L15;hypothetical protein	337	338	1.00297	AlmaEM3_GA_05190	BB01_GA_05050	BB08-1_FL_05550	BBI64_GA_05750	11399_BR_18840	14B1_GA_04800	14B2_GA_04770	14B3_GA_04820	14B4_GA_04760	14B5_GA_04800	14B6_GA_04750	14B7_GA_04780	15B1_GA_04820	15B2_GA_04780	15B3_GA_04780	15M1_GA_04790	16B1_GA_04770	16B2_GA_04980	16B3_GA_04740	16B4_GA_04790	16B5_GA_04780	16B6_GA_04750	16M2_GA_04940	16M3_GA_04820	16M5_GA_04810	16M6_GA_04780	16M7_GA_04810	16M8_GA_04800	16M9_GA_04780	3124_BR_19090	32_BR_17580	6c_BR_18050	9a5c_BR_10720	APL-1BX_w2_IT_17920	APL-87X_509_IT_17920	APL10_XF37_IT_16320	APL11_XF38_IT_16330	APL12_XF39_IT_16360	APL13_XF40_IT_16310	APL14_XF41_IT_16350	APL15_XF42_IT_16350	APL17_XF44_IT_16300	APL18_IT_16360	APL19_XF45_IT_16270
rpmD	rpmD;	50S ribosomal protein L30;hypothetical protein	337	337	1	AlmaEM3_GA_05180	BB01_GA_05040	BB08-1_FL_05540	BBI64_GA_05740	11399_BR_18850	14B1_GA_04790	14B2_GA_04760	14B3_GA_04810	14B4_GA_04750	14B5_GA_04790	14B6_GA_04740	14B7_GA_04770	15B1_GA_04810	15B2_GA_04770	15B3_GA_04770	15M1_GA_04780	16B1_GA_04760	16B2_GA_04970	16B3_GA_04730	16B4_GA_04780	16B5_GA_04770	16B6_GA_04740	16M2_GA_04930	16M3_GA_04810	16M5_GA_04800	16M6_GA_04770	16M7_GA_04800	16M8_GA_04790	16M9_GA_04770	3124_BR_19100	32_BR_17590	6c_BR_18060	9a5c_BR_10710	APL-1BX_w2_IT_17930	APL-87X_509_IT_17930	APL10_XF37_IT_16330	APL11_XF38_IT_16340	APL12_XF39_IT_16370	APL13_XF40_IT_16320	APL14_XF41_IT_16360	APL15_XF42_IT_16360	APL17_XF44_IT_16310	APL18_IT_16370	APL19_XF45_IT_16280
rpsE	rpsE	30S ribosomal protein S5	337	337	1	AlmaEM3_GA_05170	BB01_GA_05030	BB08-1_FL_05530	BBI64_GA_05730	11399_BR_18860	14B1_GA_04780	14B2_GA_04750	14B3_GA_04800	14B4_GA_04740	14B5_GA_04780	14B6_GA_04730	14B7_GA_04760	15B1_GA_04800	15B2_GA_04760	15B3_GA_04760	15M1_GA_04770	16B1_GA_04750	16B2_GA_04960	16B3_GA_04720	16B4_GA_04770	16B5_GA_04760	16B6_GA_04730	16M2_GA_04920	16M3_GA_04800	16M5_GA_04790	16M6_GA_04760	16M7_GA_04790	16M8_GA_04780	16M9_GA_04760	3124_BR_19110	32_BR_17600	6c_BR_18070	9a5c_BR_10700	APL-1BX_w2_IT_17940	APL-87X_509_IT_17940	APL10_XF37_IT_16340	APL11_XF38_IT_16350	APL12_XF39_IT_16380	APL13_XF40_IT_16330	APL14_XF41_IT_16370	APL15_XF42_IT_16370	APL17_XF44_IT_16320	APL18_IT_16380	APL19_XF45_IT_16290
rplR	rplR	50S ribosomal protein L18	337	337	1	AlmaEM3_GA_05160	BB01_GA_05020	BB08-1_FL_05520	BBI64_GA_05720	11399_BR_18870	14B1_GA_04770	14B2_GA_04740	14B3_GA_04790	14B4_GA_04730	14B5_GA_04770	14B6_GA_04720	14B7_GA_04750	15B1_GA_04790	15B2_GA_04750	15B3_GA_04750	15M1_GA_04760	16B1_GA_04740	16B2_GA_04950	16B3_GA_04710	16B4_GA_04760	16B5_GA_04750	16B6_GA_04720	16M2_GA_04910	16M3_GA_04790	16M5_GA_04780	16M6_GA_04750	16M7_GA_04780	16M8_GA_04770	16M9_GA_04750	3124_BR_19120	32_BR_17610	6c_BR_18080	9a5c_BR_10690	APL-1BX_w2_IT_17950	APL-87X_509_IT_17950	APL10_XF37_IT_16350	APL11_XF38_IT_16360	APL12_XF39_IT_16390	APL13_XF40_IT_16340	APL14_XF41_IT_16380	APL15_XF42_IT_16380	APL17_XF44_IT_16330	APL18_IT_16390	APL19_XF45_IT_16300
rplF~~~rplF_2~~~rplF_1	rplF;rplF_2;rplF_1	50S ribosomal protein L6	337	339	1.00593	AlmaEM3_GA_05150	BB01_GA_05010	BB08-1_FL_05510	BBI64_GA_05710	11399_BR_18880	14B1_GA_04760	14B2_GA_04730	14B3_GA_04780	14B4_GA_04720	14B5_GA_04760	14B6_GA_04710	14B7_GA_04740	15B1_GA_04780	15B2_GA_04740	15B3_GA_04740	15M1_GA_04750	16B1_GA_04730	16B2_GA_04940	16B3_GA_04700	16B4_GA_04750	16B5_GA_04740	16B6_GA_04710	16M2_GA_04900	16M3_GA_04780	16M5_GA_04770	16M6_GA_04740	16M7_GA_04770	16M8_GA_04760	16M9_GA_04740	3124_BR_19130	32_BR_17620	6c_BR_18090	9a5c_BR_10680	APL-1BX_w2_IT_17960	APL-87X_509_IT_17960	APL10_XF37_IT_16360	APL11_XF38_IT_16370	APL12_XF39_IT_16400	APL13_XF40_IT_16350	APL14_XF41_IT_16390	APL15_XF42_IT_16390	APL17_XF44_IT_16340	APL18_IT_16400	APL19_XF45_IT_16310
rpsH	rpsH	30S ribosomal protein S8	337	337	1	AlmaEM3_GA_05140	BB01_GA_05000	BB08-1_FL_05500	BBI64_GA_05700	11399_BR_18890	14B1_GA_04750	14B2_GA_04720	14B3_GA_04770	14B4_GA_04710	14B5_GA_04750	14B6_GA_04700	14B7_GA_04730	15B1_GA_04770	15B2_GA_04730	15B3_GA_04730	15M1_GA_04740	16B1_GA_04720	16B2_GA_04930	16B3_GA_04690	16B4_GA_04740	16B5_GA_04730	16B6_GA_04700	16M2_GA_04890	16M3_GA_04770	16M5_GA_04760	16M6_GA_04730	16M7_GA_04760	16M8_GA_04750	16M9_GA_04730	3124_BR_19140	32_BR_17630	6c_BR_18100	9a5c_BR_10670	APL-1BX_w2_IT_17970	APL-87X_509_IT_17970	APL10_XF37_IT_16370	APL11_XF38_IT_16380	APL12_XF39_IT_16410	APL13_XF40_IT_16360	APL14_XF41_IT_16400	APL15_XF42_IT_16400	APL17_XF44_IT_16350	APL18_IT_16410	APL19_XF45_IT_16320
group_2533		hypothetical protein	337	352	1.04451	AlmaEM3_GA_14930	BB01_GA_14960	BB08-1_FL_13290	BBI64_GA_16720	11399_BR_07810	14B1_GA_14360	14B2_GA_14270	14B3_GA_14420	14B4_GA_14420	14B5_GA_14420	14B6_GA_14120	14B7_GA_14300	15B1_GA_14410	15B2_GA_14400	15B3_GA_14410	15M1_GA_14360	16B1_GA_14230	16B2_GA_14940	16B3_GA_14220	16B4_GA_14470	16B5_GA_14520	16B6_GA_14380	16M2_GA_15090	16M3_GA_14720	16M5_GA_14400	16M6_GA_14300	16M7_GA_14460	16M8_GA_14500	16M9_GA_14420	3124_BR_06640	32_BR_06500	6c_BR_07110	9a5c_BR_22150	APL-1BX_w2_IT_06560	APL-87X_509_IT_06560	APL10_XF37_IT_06520	APL11_XF38_IT_06560	APL12_XF39_IT_06540	APL13_XF40_IT_06490	APL14_XF41_IT_06540	APL15_XF42_IT_06520	APL17_XF44_IT_06490	APL18_IT_06550	APL19_XF45_IT_06480
guaA~~~guaA_1~~~guaA_2~~~guaA_3	guaA;guaA_1;guaA_2;guaA_3	GMP synthase [glutamine-hydrolyzing]	337	341	1.01187	AlmaEM3_GA_15640	BB01_GA_15670	BB08-1_FL_17210	BBI64_GA_17460	11399_BR_07130	14B1_GA_15120	14B2_GA_15050	14B3_GA_15180	14B4_GA_15190	14B5_GA_15190	14B6_GA_14890	14B7_GA_15080	15B1_GA_15180	15B2_GA_15200	15B3_GA_15180	15M1_GA_15130	16B1_GA_15010	16B2_GA_15740	16B3_GA_15000	16B4_GA_15250	16B5_GA_15320	16B6_GA_15180	16M2_GA_15790	16M3_GA_15410	16M5_GA_15180	16M6_GA_15080	16M7_GA_15240	16M8_GA_15280	16M9_GA_15200	3124_BR_05980	32_BR_05850	6c_BR_06440	9a5c_BR_22800	APL-1BX_w2_IT_05840	APL-87X_509_IT_05840	APL10_XF37_IT_05810	APL11_XF38_IT_05840	APL12_XF39_IT_05850	APL13_XF40_IT_05780	APL14_XF41_IT_05830	APL15_XF42_IT_05810	APL17_XF44_IT_05840	APL18_IT_05830	APL19_XF45_IT_05830
pasI~~~rnfH	pasI;rnfH	Persistence and stress-resistance antitoxin PasI;Protein RnfH	337	337	1	AlmaEM3_GA_14900	BB01_GA_14930	BB08-1_FL_13260	BBI64_GA_16690	11399_BR_07840	14B1_GA_14330	14B2_GA_14240	14B3_GA_14390	14B4_GA_14390	14B5_GA_14390	14B6_GA_14090	14B7_GA_14270	15B1_GA_14380	15B2_GA_14370	15B3_GA_14380	15M1_GA_14330	16B1_GA_14200	16B2_GA_14910	16B3_GA_14190	16B4_GA_14440	16B5_GA_14490	16B6_GA_14350	16M2_GA_15060	16M3_GA_14690	16M5_GA_14370	16M6_GA_14270	16M7_GA_14430	16M8_GA_14470	16M9_GA_14390	3124_BR_06670	32_BR_06530	6c_BR_07140	9a5c_BR_22120	APL-1BX_w2_IT_06590	APL-87X_509_IT_06590	APL10_XF37_IT_06550	APL11_XF38_IT_06590	APL12_XF39_IT_06570	APL13_XF40_IT_06520	APL14_XF41_IT_06570	APL15_XF42_IT_06550	APL17_XF44_IT_06520	APL18_IT_06580	APL19_XF45_IT_06510
guaB~~~guaB_1~~~guaB_2	guaB;guaB_1;guaB_2	Inosine-5'-monophosphate dehydrogenase	337	340	1.0089	AlmaEM3_GA_15650	BB01_GA_15680	BB08-1_FL_17220	BBI64_GA_17470	11399_BR_07120	14B1_GA_15130	14B2_GA_15060	14B3_GA_15190	14B4_GA_15200	14B5_GA_15200	14B6_GA_14900	14B7_GA_15090	15B1_GA_15190	15B2_GA_15210	15B3_GA_15190	15M1_GA_15140	16B1_GA_15020	16B2_GA_15750	16B3_GA_15010	16B4_GA_15260	16B5_GA_15330	16B6_GA_15190	16M2_GA_15800	16M3_GA_15420	16M5_GA_15190	16M6_GA_15090	16M7_GA_15250	16M8_GA_15290	16M9_GA_15210	3124_BR_05970	32_BR_05840	6c_BR_06430	9a5c_BR_22810	APL-1BX_w2_IT_05830	APL-87X_509_IT_05830	APL10_XF37_IT_05790	APL11_XF38_IT_05830	APL12_XF39_IT_05830	APL13_XF40_IT_05770	APL14_XF41_IT_05820	APL15_XF42_IT_05800	APL17_XF44_IT_05820	APL18_IT_05810	APL19_XF45_IT_05810
folD	folD	Bifunctional protein FolD protein	337	337	1	AlmaEM3_GA_15660	BB01_GA_15690	BB08-1_FL_17230	BBI64_GA_17480	11399_BR_07110	14B1_GA_15140	14B2_GA_15070	14B3_GA_15200	14B4_GA_15210	14B5_GA_15210	14B6_GA_14910	14B7_GA_15100	15B1_GA_15200	15B2_GA_15220	15B3_GA_15200	15M1_GA_15150	16B1_GA_15030	16B2_GA_15760	16B3_GA_15020	16B4_GA_15270	16B5_GA_15340	16B6_GA_15200	16M2_GA_15810	16M3_GA_15430	16M5_GA_15200	16M6_GA_15100	16M7_GA_15260	16M8_GA_15300	16M9_GA_15220	3124_BR_05960	32_BR_05830	6c_BR_06420	9a5c_BR_22820	APL-1BX_w2_IT_05820	APL-87X_509_IT_05820	APL10_XF37_IT_05780	APL11_XF38_IT_05820	APL12_XF39_IT_05820	APL13_XF40_IT_05760	APL14_XF41_IT_05810	APL15_XF42_IT_05790	APL17_XF44_IT_05810	APL18_IT_05800	APL19_XF45_IT_05800
group_2520		hypothetical protein	337	338	1.00297	AlmaEM3_GA_15840	BB01_GA_15870	BB08-1_FL_17410	BBI64_GA_17660	11399_BR_06940	14B1_GA_15320	14B2_GA_15250	14B3_GA_15380	14B4_GA_15390	14B5_GA_15390	14B6_GA_15090	14B7_GA_15280	15B1_GA_15380	15B2_GA_15400	15B3_GA_15380	15M1_GA_15330	16B1_GA_15210	16B2_GA_15940	16B3_GA_15200	16B4_GA_15450	16B5_GA_15520	16B6_GA_15380	16M2_GA_15990	16M3_GA_15610	16M5_GA_15380	16M6_GA_15280	16M7_GA_15440	16M8_GA_15480	16M9_GA_15400	3124_BR_05780	32_BR_05650	6c_BR_06240	9a5c_BR_23000	APL-1BX_w2_IT_05650	APL-87X_509_IT_05650	APL10_XF37_IT_05610	APL11_XF38_IT_05640	APL12_XF39_IT_05650	APL13_XF40_IT_05590	APL14_XF41_IT_05640	APL15_XF42_IT_05620	APL17_XF44_IT_05640	APL18_IT_05630	APL19_XF45_IT_05630
ahpC	ahpC	Alkyl hydroperoxide reductase C	337	337	1	AlmaEM3_GA_09160	BB01_GA_09140	BB08-1_FL_08470	BBI64_GA_09630	11399_BR_15640	14B1_GA_08020	14B2_GA_08010	14B3_GA_08080	14B4_GA_08040	14B5_GA_08030	14B6_GA_07960	14B7_GA_08020	15B1_GA_08080	15B2_GA_08040	15B3_GA_08030	15M1_GA_08040	16B1_GA_08010	16B2_GA_08400	16B3_GA_07980	16B4_GA_08050	16B5_GA_08070	16B6_GA_08030	16M2_GA_08330	16M3_GA_08120	16M5_GA_08070	16M6_GA_08020	16M7_GA_08060	16M8_GA_08070	16M9_GA_08040	3124_BR_15280	32_BR_14190	6c_BR_14040	9a5c_BR_13950	APL-1BX_w2_IT_14570	APL-87X_509_IT_14570	APL10_XF37_IT_13080	APL11_XF38_IT_13090	APL12_XF39_IT_13150	APL13_XF40_IT_13050	APL14_XF41_IT_13100	APL15_XF42_IT_13110	APL17_XF44_IT_13030	APL18_IT_13120	APL19_XF45_IT_13020
group_2513		hypothetical protein	337	339	1.00593	AlmaEM3_GA_15830	BB01_GA_15860	BB08-1_FL_17400	BBI64_GA_17650	11399_BR_06950	14B1_GA_15310	14B2_GA_15240	14B3_GA_15370	14B4_GA_15380	14B5_GA_15380	14B6_GA_15080	14B7_GA_15270	15B1_GA_15370	15B2_GA_15390	15B3_GA_15370	15M1_GA_15320	16B1_GA_15200	16B2_GA_15930	16B3_GA_15190	16B4_GA_15440	16B5_GA_15510	16B6_GA_15370	16M2_GA_15980	16M3_GA_15600	16M5_GA_15370	16M6_GA_15270	16M7_GA_15430	16M8_GA_15470	16M9_GA_15390	3124_BR_05790	32_BR_05660	6c_BR_06250	9a5c_BR_22990	APL-1BX_w2_IT_05660	APL-87X_509_IT_05660	APL10_XF37_IT_05620	APL11_XF38_IT_05650	APL12_XF39_IT_05660	APL13_XF40_IT_05600	APL14_XF41_IT_05650	APL15_XF42_IT_05630	APL17_XF44_IT_05650	APL18_IT_05640	APL19_XF45_IT_05640
ahpF~~~ahpF_1~~~ahpF_2	ahpF;;ahpF_1;ahpF_2	Alkyl hydroperoxide reductase subunit F;hypothetical protein;NADH dehydrogenase	337	343	1.0178	AlmaEM3_GA_09170	BB01_GA_09150	BB08-1_FL_08480	BBI64_GA_09640	11399_BR_15630	14B1_GA_08030	14B2_GA_08020	14B3_GA_08090	14B4_GA_08050	14B5_GA_08040	14B6_GA_07970	14B7_GA_08030	15B1_GA_08090	15B2_GA_08050	15B3_GA_08040	15M1_GA_08050	16B1_GA_08020	16B2_GA_08410	16B3_GA_07990	16B4_GA_08060	16B5_GA_08080	16B6_GA_08040	16M2_GA_08340	16M3_GA_08130	16M5_GA_08080	16M6_GA_08030	16M7_GA_08070	16M8_GA_08080	16M9_GA_08050	3124_BR_15270	32_BR_14180	6c_BR_14030	9a5c_BR_13960	APL-1BX_w2_IT_14560	APL-87X_509_IT_14560	APL10_XF37_IT_13070	APL11_XF38_IT_13080	APL12_XF39_IT_13140	APL13_XF40_IT_13040	APL14_XF41_IT_13090	APL15_XF42_IT_13100	APL17_XF44_IT_13020	APL18_IT_13110	APL19_XF45_IT_13010
lacF	lacF;	Lactose transport system permease protein LacF;hypothetical protein	337	341	1.01187	AlmaEM3_GA_15820	BB01_GA_15850	BB08-1_FL_17390	BBI64_GA_17640	11399_BR_06960	14B1_GA_15300	14B2_GA_15230	14B3_GA_15360	14B4_GA_15370	14B5_GA_15370	14B6_GA_15070	14B7_GA_15260	15B1_GA_15360	15B2_GA_15380	15B3_GA_15360	15M1_GA_15310	16B1_GA_15190	16B2_GA_15920	16B3_GA_15180	16B4_GA_15430	16B5_GA_15500	16B6_GA_15360	16M2_GA_15970	16M3_GA_15590	16M5_GA_15360	16M6_GA_15260	16M7_GA_15420	16M8_GA_15460	16M9_GA_15380	3124_BR_05800	32_BR_05670	6c_BR_06260	9a5c_BR_22980	APL-1BX_w2_IT_05670	APL-87X_509_IT_05670	APL10_XF37_IT_05630	APL11_XF38_IT_05660	APL12_XF39_IT_05670	APL13_XF40_IT_05610	APL14_XF41_IT_05660	APL15_XF42_IT_05640	APL17_XF44_IT_05660	APL18_IT_05650	APL19_XF45_IT_05650
oxyR	oxyR	Hydrogen peroxide-inducible genes activator	337	337	1	AlmaEM3_GA_09180	BB01_GA_09160	BB08-1_FL_08490	BBI64_GA_09650	11399_BR_15620	14B1_GA_08040	14B2_GA_08030	14B3_GA_08100	14B4_GA_08060	14B5_GA_08050	14B6_GA_07980	14B7_GA_08040	15B1_GA_08100	15B2_GA_08060	15B3_GA_08050	15M1_GA_08060	16B1_GA_08030	16B2_GA_08420	16B3_GA_08000	16B4_GA_08070	16B5_GA_08090	16B6_GA_08050	16M2_GA_08350	16M3_GA_08140	16M5_GA_08090	16M6_GA_08040	16M7_GA_08080	16M8_GA_08090	16M9_GA_08060	3124_BR_15260	32_BR_14170	6c_BR_14020	9a5c_BR_13970	APL-1BX_w2_IT_14550	APL-87X_509_IT_14550	APL10_XF37_IT_13060	APL11_XF38_IT_13070	APL12_XF39_IT_13130	APL13_XF40_IT_13030	APL14_XF41_IT_13080	APL15_XF42_IT_13090	APL17_XF44_IT_13010	APL18_IT_13100	APL19_XF45_IT_13000
araQ~~~araQ_2~~~araQ_1	araQ;araQ_2;;araQ_1	L-arabinose transport system permease protein AraQ;hypothetical protein	337	340	1.0089	AlmaEM3_GA_15810	BB01_GA_15840	BB08-1_FL_17380	BBI64_GA_17630	11399_BR_06970	14B1_GA_15290	14B2_GA_15220	14B3_GA_15350	14B4_GA_15360	14B5_GA_15360	14B6_GA_15060	14B7_GA_15250	15B1_GA_15350	15B2_GA_15370	15B3_GA_15350	15M1_GA_15300	16B1_GA_15180	16B2_GA_15910	16B3_GA_15170	16B4_GA_15420	16B5_GA_15490	16B6_GA_15350	16M2_GA_15960	16M3_GA_15580	16M5_GA_15350	16M6_GA_15250	16M7_GA_15410	16M8_GA_15450	16M9_GA_15370	3124_BR_05810	32_BR_05680	6c_BR_06270	9a5c_BR_22970	APL-1BX_w2_IT_05680	APL-87X_509_IT_05680	APL10_XF37_IT_05640	APL11_XF38_IT_05670	APL12_XF39_IT_05680	APL13_XF40_IT_05620	APL14_XF41_IT_05670	APL15_XF42_IT_05650	APL17_XF44_IT_05670	APL18_IT_05660	APL19_XF45_IT_05660
tsaB	tsaB	tRNA threonylcarbamoyladenosine biosynthesis protein TsaB	337	337	1	AlmaEM3_GA_09190	BB01_GA_09170	BB08-1_FL_08500	BBI64_GA_09660	11399_BR_15610	14B1_GA_08050	14B2_GA_08040	14B3_GA_08110	14B4_GA_08070	14B5_GA_08060	14B6_GA_07990	14B7_GA_08050	15B1_GA_08110	15B2_GA_08070	15B3_GA_08060	15M1_GA_08070	16B1_GA_08040	16B2_GA_08430	16B3_GA_08010	16B4_GA_08080	16B5_GA_08100	16B6_GA_08060	16M2_GA_08360	16M3_GA_08150	16M5_GA_08100	16M6_GA_08050	16M7_GA_08090	16M8_GA_08100	16M9_GA_08070	3124_BR_15250	32_BR_14160	6c_BR_14010	9a5c_BR_13980	APL-1BX_w2_IT_14540	APL-87X_509_IT_14540	APL10_XF37_IT_13050	APL11_XF38_IT_13060	APL12_XF39_IT_13120	APL13_XF40_IT_13020	APL14_XF41_IT_13070	APL15_XF42_IT_13080	APL17_XF44_IT_13000	APL18_IT_13090	APL19_XF45_IT_12990
leuA_1~~~leuA_2~~~leuA	leuA_1;leuA_2;leuA	2-isopropylmalate synthase	337	339	1.00593	AlmaEM3_GA_11830	BB01_GA_12060	BB08-1_FL_09840	BBI64_GA_12860	11399_BR_13080	14B1_GA_11180	14B2_GA_11130	14B3_GA_11290	14B4_GA_11270	14B5_GA_11310	14B6_GA_10990	14B7_GA_11090	15B1_GA_11300	15B2_GA_11220	15B3_GA_11230	15M1_GA_11210	16B1_GA_11110	16B2_GA_11620	16B3_GA_11050	16B4_GA_11330	16B5_GA_11390	16B6_GA_11280	16M2_GA_11890	16M3_GA_11630	16M5_GA_11250	16M6_GA_11160	16M7_GA_11330	16M8_GA_11370	16M9_GA_11270	3124_BR_13040	32_BR_12080	6c_BR_11780	9a5c_BR_16960	APL-1BX_w2_IT_12300	APL-87X_509_IT_12300	APL10_XF37_IT_11560	APL11_XF38_IT_11580	APL12_XF39_IT_11640	APL13_XF40_IT_11530	APL14_XF41_IT_11580	APL15_XF42_IT_11590	APL17_XF44_IT_11510	APL18_IT_11610	APL19_XF45_IT_11520
grpE	grpE	Protein GrpE	337	337	1	AlmaEM3_GA_14850	BB01_GA_14880	BB08-1_FL_13210	BBI64_GA_16640	11399_BR_07890	14B1_GA_14280	14B2_GA_14190	14B3_GA_14340	14B4_GA_14340	14B5_GA_14340	14B6_GA_14040	14B7_GA_14220	15B1_GA_14330	15B2_GA_14320	15B3_GA_14330	15M1_GA_14280	16B1_GA_14150	16B2_GA_14860	16B3_GA_14140	16B4_GA_14390	16B5_GA_14440	16B6_GA_14300	16M2_GA_15010	16M3_GA_14640	16M5_GA_14320	16M6_GA_14220	16M7_GA_14380	16M8_GA_14420	16M9_GA_14340	3124_BR_06720	32_BR_06580	6c_BR_07190	9a5c_BR_22070	APL-1BX_w2_IT_06640	APL-87X_509_IT_06640	APL10_XF37_IT_06600	APL11_XF38_IT_06640	APL12_XF39_IT_06620	APL13_XF40_IT_06570	APL14_XF41_IT_06620	APL15_XF42_IT_06600	APL17_XF44_IT_06570	APL18_IT_06630	APL19_XF45_IT_06560
argB_2~~~argB_1~~~argB	argB_2;;argB_1;argB	Acetylglutamate kinase;hypothetical protein	337	340	1.0089	AlmaEM3_GA_03410	BB01_GA_03260	BB08-1_FL_03490	BBI64_GA_03530	11399_BR_20320	14B1_GA_03170	14B2_GA_03170	14B3_GA_03160	14B4_GA_03160	14B5_GA_03180	14B6_GA_03150	14B7_GA_03180	15B1_GA_03180	15B2_GA_03170	15B3_GA_03170	15M1_GA_03170	16B1_GA_03160	16B2_GA_03290	16B3_GA_03160	16B4_GA_03160	16B5_GA_03170	16B6_GA_03150	16M2_GA_03270	16M3_GA_03200	16M5_GA_03170	16M6_GA_03170	16M7_GA_03190	16M8_GA_03180	16M9_GA_03180	3124_BR_20650	32_BR_19170	6c_BR_19620	9a5c_BR_09190	APL-1BX_w2_IT_19500	APL-87X_509_IT_19500	APL10_XF37_IT_17860	APL11_XF38_IT_17870	APL12_XF39_IT_17910	APL13_XF40_IT_17860	APL14_XF41_IT_17900	APL15_XF42_IT_17900	APL17_XF44_IT_17830	APL18_IT_17910	APL19_XF45_IT_17800
group_2473		hypothetical protein	337	340	1.0089	AlmaEM3_GA_06500	BB01_GA_06210	BB08-1_FL_14290	BBI64_GA_07080	11399_BR_17720	14B1_GA_05960	14B2_GA_05940	14B3_GA_06000	14B4_GA_05970	14B5_GA_05960	14B6_GA_05890	14B7_GA_05950	15B1_GA_06000	15B2_GA_05960	15B3_GA_05950	15M1_GA_05970	16B1_GA_05940	16B2_GA_06220	16B3_GA_05910	16B4_GA_05920	16B5_GA_05990	16B6_GA_05920	16M2_GA_06170	16M3_GA_06030	16M5_GA_05990	16M6_GA_05960	16M7_GA_05980	16M8_GA_05980	16M9_GA_05970	3124_BR_17970	32_BR_16420	6c_BR_16700	9a5c_BR_11860	APL-1BX_w2_IT_16660	APL-87X_509_IT_16660	APL10_XF37_IT_15160	APL11_XF38_IT_15180	APL12_XF39_IT_15220	APL13_XF40_IT_15140	APL14_XF41_IT_15200	APL15_XF42_IT_15190	APL17_XF44_IT_15100	APL18_IT_15200	APL19_XF45_IT_15110
rpmE2	rpmE2	50S ribosomal protein L31 type B	337	337	1	AlmaEM3_GA_09210	BB01_GA_09190	BB08-1_FL_08510	BBI64_GA_09680	11399_BR_15600	14B1_GA_08070	14B2_GA_08060	14B3_GA_08130	14B4_GA_08090	14B5_GA_08080	14B6_GA_08010	14B7_GA_08070	15B1_GA_08130	15B2_GA_08090	15B3_GA_08080	15M1_GA_08090	16B1_GA_08060	16B2_GA_08450	16B3_GA_08030	16B4_GA_08100	16B5_GA_08120	16B6_GA_08080	16M2_GA_08380	16M3_GA_08170	16M5_GA_08120	16M6_GA_08070	16M7_GA_08110	16M8_GA_08120	16M9_GA_08090	3124_BR_15240	32_BR_14150	6c_BR_14000	9a5c_BR_13990	APL-1BX_w2_IT_14530	APL-87X_509_IT_14530	APL10_XF37_IT_13040	APL11_XF38_IT_13050	APL12_XF39_IT_13110	APL13_XF40_IT_13010	APL14_XF41_IT_13060	APL15_XF42_IT_13070	APL17_XF44_IT_12990	APL18_IT_13080	APL19_XF45_IT_12980
rpsS	rpsS	30S ribosomal protein S19	337	337	1	AlmaEM3_GA_05040	BB01_GA_04900	BB08-1_FL_05400	BBI64_GA_05600	11399_BR_18990	14B1_GA_04650	14B2_GA_04620	14B3_GA_04670	14B4_GA_04610	14B5_GA_04650	14B6_GA_04600	14B7_GA_04630	15B1_GA_04670	15B2_GA_04630	15B3_GA_04630	15M1_GA_04640	16B1_GA_04620	16B2_GA_04830	16B3_GA_04590	16B4_GA_04640	16B5_GA_04630	16B6_GA_04600	16M2_GA_04790	16M3_GA_04670	16M5_GA_04660	16M6_GA_04630	16M7_GA_04660	16M8_GA_04650	16M9_GA_04630	3124_BR_19240	32_BR_17730	6c_BR_18200	9a5c_BR_10570	APL-1BX_w2_IT_18070	APL-87X_509_IT_18070	APL10_XF37_IT_16470	APL11_XF38_IT_16480	APL12_XF39_IT_16510	APL13_XF40_IT_16460	APL14_XF41_IT_16500	APL15_XF42_IT_16500	APL17_XF44_IT_16450	APL18_IT_16510	APL19_XF45_IT_16420
dnaK~~~dnaK_1~~~dnaK_2	dnaK;dnaK_1;dnaK_2	Chaperone protein DnaK	337	339	1.00593	AlmaEM3_GA_14840	BB01_GA_14870	BB08-1_FL_13200	BBI64_GA_16630	11399_BR_07900	14B1_GA_14270	14B2_GA_14180	14B3_GA_14330	14B4_GA_14330	14B5_GA_14330	14B6_GA_14030	14B7_GA_14210	15B1_GA_14320	15B2_GA_14310	15B3_GA_14320	15M1_GA_14270	16B1_GA_14140	16B2_GA_14850	16B3_GA_14130	16B4_GA_14380	16B5_GA_14430	16B6_GA_14290	16M2_GA_15000	16M3_GA_14630	16M5_GA_14310	16M6_GA_14210	16M7_GA_14370	16M8_GA_14410	16M9_GA_14330	3124_BR_06730	32_BR_06590	6c_BR_07200	9a5c_BR_22060	APL-1BX_w2_IT_06650	APL-87X_509_IT_06650	APL10_XF37_IT_06610	APL11_XF38_IT_06650	APL12_XF39_IT_06630	APL13_XF40_IT_06580	APL14_XF41_IT_06630	APL15_XF42_IT_06610	APL17_XF44_IT_06580	APL18_IT_06640	APL19_XF45_IT_06570
group_2434		hypothetical protein	337	339	1.00593	AlmaEM3_GA_15790	BB01_GA_15820	BB08-1_FL_17360	BBI64_GA_17610	11399_BR_06990	14B1_GA_15270	14B2_GA_15200	14B3_GA_15330	14B4_GA_15340	14B5_GA_15340	14B6_GA_15040	14B7_GA_15230	15B1_GA_15330	15B2_GA_15350	15B3_GA_15330	15M1_GA_15280	16B1_GA_15160	16B2_GA_15890	16B3_GA_15150	16B4_GA_15400	16B5_GA_15470	16B6_GA_15330	16M2_GA_15940	16M3_GA_15560	16M5_GA_15330	16M6_GA_15230	16M7_GA_15390	16M8_GA_15430	16M9_GA_15350	3124_BR_05840	32_BR_05710	6c_BR_06300	9a5c_BR_22950	APL-1BX_w2_IT_05700	APL-87X_509_IT_05700	APL10_XF37_IT_05660	APL11_XF38_IT_05690	APL12_XF39_IT_05700	APL13_XF40_IT_05640	APL14_XF41_IT_05690	APL15_XF42_IT_05670	APL17_XF44_IT_05690	APL18_IT_05680	APL19_XF45_IT_05680
pncB2~~~pncB2_1~~~pncB2_2	pncB2;pncB2_1;pncB2_2	Nicotinate phosphoribosyltransferase 2	337	340	1.0089	AlmaEM3_GA_04520	BB01_GA_04380	BB08-1_FL_04840	BBI64_GA_05080	11399_BR_19500	14B1_GA_04120	14B2_GA_04100	14B3_GA_04150	14B4_GA_04080	14B5_GA_04110	14B6_GA_04080	14B7_GA_04110	15B1_GA_04140	15B2_GA_04110	15B3_GA_04100	15M1_GA_04120	16B1_GA_04090	16B2_GA_04270	16B3_GA_04080	16B4_GA_04100	16B5_GA_04100	16B6_GA_04060	16M2_GA_04240	16M3_GA_04130	16M5_GA_04130	16M6_GA_04100	16M7_GA_04120	16M8_GA_04110	16M9_GA_04110	3124_BR_19750	32_BR_18250	6c_BR_18730	9a5c_BR_10050	APL-1BX_w2_IT_18610	APL-87X_509_IT_18610	APL10_XF37_IT_17010	APL11_XF38_IT_17020	APL12_XF39_IT_17050	APL13_XF40_IT_17000	APL14_XF41_IT_17040	APL15_XF42_IT_17040	APL17_XF44_IT_16990	APL18_IT_17050	APL19_XF45_IT_16960
mrdB~~~mrdB_2~~~mrdB_1	mrdB;mrdB_2;mrdB_1	Peptidoglycan glycosyltransferase MrdB	337	347	1.02967	AlmaEM3_GA_06950	BB01_GA_06920	BB08-1_FL_06410	BBI64_GA_07560	11399_BR_17610	14B1_GA_06080	14B2_GA_06060	14B3_GA_06120	14B4_GA_06090	14B5_GA_06080	14B6_GA_06010	14B7_GA_06070	15B1_GA_06120	15B2_GA_06080	15B3_GA_06070	15M1_GA_06090	16B1_GA_06060	16B2_GA_06340	16B3_GA_06030	16B4_GA_06040	16B5_GA_06110	16B6_GA_06040	16M2_GA_06290	16M3_GA_06150	16M5_GA_06110	16M6_GA_06080	16M7_GA_06100	16M8_GA_06100	16M9_GA_06090	3124_BR_17840	32_BR_16290	6c_BR_16600	9a5c_BR_11960	APL-1BX_w2_IT_16550	APL-87X_509_IT_16550	APL10_XF37_IT_15060	APL11_XF38_IT_15080	APL12_XF39_IT_15120	APL13_XF40_IT_15040	APL14_XF41_IT_15100	APL15_XF42_IT_15090	APL17_XF44_IT_15000	APL18_IT_15100	APL19_XF45_IT_15010
fucP_3~~~iolC~~~scrK	fucP_3;iolC;scrK;	L-fucose-proton symporter;5-dehydro-2-deoxygluconokinase;Fructokinase;hypothetical protein	337	353	1.04748	AlmaEM3_GA_12530	BB01_GA_12750	BB08-1_FL_10600;BB08-1_FL_10590	BBI64_GA_14090;BBI64_GA_14100	11399_BR_14900	14B1_GA_12300	14B2_GA_12250	14B3_GA_12370	14B4_GA_12370	14B5_GA_12410	14B6_GA_12080	14B7_GA_12300	15B1_GA_12390	15B2_GA_12330	15B3_GA_12340	15M1_GA_12300	16B1_GA_12200	16B2_GA_12730	16B3_GA_12170	16B4_GA_12430	16B5_GA_12470	16B6_GA_12380	16M2_GA_13030;16M2_GA_13020	16M3_GA_12700;16M3_GA_12690	16M5_GA_12320	16M6_GA_12250	16M7_GA_12410	16M8_GA_12450	16M9_GA_12360	3124_BR_14520	32_BR_13560	6c_BR_13270	9a5c_BR_14740	APL-1BX_w2_IT_13720	APL-87X_509_IT_13720	APL10_XF37_IT_12610	APL11_XF38_IT_12620	APL12_XF39_IT_12700	APL13_XF40_IT_12580	APL14_XF41_IT_12640	APL15_XF42_IT_12650	APL17_XF44_IT_12560	APL18_IT_12660	APL19_XF45_IT_12570
gltA~~~gltA_2~~~gltA_1	gltA;gltA_2;gltA_1	Citrate synthase	337	338	1.00297	AlmaEM3_GA_09220	BB01_GA_09200	BB08-1_FL_08520	BBI64_GA_09690	11399_BR_15590	14B1_GA_08080	14B2_GA_08070	14B3_GA_08140	14B4_GA_08100	14B5_GA_08090	14B6_GA_08020	14B7_GA_08080	15B1_GA_08140	15B2_GA_08100	15B3_GA_08090	15M1_GA_08100	16B1_GA_08070	16B2_GA_08460	16B3_GA_08040	16B4_GA_08110	16B5_GA_08130	16B6_GA_08090	16M2_GA_08390	16M3_GA_08180	16M5_GA_08130	16M6_GA_08080	16M7_GA_08120	16M8_GA_08130	16M9_GA_08100	3124_BR_15230	32_BR_14140	6c_BR_13990	9a5c_BR_14000	APL-1BX_w2_IT_14520	APL-87X_509_IT_14520	APL10_XF37_IT_13030	APL11_XF38_IT_13040	APL12_XF39_IT_13100	APL13_XF40_IT_13000	APL14_XF41_IT_13050	APL15_XF42_IT_13060	APL17_XF44_IT_12980	APL18_IT_13070	APL19_XF45_IT_12970
rplB~~~rplB_1~~~rplB_2~~~rplB_3	rplB;rplB_1;rplB_2;rplB_3	50S ribosomal protein L2	337	339	1.00593	AlmaEM3_GA_05030	BB01_GA_04890	BB08-1_FL_05390	BBI64_GA_05590	11399_BR_19000	14B1_GA_04640	14B2_GA_04610	14B3_GA_04660	14B4_GA_04600	14B5_GA_04640	14B6_GA_04590	14B7_GA_04620	15B1_GA_04660	15B2_GA_04620	15B3_GA_04620	15M1_GA_04630	16B1_GA_04610	16B2_GA_04820	16B3_GA_04580	16B4_GA_04630	16B5_GA_04620	16B6_GA_04590	16M2_GA_04780	16M3_GA_04660	16M5_GA_04650	16M6_GA_04620	16M7_GA_04650	16M8_GA_04640	16M9_GA_04620	3124_BR_19250	32_BR_17740	6c_BR_18210	9a5c_BR_10560	APL-1BX_w2_IT_18080	APL-87X_509_IT_18080	APL10_XF37_IT_16480	APL11_XF38_IT_16490	APL12_XF39_IT_16520	APL13_XF40_IT_16470	APL14_XF41_IT_16510	APL15_XF42_IT_16510	APL17_XF44_IT_16460	APL18_IT_16520	APL19_XF45_IT_16430
dnaJ_2~~~dnaJ_1~~~dnaJ	dnaJ_2;dnaJ_1;;dnaJ	Chaperone protein DnaJ;hypothetical protein	337	346	1.02671	AlmaEM3_GA_14830	BB01_GA_14860	BB08-1_FL_13190	BBI64_GA_16620	11399_BR_07910	14B1_GA_14260	14B2_GA_14170	14B3_GA_14320	14B4_GA_14320	14B5_GA_14320	14B6_GA_14020	14B7_GA_14200	15B1_GA_14310	15B2_GA_14300	15B3_GA_14310	15M1_GA_14260	16B1_GA_14130	16B2_GA_14840	16B3_GA_14120	16B4_GA_14370	16B5_GA_14420	16B6_GA_14280	16M2_GA_14990	16M3_GA_14620	16M5_GA_14300	16M6_GA_14200	16M7_GA_14360	16M8_GA_14400	16M9_GA_14320	3124_BR_06740	32_BR_06600	6c_BR_07210	9a5c_BR_22050	APL-1BX_w2_IT_06660	APL-87X_509_IT_06660	APL10_XF37_IT_06620	APL11_XF38_IT_06660	APL12_XF39_IT_06640	APL13_XF40_IT_06590	APL14_XF41_IT_06640	APL15_XF42_IT_06620	APL17_XF44_IT_06590	APL18_IT_06650	APL19_XF45_IT_06580
deaD_1~~~deaD_2~~~deaD_3~~~deaD	deaD_1;deaD_2;deaD_3;deaD	ATP-dependent RNA helicase DeaD	337	340	1.0089	AlmaEM3_GA_02370	BB01_GA_02230	BB08-1_FL_02430	BBI64_GA_02470	11399_BR_02250	14B1_GA_02170	14B2_GA_02170	14B3_GA_02170	14B4_GA_02170	14B5_GA_02180	14B6_GA_02160	14B7_GA_02180	15B1_GA_02190	15B2_GA_02180	15B3_GA_02170	15M1_GA_02180	16B1_GA_02160	16B2_GA_02260	16B3_GA_02160	16B4_GA_02170	16B5_GA_02160	16B6_GA_02150	16M2_GA_02230	16M3_GA_02180	16M5_GA_02180	16M6_GA_02180	16M7_GA_02190	16M8_GA_02190	16M9_GA_02190	3124_BR_02190	32_BR_02140	6c_BR_02180	9a5c_BR_02260	APL-1BX_w2_IT_02220	APL-87X_509_IT_02220	APL10_XF37_IT_02270	APL11_XF38_IT_02280	APL12_XF39_IT_02190	APL13_XF40_IT_02250	APL14_XF41_IT_02280	APL15_XF42_IT_02260	APL17_XF44_IT_02290	APL18_IT_02280	APL19_XF45_IT_02280
cca_1~~~cca~~~cca_2~~~cca_3	cca_1;cca;cca_2;cca_3	Multifunctional CCA protein	337	341	1.01187	AlmaEM3_GA_07370	BB01_GA_07320	BB08-1_FL_06830	BBI64_GA_07960	11399_BR_17210	14B1_GA_06480	14B2_GA_06460	14B3_GA_06520	14B4_GA_06490	14B5_GA_06480	14B6_GA_06410	14B7_GA_06470	15B1_GA_06520	15B2_GA_06480	15B3_GA_06480	15M1_GA_06490	16B1_GA_06460	16B2_GA_06770	16B3_GA_06430	16B4_GA_06470	16B5_GA_06540	16B6_GA_06470	16M2_GA_06720	16M3_GA_06570	16M5_GA_06520	16M6_GA_06480	16M7_GA_06500	16M8_GA_06520	16M9_GA_06490	3124_BR_17430	32_BR_15870	6c_BR_16200	9a5c_BR_12370	APL-1BX_w2_IT_16130	APL-87X_509_IT_16130	APL10_XF37_IT_14640	APL11_XF38_IT_14660	APL12_XF39_IT_14700	APL13_XF40_IT_14610	APL14_XF41_IT_14680	APL15_XF42_IT_14670	APL17_XF44_IT_14580	APL18_IT_14680	APL19_XF45_IT_14590
nadE_3	;nadE_3	N-carbamoyl-D-amino acid hydrolase;Glutamine-dependent NAD(+) synthetase	337	337	1	AlmaEM3_GA_15780	BB01_GA_15810	BB08-1_FL_17350	BBI64_GA_17600	11399_BR_07000	14B1_GA_15260	14B2_GA_15190	14B3_GA_15320	14B4_GA_15330	14B5_GA_15330	14B6_GA_15030	14B7_GA_15220	15B1_GA_15320	15B2_GA_15340	15B3_GA_15320	15M1_GA_15270	16B1_GA_15150	16B2_GA_15880	16B3_GA_15140	16B4_GA_15390	16B5_GA_15460	16B6_GA_15320	16M2_GA_15930	16M3_GA_15550	16M5_GA_15320	16M6_GA_15220	16M7_GA_15380	16M8_GA_15420	16M9_GA_15340	3124_BR_05850	32_BR_05720	6c_BR_06310	9a5c_BR_22940	APL-1BX_w2_IT_05710	APL-87X_509_IT_05710	APL10_XF37_IT_05670	APL11_XF38_IT_05700	APL12_XF39_IT_05710	APL13_XF40_IT_05650	APL14_XF41_IT_05700	APL15_XF42_IT_05680	APL17_XF44_IT_05700	APL18_IT_05690	APL19_XF45_IT_05690
holB	holB;	DNA polymerase III subunit delta';hypothetical protein	337	337	1	AlmaEM3_GA_16150	BB01_GA_16180	BB08-1_FL_17740	BBI64_GA_18010	11399_BR_06060	14B1_GA_15660	14B2_GA_15600	14B3_GA_15720	14B4_GA_15730	14B5_GA_15750	14B6_GA_15430	14B7_GA_15630	15B1_GA_15730	15B2_GA_15740	15B3_GA_15720	15M1_GA_15670	16B1_GA_15550	16B2_GA_16300	16B3_GA_15540	16B4_GA_15800	16B5_GA_15870	16B6_GA_15730	16M2_GA_16360	16M3_GA_15970	16M5_GA_15720	16M6_GA_15620	16M7_GA_15780	16M8_GA_15820	16M9_GA_15740	3124_BR_05440	32_BR_05310	6c_BR_05910	9a5c_BR_06070	APL-1BX_w2_IT_05340	APL-87X_509_IT_05340	APL10_XF37_IT_05300	APL11_XF38_IT_05330	APL12_XF39_IT_05340	APL13_XF40_IT_05280	APL14_XF41_IT_05330	APL15_XF42_IT_05300	APL17_XF44_IT_05330	APL18_IT_05320	APL19_XF45_IT_05320
rppH	;rppH	hypothetical protein;RNA pyrophosphohydrolase	337	338	1.00297	AlmaEM3_GA_18080	BB01_GA_18110	BB08-1_FL_19790	BBI64_GA_20020	11399_BR_03540	14B1_GA_17670	14B2_GA_17620	14B3_GA_17740	14B4_GA_17740	14B5_GA_17740	14B6_GA_17430	14B7_GA_17620	15B1_GA_17730	15B2_GA_17770	15B3_GA_17730	15M1_GA_17680	16B1_GA_17570	16B2_GA_18490	16B3_GA_17550	16B4_GA_17820	16B5_GA_17930	16B6_GA_17760	16M2_GA_18450	16M3_GA_18040	16M5_GA_17740	16M6_GA_17590	16M7_GA_17790	16M8_GA_17840	16M9_GA_17750	3124_BR_03460	32_BR_03340	6c_BR_03910	9a5c_BR_03510	APL-1BX_w2_IT_03510	APL-87X_509_IT_03510	APL10_XF37_IT_03530	APL11_XF38_IT_03550	APL12_XF39_IT_03570	APL13_XF40_IT_03500	APL14_XF41_IT_03540	APL15_XF42_IT_03520	APL17_XF44_IT_03540	APL18_IT_03540	APL19_XF45_IT_03540
group_2316		hypothetical protein	337	339	1.00593	AlmaEM3_GA_09090	BB01_GA_09070	BB08-1_FL_08390	BBI64_GA_09560	11399_BR_15710	14B1_GA_07950	14B2_GA_07940	14B3_GA_08010	14B4_GA_07970	14B5_GA_07960	14B6_GA_07890	14B7_GA_07950	15B1_GA_08010	15B2_GA_07970	15B3_GA_07960	15M1_GA_07970	16B1_GA_07940	16B2_GA_08320	16B3_GA_07910	16B4_GA_07980	16B5_GA_08000	16B6_GA_07960	16M2_GA_08250	16M3_GA_08050	16M5_GA_08000	16M6_GA_07950	16M7_GA_07990	16M8_GA_08000	16M9_GA_07970	3124_BR_15350	32_BR_14260	6c_BR_14120	9a5c_BR_13880	APL-1BX_w2_IT_14650	APL-87X_509_IT_14650	APL10_XF37_IT_13160	APL11_XF38_IT_13170	APL12_XF39_IT_13220	APL13_XF40_IT_13130	APL14_XF41_IT_13180	APL15_XF42_IT_13180	APL17_XF44_IT_13100	APL18_IT_13200	APL19_XF45_IT_13100
nusA_1~~~nusA_2~~~nusA	nusA_1;;nusA_2;nusA	Transcription termination/antitermination protein NusA;hypothetical protein	337	339	1.00593	AlmaEM3_GA_02180	BB01_GA_02040	BB08-1_FL_02220	BBI64_GA_02270	11399_BR_02110	14B1_GA_02020	14B2_GA_02010	14B3_GA_02020	14B4_GA_02020	14B5_GA_02030	14B6_GA_02010	14B7_GA_02030	15B1_GA_02040	15B2_GA_02030	15B3_GA_02010	15M1_GA_02030	16B1_GA_02010	16B2_GA_02100	16B3_GA_02010	16B4_GA_02010	16B5_GA_02000	16B6_GA_01990	16M2_GA_02070	16M3_GA_02020	16M5_GA_02030	16M6_GA_02030	16M7_GA_02030	16M8_GA_02030	16M9_GA_02040	3124_BR_02050	32_BR_02000	6c_BR_02050	9a5c_BR_02120	APL-1BX_w2_IT_02080	APL-87X_509_IT_02080	APL10_XF37_IT_02140	APL11_XF38_IT_02150	APL12_XF39_IT_02050	APL13_XF40_IT_02120	APL14_XF41_IT_02140	APL15_XF42_IT_02130	APL17_XF44_IT_02150	APL18_IT_02150	APL19_XF45_IT_02150
ruvB_1~~~ruvB_2	ruvB_1;ruvB_2	Holliday junction ATP-dependent DNA helicase RuvB	337	339	1.00593	AlmaEM3_GA_11150	BB01_GA_11140	BB08-1_FL_15330	BBI64_GA_12030	11399_BR_12200	14B1_GA_09770	14B2_GA_09760	14B3_GA_09830	14B4_GA_09810	14B5_GA_09790	14B6_GA_09680	14B7_GA_09740	15B1_GA_09850	15B2_GA_09790	15B3_GA_09780	15M1_GA_09770	16B1_GA_09770	16B2_GA_10220	16B3_GA_09730	16B4_GA_09820	16B5_GA_09860	16B6_GA_09780	16M2_GA_10430	16M3_GA_10150	16M5_GA_09810	16M6_GA_09770	16M7_GA_09820	16M8_GA_09850	16M9_GA_09820	3124_BR_11350	32_BR_10750	6c_BR_10960	9a5c_BR_17830	APL-1BX_w2_IT_10480	APL-87X_509_IT_10480	APL10_XF37_IT_10270	APL11_XF38_IT_10290	APL12_XF39_IT_10280	APL13_XF40_IT_10240	APL14_XF41_IT_10280	APL15_XF42_IT_10290	APL17_XF44_IT_10200	APL18_IT_10300	APL19_XF45_IT_10230
group_2270	mtnC	Enolase-phosphatase E1	337	337	1	100_refound_2214	101_refound_2273	102_refound_2337	BBI64_GA_15670	11399_BR_09020	14B1_GA_13140	14B2_GA_13060	14B3_GA_13220	14B4_GA_13210	14B5_GA_13200	14B6_GA_12910	14B7_GA_13090	15B1_GA_13190	15B2_GA_13180	15B3_GA_13190	15M1_GA_13150	16B1_GA_13010	16B2_GA_13660	16B3_GA_13010	16B4_GA_13250	16B5_GA_13260	16B6_GA_13150	16M2_GA_13830	16M3_GA_13500	16M5_GA_13180	16M6_GA_13090	16M7_GA_13230	16M8_GA_13280	16M9_GA_13200	3124_BR_07860	32_BR_07710	6c_BR_08280	9a5c_BR_20960	APL-1BX_w2_IT_07690	APL-87X_509_IT_07690	APL10_XF37_IT_07640	APL11_XF38_IT_07680	APL12_XF39_IT_07660	APL13_XF40_IT_07610	APL14_XF41_IT_07660	APL15_XF42_IT_07650	APL17_XF44_IT_07610	APL18_IT_07670	APL19_XF45_IT_07600
rpoH_1~~~rpoH_2~~~rpoH	rpoH_1;rpoH_2;rpoH	RNA polymerase sigma factor RpoH	337	339	1.00593	AlmaEM3_GA_22150	BB01_GA_22580	BB08-1_FL_24250	BBI64_GA_24450	11399_BR_24490	14B1_GA_21740	14B2_GA_21610	14B3_GA_21760	14B4_GA_21810	14B5_GA_21800	14B6_GA_21430	14B7_GA_21720	15B1_GA_21780	15B2_GA_21910	15B3_GA_21800	15M1_GA_21720	16B1_GA_21620	16B2_GA_22790	16B3_GA_21610	16B4_GA_21860	16B5_GA_22060	16B6_GA_21920	16M2_GA_22640	16M3_GA_22130	16M5_GA_21770	16M6_GA_21610	16M7_GA_21850	16M8_GA_21910	16M9_GA_21800	3124_BR_26150	32_BR_23480	6c_BR_24160	9a5c_BR_25260	APL-1BX_w2_IT_23570	APL-87X_509_IT_23570	APL10_XF37_IT_21720	APL11_XF38_IT_21720	APL12_XF39_IT_21740	APL13_XF40_IT_21740	APL14_XF41_IT_21770	APL15_XF42_IT_21750	APL17_XF44_IT_21700	APL18_IT_21790	APL19_XF45_IT_21660
rseP	rseP	Regulator of sigma-E protease RseP	337	337	1	AlmaEM3_GA_03790	BB01_GA_03620	BB08-1_FL_03980	BBI64_GA_04130	11399_BR_19950	14B1_GA_03550	14B2_GA_03540	14B3_GA_03540	14B4_GA_03540	14B5_GA_03560	14B6_GA_03530	14B7_GA_03550	15B1_GA_03560	15B2_GA_03550	15B3_GA_03540	15M1_GA_03550	16B1_GA_03530	16B2_GA_03710	16B3_GA_03530	16B4_GA_03540	16B5_GA_03550	16B6_GA_03520	16M2_GA_03690	16M3_GA_03580	16M5_GA_03550	16M6_GA_03550	16M7_GA_03570	16M8_GA_03560	16M9_GA_03560	3124_BR_20210	32_BR_18710	6c_BR_19190	9a5c_BR_09600	APL-1BX_w2_IT_19070	APL-87X_509_IT_19070	APL10_XF37_IT_17460	APL11_XF38_IT_17470	APL12_XF39_IT_17510	APL13_XF40_IT_17460	APL14_XF41_IT_17500	APL15_XF42_IT_17500	APL17_XF44_IT_17440	APL18_IT_17510	APL19_XF45_IT_17410
ybaB	ybaB	Nucleoid-associated protein YbaB	337	337	1	AlmaEM3_GA_11940	BB01_GA_12170	BB08-1_FL_09950	BBI64_GA_12970	11399_BR_13200	14B1_GA_11290	14B2_GA_11240	14B3_GA_11400	14B4_GA_11380	14B5_GA_11420	14B6_GA_11100	14B7_GA_11200	15B1_GA_11410	15B2_GA_11330	15B3_GA_11340	15M1_GA_11320	16B1_GA_11220	16B2_GA_11730	16B3_GA_11160	16B4_GA_11440	16B5_GA_11500	16B6_GA_11390	16M2_GA_12000	16M3_GA_11740	16M5_GA_11360	16M6_GA_11270	16M7_GA_11440	16M8_GA_11480	16M9_GA_11380	3124_BR_13160	32_BR_12200	6c_BR_11900	9a5c_BR_16840	APL-1BX_w2_IT_12420	APL-87X_509_IT_12420	APL10_XF37_IT_11680	APL11_XF38_IT_11700	APL12_XF39_IT_11760	APL13_XF40_IT_11650	APL14_XF41_IT_11700	APL15_XF42_IT_11710	APL17_XF44_IT_11630	APL18_IT_11730	APL19_XF45_IT_11640
rplL	rplL	50S ribosomal protein L7/L12	337	337	1	AlmaEM3_GA_21650	BB01_GA_22090	BB08-1_FL_23740	BBI64_GA_23910	11399_BR_24010	14B1_GA_21220	14B2_GA_21090	14B3_GA_21220	14B4_GA_21280	14B5_GA_21280	14B6_GA_20910	14B7_GA_21190	15B1_GA_21260	15B2_GA_21380	15B3_GA_21270	15M1_GA_21200	16B1_GA_21090	16B2_GA_22250	16B3_GA_21090	16B4_GA_21330	16B5_GA_21530	16B6_GA_21390	16M2_GA_22120	16M3_GA_21610	16M5_GA_21250	16M6_GA_21090	16M7_GA_21320	16M8_GA_21390	16M9_GA_21280	3124_BR_25650	32_BR_22980	6c_BR_23670	9a5c_BR_24770	APL-1BX_w2_IT_23060	APL-87X_509_IT_23060	APL10_XF37_IT_21210	APL11_XF38_IT_21210	APL12_XF39_IT_21240	APL13_XF40_IT_21230	APL14_XF41_IT_21250	APL15_XF42_IT_21240	APL17_XF44_IT_21190	APL18_IT_21280	APL19_XF45_IT_21150
dnaC_2~~~dnaB_1~~~dnaB	dnaC_2;;dnaB_1;dnaB	Replicative DNA helicase;hypothetical protein	337	345	1.02374	AlmaEM3_GA_18380	BB01_GA_18490	BB08-1_FL_20080	BBI64_GA_20330	11399_BR_03230	14B1_GA_17940	14B2_GA_17880	14B3_GA_18000	14B4_GA_18010	14B5_GA_18010	14B6_GA_17700	14B7_GA_17890	15B1_GA_18000	15B2_GA_18040	15B3_GA_18000	15M1_GA_17950	16B1_GA_17840	16B2_GA_18750	16B3_GA_17820	16B4_GA_18090	16B5_GA_18190	16B6_GA_18020	16M2_GA_18720	16M3_GA_18310	16M5_GA_18010	16M6_GA_17860	16M7_GA_18060	16M8_GA_18110	16M9_GA_18020	3124_BR_03150	32_BR_03040	6c_BR_03080	9a5c_BR_03210	APL-1BX_w2_IT_03210	APL-87X_509_IT_03210	APL10_XF37_IT_03220	APL11_XF38_IT_03230	APL12_XF39_IT_03140	APL13_XF40_IT_03200	APL14_XF41_IT_03230	APL15_XF42_IT_03210	APL17_XF44_IT_03240	APL18_IT_03230	APL19_XF45_IT_03230
rpsI	rpsI	30S ribosomal protein S9	337	337	1	AlmaEM3_GA_09230	BB01_GA_09210	BB08-1_FL_08530	BBI64_GA_09700	11399_BR_15580	14B1_GA_08090	14B2_GA_08080	14B3_GA_08150	14B4_GA_08110	14B5_GA_08100	14B6_GA_08030	14B7_GA_08090	15B1_GA_08150	15B2_GA_08110	15B3_GA_08100	15M1_GA_08110	16B1_GA_08080	16B2_GA_08470	16B3_GA_08050	16B4_GA_08120	16B5_GA_08140	16B6_GA_08100	16M2_GA_08400	16M3_GA_08190	16M5_GA_08140	16M6_GA_08090	16M7_GA_08130	16M8_GA_08140	16M9_GA_08110	3124_BR_15220	32_BR_14130	6c_BR_13980	9a5c_BR_14010	APL-1BX_w2_IT_14510	APL-87X_509_IT_14510	APL10_XF37_IT_13020	APL11_XF38_IT_13030	APL12_XF39_IT_13090	APL13_XF40_IT_12990	APL14_XF41_IT_13040	APL15_XF42_IT_13050	APL17_XF44_IT_12970	APL18_IT_13060	APL19_XF45_IT_12960
metL_2~~~thrA~~~metL	metL_2;;thrA;metL	Bifunctional aspartokinase/homoserine dehydrogenase 2;hypothetical protein;Bifunctional aspartokinase/homoserine dehydrogenase 1	337	342	1.01484	AlmaEM3_GA_14000	BB01_GA_14090	BB08-1_FL_12340	BBI64_GA_15810	11399_BR_08880	14B1_GA_13270	14B2_GA_13190	14B3_GA_13350	14B4_GA_13340	14B5_GA_13330	14B6_GA_13040	14B7_GA_13220	15B1_GA_13320	15B2_GA_13310	15B3_GA_13320	15M1_GA_13280	16B1_GA_13140	16B2_GA_13800	16B3_GA_13140	16B4_GA_13380	16B5_GA_13390	16B6_GA_13280	16M2_GA_13960	16M3_GA_13630	16M5_GA_13310	16M6_GA_13220	16M7_GA_13360	16M8_GA_13410	16M9_GA_13330	3124_BR_07720	32_BR_07560	6c_BR_08140	9a5c_BR_21090	APL-1BX_w2_IT_07560	APL-87X_509_IT_07560	APL10_XF37_IT_07510	APL11_XF38_IT_07550	APL12_XF39_IT_07530	APL13_XF40_IT_07480	APL14_XF41_IT_07530	APL15_XF42_IT_07520	APL17_XF44_IT_07480	APL18_IT_07540	APL19_XF45_IT_07470
rplW	rplW;	50S ribosomal protein L23;hypothetical protein	337	338	1.00297	AlmaEM3_GA_05020	BB01_GA_04880	BB08-1_FL_05380	BBI64_GA_05580	11399_BR_19010	14B1_GA_04630	14B2_GA_04600	14B3_GA_04650	14B4_GA_04590	14B5_GA_04630	14B6_GA_04580	14B7_GA_04610	15B1_GA_04650	15B2_GA_04610	15B3_GA_04610	15M1_GA_04620	16B1_GA_04600	16B2_GA_04810	16B3_GA_04570	16B4_GA_04620	16B5_GA_04610	16B6_GA_04580	16M2_GA_04770	16M3_GA_04650	16M5_GA_04640	16M6_GA_04610	16M7_GA_04640	16M8_GA_04630	16M9_GA_04610	3124_BR_19260	32_BR_17750	6c_BR_18220	9a5c_BR_10550	APL-1BX_w2_IT_18090	APL-87X_509_IT_18090	APL10_XF37_IT_16490	APL11_XF38_IT_16500	APL12_XF39_IT_16530	APL13_XF40_IT_16480	APL14_XF41_IT_16520	APL15_XF42_IT_16520	APL17_XF44_IT_16470	APL18_IT_16530	APL19_XF45_IT_16440
lgt~~~lgt_2~~~lgt_1	lgt;lgt_2;lgt_1	Prolipoprotein diacylglyceryl transferase;Phosphatidylglycerol--prolipoprotein diacylglyceryl transferase	337	340	1.0089	AlmaEM3_GA_14790	BB01_GA_14820	BB08-1_FL_13150	BBI64_GA_16580	11399_BR_07960	14B1_GA_14220	14B2_GA_14130	14B3_GA_14280	14B4_GA_14280	14B5_GA_14270	14B6_GA_13980	14B7_GA_14160	15B1_GA_14270	15B2_GA_14260	15B3_GA_14270	15M1_GA_14220	16B1_GA_14090	16B2_GA_14800	16B3_GA_14080	16B4_GA_14330	16B5_GA_14380	16B6_GA_14240	16M2_GA_14950	16M3_GA_14580	16M5_GA_14260	16M6_GA_14160	16M7_GA_14320	16M8_GA_14360	16M9_GA_14280	3124_BR_06780	32_BR_06640	6c_BR_07250	9a5c_BR_22010	APL-1BX_w2_IT_06700	APL-87X_509_IT_06700	APL10_XF37_IT_06660	APL11_XF38_IT_06700	APL12_XF39_IT_06680	APL13_XF40_IT_06630	APL14_XF41_IT_06680	APL15_XF42_IT_06660	APL17_XF44_IT_06630	APL18_IT_06690	APL19_XF45_IT_06620
group_2202		hypothetical protein	337	337	1	AlmaEM3_GA_00300	BB01_GA_00300	BB08-1_FL_00290	BBI64_GA_00330	11399_BR_00260	14B1_GA_00280	14B2_GA_00280	14B3_GA_00280	14B4_GA_00280	14B5_GA_00280	14B6_GA_00280	14B7_GA_00280	15B1_GA_00280	15B2_GA_00280	15B3_GA_00280	15M1_GA_00280	16B1_GA_00280	16B2_GA_00300	16B3_GA_00280	16B4_GA_00280	16B5_GA_00280	16B6_GA_00280	16M2_GA_00290	16M3_GA_00280	16M5_GA_00280	16M6_GA_00280	16M7_GA_00280	16M8_GA_00280	16M9_GA_00280	3124_BR_00250	32_BR_00260	6c_BR_00260	9a5c_BR_00260	APL-1BX_w2_IT_00270	APL-87X_509_IT_00270	APL10_XF37_IT_00340	APL11_XF38_IT_00340	APL12_XF39_IT_03490	APL13_XF40_IT_00330	APL14_XF41_IT_00330	APL15_XF42_IT_00330	APL17_XF44_IT_00340	APL18_IT_00340	APL19_XF45_IT_00340
murB	murB	UDP-N-acetylenolpyruvoylglucosamine reductase	337	337	1	AlmaEM3_GA_21120	BB01_GA_21570	BB08-1_FL_23190	BBI64_GA_23350	11399_BR_23470	14B1_GA_20670	14B2_GA_20530	14B3_GA_20660	14B4_GA_20720	14B5_GA_20730	14B6_GA_20350	14B7_GA_20640	15B1_GA_20700	15B2_GA_20830	15B3_GA_20710	15M1_GA_20650	16B1_GA_20530	16B2_GA_21680	16B3_GA_20530	16B4_GA_20770	16B5_GA_20970	16B6_GA_20830	16M2_GA_21560	16M3_GA_21050	16M5_GA_20690	16M6_GA_20530	16M7_GA_20770	16M8_GA_20840	16M9_GA_20710	3124_BR_25110	32_BR_22450	6c_BR_23120	9a5c_BR_24230	APL-1BX_w2_IT_22530	APL-87X_509_IT_22530	APL10_XF37_IT_20680	APL11_XF38_IT_20680	APL12_XF39_IT_20710	APL13_XF40_IT_20690	APL14_XF41_IT_20720	APL15_XF42_IT_20710	APL17_XF44_IT_20660	APL18_IT_20750	APL19_XF45_IT_20620
yqeY	;yqeY	hypothetical protein;putative protein YqeY	337	337	1	AlmaEM3_GA_17780	BB01_GA_17800	BB08-1_FL_19440	BBI64_GA_19690	11399_BR_03880	14B1_GA_17340	14B2_GA_17290	14B3_GA_17410	14B4_GA_17410	14B5_GA_17420	14B6_GA_17100	14B7_GA_17300	15B1_GA_17400	15B2_GA_17440	15B3_GA_17400	15M1_GA_17350	16B1_GA_17250	16B2_GA_18120	16B3_GA_17230	16B4_GA_17490	16B5_GA_17590	16B6_GA_17420	16M2_GA_18110	16M3_GA_17710	16M5_GA_17410	16M6_GA_17260	16M7_GA_17460	16M8_GA_17510	16M9_GA_17420	3124_BR_03820	32_BR_03690	6c_BR_04240	9a5c_BR_03860	APL-1BX_w2_IT_03840	APL-87X_509_IT_03840	APL10_XF37_IT_03860	APL11_XF38_IT_03880	APL12_XF39_IT_03900	APL13_XF40_IT_03830	APL14_XF41_IT_03870	APL15_XF42_IT_03850	APL17_XF44_IT_03880	APL18_IT_03870	APL19_XF45_IT_03870
dnaG~~~dnaG_2~~~dnaG_1~~~dnaG_3	dnaG;dnaG_2;dnaG_1;;dnaG_3	DNA primase;hypothetical protein	337	341	1.01187	AlmaEM3_GA_17800	BB01_GA_17820	BB08-1_FL_19460	BBI64_GA_19710	11399_BR_03860	14B1_GA_17360	14B2_GA_17310	14B3_GA_17430	14B4_GA_17430	14B5_GA_17440	14B6_GA_17120	14B7_GA_17320	15B1_GA_17420	15B2_GA_17460	15B3_GA_17420	15M1_GA_17370	16B1_GA_17270	16B2_GA_18150	16B3_GA_17250	16B4_GA_17510	16B5_GA_17610	16B6_GA_17440	16M2_GA_18130	16M3_GA_17730	16M5_GA_17430	16M6_GA_17280	16M7_GA_17480	16M8_GA_17530	16M9_GA_17440	3124_BR_03800	32_BR_03670	6c_BR_04220	9a5c_BR_03840	APL-1BX_w2_IT_03820	APL-87X_509_IT_03820	APL10_XF37_IT_03840	APL11_XF38_IT_03860	APL12_XF39_IT_03880	APL13_XF40_IT_03810	APL14_XF41_IT_03850	APL15_XF42_IT_03830	APL17_XF44_IT_03860	APL18_IT_03850	APL19_XF45_IT_03850
alx	alx	Putative membrane-bound redox modulator Alx	337	337	1	AlmaEM3_GA_18010	BB01_GA_18040	BB08-1_FL_19710	BBI64_GA_19950	11399_BR_03660	14B1_GA_17600	14B2_GA_17550	14B3_GA_17670	14B4_GA_17670	14B5_GA_17670	14B6_GA_17360	14B7_GA_17550	15B1_GA_17660	15B2_GA_17700	15B3_GA_17660	15M1_GA_17610	16B1_GA_17500	16B2_GA_18400	16B3_GA_17480	16B4_GA_17750	16B5_GA_17850	16B6_GA_17680	16M2_GA_18370	16M3_GA_17970	16M5_GA_17670	16M6_GA_17520	16M7_GA_17720	16M8_GA_17770	16M9_GA_17680	3124_BR_03590	32_BR_03470	6c_BR_04020	9a5c_BR_03630	APL-1BX_w2_IT_03620	APL-87X_509_IT_03620	APL10_XF37_IT_03640	APL11_XF38_IT_03660	APL12_XF39_IT_03680	APL13_XF40_IT_03610	APL14_XF41_IT_03650	APL15_XF42_IT_03630	APL17_XF44_IT_03650	APL18_IT_03650	APL19_XF45_IT_03650
group_2194		hypothetical protein	337	337	1	AlmaEM3_GA_18030	BB01_GA_18060	BB08-1_FL_19730	BBI64_GA_19970	11399_BR_03640	14B1_GA_17620	14B2_GA_17570	14B3_GA_17690	14B4_GA_17690	14B5_GA_17690	14B6_GA_17380	14B7_GA_17570	15B1_GA_17680	15B2_GA_17720	15B3_GA_17680	15M1_GA_17630	16B1_GA_17520	16B2_GA_18420	16B3_GA_17500	16B4_GA_17770	16B5_GA_17870	16B6_GA_17700	16M2_GA_18390	16M3_GA_17990	16M5_GA_17690	16M6_GA_17540	16M7_GA_17740	16M8_GA_17790	16M9_GA_17700	3124_BR_03570	32_BR_03450	6c_BR_04000	9a5c_BR_03610	APL-1BX_w2_IT_03600	APL-87X_509_IT_03600	APL10_XF37_IT_03620	APL11_XF38_IT_03640	APL12_XF39_IT_03660	APL13_XF40_IT_03590	APL14_XF41_IT_03630	APL15_XF42_IT_03610	APL17_XF44_IT_03630	APL18_IT_03630	APL19_XF45_IT_03630
group_2191		hypothetical protein	337	370	1.09792	AlmaEM3_GA_09000;AlmaEM3_GA_09010	BB01_GA_08990;BB01_GA_08980	BB08-1_FL_08300;BB08-1_FL_08310	BBI64_GA_09470;BBI64_GA_09480	11399_BR_15800	14B1_GA_07870	14B2_GA_07860	14B3_GA_07930	14B4_GA_07890	14B5_GA_07880	14B6_GA_07810	14B7_GA_07870	15B1_GA_07930	15B2_GA_07890	15B3_GA_07880	15M1_GA_07890	16B1_GA_07860	16B2_GA_08230	16B3_GA_07830	16B4_GA_07900	16B5_GA_07920	16B6_GA_07870	16M2_GA_08160	16M3_GA_07970	16M5_GA_07920	16M6_GA_07870	16M7_GA_07910	16M8_GA_07920	16M9_GA_07890	3124_BR_15440	32_BR_14350	6c_BR_14210	9a5c_BR_13790	APL-1BX_w2_IT_14740	APL-87X_509_IT_14740	APL10_XF37_IT_13250	APL11_XF38_IT_13260	APL12_XF39_IT_13310	APL13_XF40_IT_13220	APL14_XF41_IT_13270	APL15_XF42_IT_13270	APL17_XF44_IT_13190	APL18_IT_13290	APL19_XF45_IT_13190
pcnB_2~~~pcnB_1~~~pcnB	pcnB_2;pcnB_1;pcnB	Poly(A) polymerase I	337	340	1.0089	AlmaEM3_GA_02070	BB01_GA_01930	BB08-1_FL_02110	BBI64_GA_02170	11399_BR_02020	14B1_GA_01930	14B2_GA_01920	14B3_GA_01930	14B4_GA_01930	14B5_GA_01940	14B6_GA_01920	14B7_GA_01940	15B1_GA_01950	15B2_GA_01940	15B3_GA_01920	15M1_GA_01940	16B1_GA_01920	16B2_GA_02010	16B3_GA_01920	16B4_GA_01920	16B5_GA_01910	16B6_GA_01900	16M2_GA_01980	16M3_GA_01930	16M5_GA_01940	16M6_GA_01940	16M7_GA_01940	16M8_GA_01940	16M9_GA_01950	3124_BR_01960	32_BR_01910	6c_BR_01960	9a5c_BR_02030	APL-1BX_w2_IT_01990	APL-87X_509_IT_01990	APL10_XF37_IT_02050	APL11_XF38_IT_02050	APL12_XF39_IT_01950	APL13_XF40_IT_02030	APL14_XF41_IT_02040	APL15_XF42_IT_02040	APL17_XF44_IT_02050	APL18_IT_02050	APL19_XF45_IT_02050
ligA_2~~~ligA	;ligA_2;ligA	hypothetical protein;DNA ligase	337	338	1.00297	AlmaEM3_GA_20990	BB01_GA_21430	BB08-1_FL_23050	BBI64_GA_23210	11399_BR_23330	14B1_GA_20530	14B2_GA_20390	14B3_GA_20520	14B4_GA_20580	14B5_GA_20590	14B6_GA_20210	14B7_GA_20500	15B1_GA_20560	15B2_GA_20690	15B3_GA_20570	15M1_GA_20510	16B1_GA_20390	16B2_GA_21530	16B3_GA_20390	16B4_GA_20630	16B5_GA_20820	16B6_GA_20690	16M2_GA_21410	16M3_GA_20910	16M5_GA_20550	16M6_GA_20390	16M7_GA_20630	16M8_GA_20700	16M9_GA_20570	3124_BR_24970	32_BR_22310	6c_BR_22980	9a5c_BR_24090	APL-1BX_w2_IT_22380	APL-87X_509_IT_22380	APL10_XF37_IT_20530	APL11_XF38_IT_20530	APL12_XF39_IT_20560	APL13_XF40_IT_20550	APL14_XF41_IT_20570	APL15_XF42_IT_20570	APL17_XF44_IT_20510	APL18_IT_20600	APL19_XF45_IT_20470
group_2174		hypothetical protein	337	417	1.23739	AlmaEM3_GA_10530;AlmaEM3_GA_10510;AlmaEM3_GA_10540;AlmaEM3_GA_10520	BB01_GA_10520;BB01_GA_10510;BB01_GA_10530;BB01_GA_10540	BB08-1_FL_15950	BBI64_GA_11390;BBI64_GA_11370;BBI64_GA_11380;BBI64_GA_11400	11399_BR_11550	14B1_GA_09140	14B2_GA_09150	14B3_GA_09220	14B4_GA_09190	14B5_GA_09170	14B6_GA_09060	14B7_GA_09120	15B1_GA_09230	15B2_GA_09170	15B3_GA_09160	15M1_GA_09150	16B1_GA_09150	16B2_GA_09600	16B3_GA_09110	16B4_GA_09200	16B5_GA_09230	16B6_GA_09160	16M2_GA_09800	16M3_GA_09530	16M5_GA_09190	16M6_GA_09150	16M7_GA_09190	16M8_GA_09230	16M9_GA_09200	3124_BR_10710	32_BR_10100	6c_BR_10280	9a5c_BR_18480	APL-1BX_w2_IT_09810	APL-87X_509_IT_09810	APL10_XF37_IT_09610	APL11_XF38_IT_09630	APL12_XF39_IT_09620	APL13_XF40_IT_09570	APL14_XF41_IT_09610	APL15_XF42_IT_09620	APL17_XF44_IT_09550	APL18_IT_09630	APL19_XF45_IT_09560
relA~~~relA_3~~~relA_2~~~relA_1	relA;relA_3;relA_2;relA_1;	GTP pyrophosphokinase;hypothetical protein	337	343	1.0178	AlmaEM3_GA_06970	BB01_GA_06940	BB08-1_FL_06430	BBI64_GA_07580	11399_BR_17580	14B1_GA_06100	14B2_GA_06080	14B3_GA_06140	14B4_GA_06110	14B5_GA_06100	14B6_GA_06030	14B7_GA_06090	15B1_GA_06140	15B2_GA_06100	15B3_GA_06090	15M1_GA_06110	16B1_GA_06080	16B2_GA_06360	16B3_GA_06050	16B4_GA_06060	16B5_GA_06130	16B6_GA_06060	16M2_GA_06310	16M3_GA_06170	16M5_GA_06130	16M6_GA_06100	16M7_GA_06120	16M8_GA_06120	16M9_GA_06110	3124_BR_17810	32_BR_16260	6c_BR_16570	9a5c_BR_11990	APL-1BX_w2_IT_16520	APL-87X_509_IT_16520	APL10_XF37_IT_15030	APL11_XF38_IT_15050	APL12_XF39_IT_15090	APL13_XF40_IT_15010	APL14_XF41_IT_15070	APL15_XF42_IT_15060	APL17_XF44_IT_14970	APL18_IT_15070	APL19_XF45_IT_14980
group_2144		hypothetical protein	337	758	2.24926	AlmaEM3_GA_11980;AlmaEM3_GA_11970	BB01_GA_12200;BB01_GA_12210	BB08-1_FL_09980;BB08-1_FL_09990	BBI64_GA_13010;BBI64_GA_13000	11399_BR_13230;11399_BR_13240	14B1_GA_11330;14B1_GA_11340;14B1_GA_11320	14B2_GA_11280;14B2_GA_11270;14B2_GA_11290	14B3_GA_11440;14B3_GA_11430;14B3_GA_11450	14B4_GA_11410;14B4_GA_11420	14B5_GA_11460;14B5_GA_11450	14B6_GA_11140;14B6_GA_11150;14B6_GA_11130	14B7_GA_11230;14B7_GA_11240	15B1_GA_11450;15B1_GA_11440;15B1_GA_11460	15B2_GA_11370;15B2_GA_11360	15B3_GA_11380;15B3_GA_11370	15M1_GA_11370;15M1_GA_11350;15M1_GA_11360	16B1_GA_11260;16B1_GA_11250	16B2_GA_11770;16B2_GA_11760	16B3_GA_11210;16B3_GA_11190;16B3_GA_11200	16B4_GA_11490;16B4_GA_11480;16B4_GA_11470	16B5_GA_11540;16B5_GA_11530	16B6_GA_11420;16B6_GA_11430	16M2_GA_12030;16M2_GA_12040	16M3_GA_11770;16M3_GA_11780	16M5_GA_11400;16M5_GA_11390	16M6_GA_11300;16M6_GA_11310;16M6_GA_11320	16M7_GA_11480;16M7_GA_11470	16M8_GA_11520;16M8_GA_11510	16M9_GA_11410;16M9_GA_11420	3124_BR_13190;3124_BR_13200	32_BR_12240;32_BR_12230	6c_BR_11930;6c_BR_11940	9a5c_BR_16800;9a5c_BR_16810	APL-1BX_w2_IT_12450;APL-1BX_w2_IT_12460	APL-87X_509_IT_12450;APL-87X_509_IT_12460	APL10_XF37_IT_11710;APL10_XF37_IT_11720	APL11_XF38_IT_11740;APL11_XF38_IT_11730	APL12_XF39_IT_11790;APL12_XF39_IT_11800	APL13_XF40_IT_11680;APL13_XF40_IT_11690	APL14_XF41_IT_11730;APL14_XF41_IT_11740	APL15_XF42_IT_11740;APL15_XF42_IT_11750	APL17_XF44_IT_11670;APL17_XF44_IT_11660	APL18_IT_11760;APL18_IT_11770	APL19_XF45_IT_11670;APL19_XF45_IT_11680
ppiD	ppiD;	Peptidyl-prolyl cis-trans isomerase D;hypothetical protein	337	340	1.0089	AlmaEM3_GA_05420	BB01_GA_05290	BB08-1_FL_05780	BBI64_GA_06010	11399_BR_18610	14B1_GA_05080	14B2_GA_05040	14B3_GA_05100	14B4_GA_05040	14B5_GA_05070	14B6_GA_05020	14B7_GA_05050	15B1_GA_05090	15B2_GA_05050	15B3_GA_05050	15M1_GA_05070	16B1_GA_05030	16B2_GA_05240	16B3_GA_05010	16B4_GA_05040	16B5_GA_05040	16B6_GA_05010	16M2_GA_05200	16M3_GA_05090	16M5_GA_05090	16M6_GA_05060	16M7_GA_05080	16M8_GA_05070	16M9_GA_05060	3124_BR_18860	32_BR_17340	6c_BR_17800	9a5c_BR_10950	APL-1BX_w2_IT_17690	APL-87X_509_IT_17690	APL10_XF37_IT_16090	APL11_XF38_IT_16100	APL12_XF39_IT_16130	APL13_XF40_IT_16080	APL14_XF41_IT_16120	APL15_XF42_IT_16120	APL17_XF44_IT_16070	APL18_IT_16130	APL19_XF45_IT_16040
group_2103		hypothetical protein	337	337	1	AlmaEM3_GA_05330	BB01_GA_05190	BB08-1_FL_05690	BBI64_GA_05910	11399_BR_18710	14B1_GA_04970	14B2_GA_04930	14B3_GA_04990	14B4_GA_04930	14B5_GA_04960	14B6_GA_04910	14B7_GA_04940	15B1_GA_04980	15B2_GA_04940	15B3_GA_04940	15M1_GA_04960	16B1_GA_04920	16B2_GA_05140	16B3_GA_04900	16B4_GA_04940	16B5_GA_04940	16B6_GA_04910	16M2_GA_05100	16M3_GA_04980	16M5_GA_04980	16M6_GA_04950	16M7_GA_04970	16M8_GA_04960	16M9_GA_04950	3124_BR_18960	32_BR_17440	6c_BR_17900	9a5c_BR_10850	APL-1BX_w2_IT_17780	APL-87X_509_IT_17780	APL10_XF37_IT_16180	APL11_XF38_IT_16190	APL12_XF39_IT_16220	APL13_XF40_IT_16170	APL14_XF41_IT_16210	APL15_XF42_IT_16210	APL17_XF44_IT_16160	APL18_IT_16220	APL19_XF45_IT_16130
btuD_2~~~cysA~~~btuD_1	btuD_2;cysA;;btuD_1	Vitamin B12 import ATP-binding protein BtuD;Sulfate/thiosulfate import ATP-binding protein CysA;hypothetical protein	337	344	1.02077	AlmaEM3_GA_07240	BB01_GA_07200	BB08-1_FL_06710	BBI64_GA_07840	11399_BR_17330	14B1_GA_06370	14B2_GA_06350	14B3_GA_06410	14B4_GA_06380	14B5_GA_06370	14B6_GA_06300	14B7_GA_06360	15B1_GA_06410	15B2_GA_06370	15B3_GA_06360	15M1_GA_06380	16B1_GA_06350	16B2_GA_06650	16B3_GA_06320	16B4_GA_06350	16B5_GA_06420	16B6_GA_06350	16M2_GA_06600	16M3_GA_06460	16M5_GA_06400	16M6_GA_06370	16M7_GA_06390	16M8_GA_06400	16M9_GA_06380	3124_BR_17550	32_BR_15990	6c_BR_16310	9a5c_BR_12250	APL-1BX_w2_IT_16260	APL-87X_509_IT_16260	APL10_XF37_IT_14770	APL11_XF38_IT_14790	APL12_XF39_IT_14830	APL13_XF40_IT_14740	APL14_XF41_IT_14810	APL15_XF42_IT_14800	APL17_XF44_IT_14710	APL18_IT_14810	APL19_XF45_IT_14720
tolC~~~tolC_1	tolC;tolC_1	Outer membrane protein TolC	337	338	1.00297	AlmaEM3_GA_21240	BB01_GA_21690	BB08-1_FL_23310	BBI64_GA_23470	11399_BR_23600	14B1_GA_20800	14B2_GA_20660	14B3_GA_20790	14B4_GA_20850	14B5_GA_20860	14B6_GA_20480	14B7_GA_20770	15B1_GA_20830	15B2_GA_20960	15B3_GA_20840	15M1_GA_20780	16B1_GA_20660	16B2_GA_21810	16B3_GA_20660	16B4_GA_20900	16B5_GA_21100	16B6_GA_20960	16M2_GA_21690	16M3_GA_21180	16M5_GA_20820	16M6_GA_20660	16M7_GA_20900	16M8_GA_20970	16M9_GA_20840	3124_BR_25240	32_BR_22580	6c_BR_23260	9a5c_BR_24360	APL-1BX_w2_IT_22650	APL-87X_509_IT_22650	APL10_XF37_IT_20800	APL11_XF38_IT_20800	APL12_XF39_IT_20830	APL13_XF40_IT_20820	APL14_XF41_IT_20840	APL15_XF42_IT_20830	APL17_XF44_IT_20780	APL18_IT_20870	APL19_XF45_IT_20740
mreB_1~~~mreB_2~~~mreB	mreB_1;mreB_2;;mreB	Rod shape-determining protein MreB;hypothetical protein	337	339	1.00593	AlmaEM3_GA_06910	BB01_GA_06880	BB08-1_FL_06370	BBI64_GA_07520	11399_BR_17650	14B1_GA_06040	14B2_GA_06020	14B3_GA_06080	14B4_GA_06050	14B5_GA_06040	14B6_GA_05970	14B7_GA_06030	15B1_GA_06080	15B2_GA_06040	15B3_GA_06030	15M1_GA_06050	16B1_GA_06020	16B2_GA_06300	16B3_GA_05990	16B4_GA_06000	16B5_GA_06070	16B6_GA_06000	16M2_GA_06250	16M3_GA_06110	16M5_GA_06070	16M6_GA_06040	16M7_GA_06060	16M8_GA_06060	16M9_GA_06050	3124_BR_17880	32_BR_16330	6c_BR_16640	9a5c_BR_11920	APL-1BX_w2_IT_16590	APL-87X_509_IT_16590	APL10_XF37_IT_15100	APL11_XF38_IT_15120	APL12_XF39_IT_15160	APL13_XF40_IT_15080	APL14_XF41_IT_15140	APL15_XF42_IT_15130	APL17_XF44_IT_15040	APL18_IT_15140	APL19_XF45_IT_15050
bioI~~~bioI_2~~~bioI_1~~~bioI_3	bioI;bioI_2;bioI_1;bioI_3	Biotin biosynthesis cytochrome P450	337	351	1.04154	AlmaEM3_GA_18410	BB01_GA_18530;BB01_GA_18520	BB08-1_FL_20110	BBI64_GA_20360	11399_BR_03190	14B1_GA_17970	14B2_GA_17900	14B3_GA_18030	14B4_GA_18040	14B5_GA_18040	14B6_GA_17730	14B7_GA_17920	15B1_GA_18030	15B2_GA_18070	15B3_GA_18020	15M1_GA_17970	16B1_GA_17860	16B2_GA_18770	16B3_GA_17850	16B4_GA_18110	16B5_GA_18210	16B6_GA_18040	16M2_GA_18750	16M3_GA_18330	16M5_GA_18030	16M6_GA_17880	16M7_GA_18080	16M8_GA_18140	16M9_GA_18050	3124_BR_03110	32_BR_03010	6c_BR_03050	9a5c_BR_03170	APL-1BX_w2_IT_03190	APL-87X_509_IT_03190	APL10_XF37_IT_03200	APL11_XF38_IT_03210	APL12_XF39_IT_03120	APL13_XF40_IT_03180	APL14_XF41_IT_03210	APL15_XF42_IT_03190	APL17_XF44_IT_03220	APL18_IT_03210	APL19_XF45_IT_03210
infA	infA	Translation initiation factor IF-1	337	337	1	AlmaEM3_GA_08330	BB01_GA_08310	BB08-1_FL_07570	BBI64_GA_08760	11399_BR_16460	14B1_GA_07200	14B2_GA_07180	14B3_GA_07240	14B4_GA_07210	14B5_GA_07200	14B6_GA_07130	14B7_GA_07190	15B1_GA_07250	15B2_GA_07210	15B3_GA_07200	15M1_GA_07210	16B1_GA_07180	16B2_GA_07530	16B3_GA_07150	16B4_GA_07200	16B5_GA_07260	16B6_GA_07190	16M2_GA_07470	16M3_GA_07300	16M5_GA_07240	16M6_GA_07200	16M7_GA_07230	16M8_GA_07240	16M9_GA_07210	3124_BR_16680	32_BR_15110	6c_BR_15460	9a5c_BR_13130	APL-1BX_w2_IT_15410	APL-87X_509_IT_15410	APL10_XF37_IT_13920	APL11_XF38_IT_13930	APL12_XF39_IT_13980	APL13_XF40_IT_13890	APL14_XF41_IT_13950	APL15_XF42_IT_13940	APL17_XF44_IT_13860	APL18_IT_13960	APL19_XF45_IT_13860
group_2060		hypothetical protein	337	338	1.00297	AlmaEM3_GA_20970	BB01_GA_21410	BB08-1_FL_23030	BBI64_GA_23190	11399_BR_23310	14B1_GA_20510	14B2_GA_20370	14B3_GA_20500	14B4_GA_20560	14B5_GA_20570	14B6_GA_20190	14B7_GA_20480	15B1_GA_20540	15B2_GA_20670	15B3_GA_20550	15M1_GA_20490	16B1_GA_20370	16B2_GA_21510	16B3_GA_20370	16B4_GA_20610	16B5_GA_20800	16B6_GA_20670	16M2_GA_21390	16M3_GA_20890	16M5_GA_20530	16M6_GA_20370	16M7_GA_20610	16M8_GA_20680	16M9_GA_20550	3124_BR_24950	32_BR_22290	6c_BR_22960	9a5c_BR_24070	APL-1BX_w2_IT_22360	APL-87X_509_IT_22360	APL10_XF37_IT_20510	APL11_XF38_IT_20510	APL12_XF39_IT_20540	APL13_XF40_IT_20530	APL14_XF41_IT_20550	APL15_XF42_IT_20550	APL17_XF44_IT_20490	APL18_IT_20580	APL19_XF45_IT_20450
group_2053		hypothetical protein	337	339	1.00593	AlmaEM3_GA_00680	BB01_GA_00610	BB08-1_FL_00660	BBI64_GA_00710	11399_BR_00680	14B1_GA_00580	14B2_GA_00580	14B3_GA_00580	14B4_GA_00580	14B5_GA_00590	14B6_GA_00580	14B7_GA_00590	15B1_GA_00590	15B2_GA_00590	15B3_GA_00580	15M1_GA_00590	16B1_GA_00580	16B2_GA_00620	16B3_GA_00580	16B4_GA_00570	16B5_GA_00590	16B6_GA_00570	16M2_GA_00590	16M3_GA_00570	16M5_GA_00580	16M6_GA_00580	16M7_GA_00590	16M8_GA_00590	16M9_GA_00590	3124_BR_00630	32_BR_00580	6c_BR_00580	9a5c_BR_00660	APL-1BX_w2_IT_00650	APL-87X_509_IT_00650	APL10_XF37_IT_00720	APL11_XF38_IT_00720	APL12_XF39_IT_00620	APL13_XF40_IT_00700	APL14_XF41_IT_00710	APL15_XF42_IT_00710	APL17_XF44_IT_00720	APL18_IT_00720	APL19_XF45_IT_00720
fadB	fadB;	Fatty acid oxidation complex subunit alpha;hypothetical protein	337	338	1.00297	AlmaEM3_GA_04670	BB01_GA_04530	BB08-1_FL_04990	BBI64_GA_05230	11399_BR_19340	14B1_GA_04280	14B2_GA_04260	14B3_GA_04310	14B4_GA_04240	14B5_GA_04270	14B6_GA_04240	14B7_GA_04270	15B1_GA_04300	15B2_GA_04270	15B3_GA_04260	15M1_GA_04280	16B1_GA_04250	16B2_GA_04430	16B3_GA_04230	16B4_GA_04260	16B5_GA_04250	16B6_GA_04220	16M2_GA_04410	16M3_GA_04300	16M5_GA_04290	16M6_GA_04260	16M7_GA_04280	16M8_GA_04270	16M9_GA_04270	3124_BR_19590	32_BR_18090	6c_BR_18570	9a5c_BR_10210	APL-1BX_w2_IT_18440	APL-87X_509_IT_18440	APL10_XF37_IT_16840	APL11_XF38_IT_16850	APL12_XF39_IT_16880	APL13_XF40_IT_16830	APL14_XF41_IT_16870	APL15_XF42_IT_16870	APL17_XF44_IT_16820	APL18_IT_16880	APL19_XF45_IT_16790
group_2019		hypothetical protein;Magnesium transporter MgtE	337	559	1.65875	AlmaEM3_GA_07950	BB01_GA_07920	BB08-1_FL_07190	BBI64_GA_08360	11399_BR_16850	14B1_GA_06820;14B1_GA_06830	14B2_GA_06810;14B2_GA_06800	14B3_GA_06860;14B3_GA_06870	14B4_GA_06840;14B4_GA_06830	14B5_GA_06820;14B5_GA_06830	14B6_GA_06750;14B6_GA_06760	14B7_GA_06810;14B7_GA_06820	15B1_GA_06880;15B1_GA_06870	15B2_GA_06820;15B2_GA_06830	15B3_GA_06830;15B3_GA_06820	15M1_GA_06830;15M1_GA_06840	16B1_GA_06810;16B1_GA_06800	16B2_GA_07140;16B2_GA_07130	16B3_GA_06780;16B3_GA_06770	16B4_GA_06830;16B4_GA_06820	16B5_GA_06880;16B5_GA_06890	16B6_GA_06810;16B6_GA_06820	16M2_GA_07080;16M2_GA_07090	16M3_GA_06930;16M3_GA_06920	16M5_GA_06870;16M5_GA_06860	16M6_GA_06820;16M6_GA_06830	16M7_GA_06860;16M7_GA_06850	16M8_GA_06870;16M8_GA_06860	16M9_GA_06840;16M9_GA_06830	3124_BR_17070	32_BR_15510	6c_BR_15850	9a5c_BR_12730	APL-1BX_w2_IT_15790	APL-87X_509_IT_15790	APL10_XF37_IT_14300	APL11_XF38_IT_14310	APL12_XF39_IT_14360	APL13_XF40_IT_14270	APL14_XF41_IT_14330	APL15_XF42_IT_14320	APL17_XF44_IT_14240	APL18_IT_14340	APL19_XF45_IT_14240
thrS~~~thrS_2~~~thrS_1	thrS;thrS_2;thrS_1	Threonine--tRNA ligase	337	338	1.00297	AlmaEM3_GA_20700	BB01_GA_21140	BB08-1_FL_22780	BBI64_GA_22920	11399_BR_22830	14B1_GA_20250	14B2_GA_20110	14B3_GA_20240	14B4_GA_20300	14B5_GA_20310	14B6_GA_19930	14B7_GA_20220	15B1_GA_20280	15B2_GA_20410	15B3_GA_20290	15M1_GA_20230	16B1_GA_20110	16B2_GA_21230	16B3_GA_20110	16B4_GA_20350	16B5_GA_20540	16B6_GA_20420	16M2_GA_21120	16M3_GA_20630	16M5_GA_20270	16M6_GA_20110	16M7_GA_20350	16M8_GA_20420	16M9_GA_20290	3124_BR_24100	32_BR_21960	6c_BR_22700	9a5c_BR_06680	APL-1BX_w2_IT_22090	APL-87X_509_IT_22090	APL10_XF37_IT_20240	APL11_XF38_IT_20240	APL12_XF39_IT_20280	APL13_XF40_IT_20260	APL14_XF41_IT_20290	APL15_XF42_IT_20280	APL17_XF44_IT_20220	APL18_IT_20320	APL19_XF45_IT_20180
dhmA~~~oleB~~~dhmA2~~~dhmA_2~~~oleB_2~~~dhmA_1~~~oleB_1~~~dhaA	;dhmA;oleB;dhmA2;dhmA_2;oleB_2;dhmA_1;oleB_1;dhaA	hypothetical protein;Haloalkane dehalogenase;Cis-3-alkyl-4-alkyloxetan-2-one decarboxylase;Haloalkane dehalogenase 2	337	355	1.05341	AlmaEM3_GA_10550	BB01_GA_10550	BB08-1_FL_15940	BBI64_GA_11410;BBI64_GA_11430;BBI64_GA_11420	11399_BR_11560	14B1_GA_09150	14B2_GA_09160	14B3_GA_09230	14B4_GA_09200	14B5_GA_09180	14B6_GA_09070	14B7_GA_09130	15B1_GA_09240	15B2_GA_09180	15B3_GA_09170	15M1_GA_09160	16B1_GA_09160	16B2_GA_09610	16B3_GA_09120	16B4_GA_09210	16B5_GA_09240	16B6_GA_09170	16M2_GA_09810	16M3_GA_09540	16M5_GA_09200	16M6_GA_09160	16M7_GA_09200	16M8_GA_09240	16M9_GA_09210	3124_BR_10720	32_BR_10110	6c_BR_10290	9a5c_BR_18470	APL-1BX_w2_IT_09820	APL-87X_509_IT_09820	APL10_XF37_IT_09620	APL11_XF38_IT_09640	APL12_XF39_IT_09630	APL13_XF40_IT_09580	APL14_XF41_IT_09620	APL15_XF42_IT_09630	APL17_XF44_IT_09560	APL18_IT_09640	APL19_XF45_IT_09570
group_2004		hypothetical protein	337	343	1.0178	AlmaEM3_GA_19960	BB01_GA_20420	BB08-1_FL_22050	BBI64_GA_22180	11399_BR_22130	14B1_GA_19540	14B2_GA_19410	14B3_GA_19540	14B4_GA_19600	14B5_GA_19610	14B6_GA_19240	14B7_GA_19530	15B1_GA_19570	15B2_GA_19700	15B3_GA_19580	15M1_GA_19530	16B1_GA_19420	16B2_GA_20510	16B3_GA_19410	16B4_GA_19630	16B5_GA_19820	16B6_GA_19700	16M2_GA_20420	16M3_GA_19940	16M5_GA_19560	16M6_GA_19410	16M7_GA_19630	16M8_GA_19710	16M9_GA_19570	3124_BR_23390	32_BR_21240	6c_BR_21950	9a5c_BR_07400	APL-1BX_w2_IT_21360	APL-87X_509_IT_21360	APL10_XF37_IT_19500	APL11_XF38_IT_19510	APL12_XF39_IT_19540	APL13_XF40_IT_19510	APL14_XF41_IT_19550	APL15_XF42_IT_19550	APL17_XF44_IT_19480	APL18_IT_19590	APL19_XF45_IT_19430
gltX_3~~~gltX_2~~~gltX_1~~~gluQ~~~gltX	gltX_3;gltX_2;gltX_1;;gluQ;gltX	Glutamate--tRNA ligase;hypothetical protein;Glutamyl-Q tRNA(Asp) synthetase	337	343	1.0178	AlmaEM3_GA_19940	BB01_GA_20400	BB08-1_FL_22030	BBI64_GA_22160	11399_BR_22110	14B1_GA_19520	14B2_GA_19390	14B3_GA_19520	14B4_GA_19580	14B5_GA_19590	14B6_GA_19220	14B7_GA_19510	15B1_GA_19550	15B2_GA_19680	15B3_GA_19560	15M1_GA_19510	16B1_GA_19400	16B2_GA_20490	16B3_GA_19390	16B4_GA_19610	16B5_GA_19800	16B6_GA_19680	16M2_GA_20400	16M3_GA_19920	16M5_GA_19540	16M6_GA_19390	16M7_GA_19610	16M8_GA_19690	16M9_GA_19550	3124_BR_23370	32_BR_21220	6c_BR_21930	9a5c_BR_07420	APL-1BX_w2_IT_21340	APL-87X_509_IT_21340	APL10_XF37_IT_19480	APL11_XF38_IT_19490	APL12_XF39_IT_19520	APL13_XF40_IT_19490	APL14_XF41_IT_19530	APL15_XF42_IT_19530	APL17_XF44_IT_19460	APL18_IT_19570	APL19_XF45_IT_19410
rplM	rplM	50S ribosomal protein L13	337	337	1	AlmaEM3_GA_09240	BB01_GA_09220	BB08-1_FL_08540	BBI64_GA_09710	11399_BR_15570	14B1_GA_08100	14B2_GA_08090	14B3_GA_08160	14B4_GA_08120	14B5_GA_08110	14B6_GA_08040	14B7_GA_08100	15B1_GA_08160	15B2_GA_08120	15B3_GA_08110	15M1_GA_08120	16B1_GA_08090	16B2_GA_08480	16B3_GA_08060	16B4_GA_08130	16B5_GA_08150	16B6_GA_08110	16M2_GA_08410	16M3_GA_08200	16M5_GA_08150	16M6_GA_08100	16M7_GA_08140	16M8_GA_08150	16M9_GA_08120	3124_BR_15210	32_BR_14120	6c_BR_13970	9a5c_BR_14020	APL-1BX_w2_IT_14500	APL-87X_509_IT_14500	APL10_XF37_IT_13010	APL11_XF38_IT_13020	APL12_XF39_IT_13080	APL13_XF40_IT_12980	APL14_XF41_IT_13030	APL15_XF42_IT_13040	APL17_XF44_IT_12960	APL18_IT_13050	APL19_XF45_IT_12950
group_1996		hypothetical protein	337	337	1	AlmaEM3_GA_20440	BB01_GA_20880	BB08-1_FL_22540	BBI64_GA_22680	11399_BR_22590	14B1_GA_20000	14B2_GA_19860	14B3_GA_19990	14B4_GA_20050	14B5_GA_20060	14B6_GA_19680	14B7_GA_19970	15B1_GA_20030	15B2_GA_20160	15B3_GA_20050	15M1_GA_19980	16B1_GA_19860	16B2_GA_20990	16B3_GA_19860	16B4_GA_20100	16B5_GA_20300	16B6_GA_20170	16M2_GA_20880	16M3_GA_20390	16M5_GA_20020	16M6_GA_19860	16M7_GA_20110	16M8_GA_20170	16M9_GA_20040	3124_BR_23860	32_BR_21720	6c_BR_22430	9a5c_BR_06930	APL-1BX_w2_IT_21830	APL-87X_509_IT_21830	APL10_XF37_IT_19980	APL11_XF38_IT_19980	APL12_XF39_IT_20020	APL13_XF40_IT_20000	APL14_XF41_IT_20030	APL15_XF42_IT_20020	APL17_XF44_IT_19960	APL18_IT_20060	APL19_XF45_IT_19920
petA	;petA	hypothetical protein;Ubiquinol-cytochrome c reductase iron-sulfur subunit	337	342	1.01484	AlmaEM3_GA_19170	BB01_GA_19630	BB08-1_FL_20900	BBI64_GA_21130	11399_BR_21150	14B1_GA_18770	14B2_GA_18640	14B3_GA_18770	14B4_GA_18830	14B5_GA_18830	14B6_GA_18480	14B7_GA_18770	15B1_GA_18790	15B2_GA_18920	15B3_GA_18810	15M1_GA_18770	16B1_GA_18650	16B2_GA_19690	16B3_GA_18640	16B4_GA_18860	16B5_GA_19040	16B6_GA_18920	16M2_GA_19570	16M3_GA_19100	16M5_GA_18790	16M6_GA_18640	16M7_GA_18840	16M8_GA_18910	16M9_GA_18790	3124_BR_22450	32_BR_20370	6c_BR_21070	9a5c_BR_08360	APL-1BX_w2_IT_20360	APL-87X_509_IT_20360	APL10_XF37_IT_18710	APL11_XF38_IT_18710	APL12_XF39_IT_18760	APL13_XF40_IT_18710	APL14_XF41_IT_18760	APL15_XF42_IT_18750	APL17_XF44_IT_18690	APL18_IT_18760	APL19_XF45_IT_18650
epmA_3~~~epmA_2~~~epmA_1~~~epmA	epmA_3;epmA_2;epmA_1;epmA;	Elongation factor P--(R)-beta-lysine ligase;hypothetical protein	337	341	1.01187	AlmaEM3_GA_20980	BB01_GA_21420	BB08-1_FL_23040	BBI64_GA_23200	11399_BR_23320	14B1_GA_20520	14B2_GA_20380	14B3_GA_20510	14B4_GA_20570	14B5_GA_20580	14B6_GA_20200	14B7_GA_20490	15B1_GA_20550	15B2_GA_20680	15B3_GA_20560	15M1_GA_20500	16B1_GA_20380	16B2_GA_21520	16B3_GA_20380	16B4_GA_20620	16B5_GA_20810	16B6_GA_20680	16M2_GA_21400	16M3_GA_20900	16M5_GA_20540	16M6_GA_20380	16M7_GA_20620	16M8_GA_20690	16M9_GA_20560	3124_BR_24960	32_BR_22300	6c_BR_22970	9a5c_BR_24080	APL-1BX_w2_IT_22370	APL-87X_509_IT_22370	APL10_XF37_IT_20520	APL11_XF38_IT_20520	APL12_XF39_IT_20550	APL13_XF40_IT_20540	APL14_XF41_IT_20560	APL15_XF42_IT_20560	APL17_XF44_IT_20500	APL18_IT_20590	APL19_XF45_IT_20460
apaH~~~apaH_2~~~apaH_1	apaH;apaH_2;apaH_1	Bis(5'-nucleosyl)-tetraphosphatase symmetrical	337	338	1.00297	AlmaEM3_GA_13240	BB01_GA_13450	BB08-1_FL_11450	BBI64_GA_14950	11399_BR_09790	14B1_GA_12650	14B2_GA_12570	14B3_GA_12730	14B4_GA_12720	14B5_GA_12720	14B6_GA_12430	14B7_GA_12610	15B1_GA_12700	15B2_GA_12690	15B3_GA_12700	15M1_GA_12660	16B1_GA_12550	16B2_GA_13170	16B3_GA_12520	16B4_GA_12770	16B5_GA_12780	16B6_GA_12690	16M2_GA_13370	16M3_GA_13020	16M5_GA_12690	16M6_GA_12600	16M7_GA_12760	16M8_GA_12800	16M9_GA_12710	3124_BR_09050	32_BR_08730	6c_BR_08880	9a5c_BR_20250	APL-1BX_w2_IT_08410	APL-87X_509_IT_08410	APL10_XF37_IT_08220	APL11_XF38_IT_08260	APL12_XF39_IT_08240	APL13_XF40_IT_08190	APL14_XF41_IT_08250	APL15_XF42_IT_08230	APL17_XF44_IT_08190	APL18_IT_08260	APL19_XF45_IT_08180
rarA~~~rarA_1~~~rarA_2	;rarA;rarA_1;rarA_2	hypothetical protein;Replication-associated recombination protein A	337	342	1.01484	AlmaEM3_GA_08400	BB01_GA_08380	BB08-1_FL_07650	BBI64_GA_08850	11399_BR_16390	14B1_GA_07270	14B2_GA_07250	14B3_GA_07310	14B4_GA_07280	14B5_GA_07270	14B6_GA_07200	14B7_GA_07260	15B1_GA_07320	15B2_GA_07280	15B3_GA_07270	15M1_GA_07280	16B1_GA_07250	16B2_GA_07600	16B3_GA_07220	16B4_GA_07280	16B5_GA_07330	16B6_GA_07260	16M2_GA_07550	16M3_GA_07370	16M5_GA_07310	16M6_GA_07270	16M7_GA_07300	16M8_GA_07310	16M9_GA_07280	3124_BR_16610	32_BR_15040	6c_BR_15390	9a5c_BR_13200	APL-1BX_w2_IT_15340	APL-87X_509_IT_15340	APL10_XF37_IT_13850	APL11_XF38_IT_13860	APL12_XF39_IT_13910	APL13_XF40_IT_13820	APL14_XF41_IT_13880	APL15_XF42_IT_13870	APL17_XF44_IT_13790	APL18_IT_13890	APL19_XF45_IT_13790
parE_1~~~parE_2~~~parE_3	parE_1;parE_2;parE_3;	DNA topoisomerase 4 subunit B;hypothetical protein	337	347	1.02967	AlmaEM3_GA_06340	BB01_GA_06050	BB08-1_FL_14460	BBI64_GA_06910	11399_BR_17890	14B1_GA_05800	14B2_GA_05780	14B3_GA_05840	14B4_GA_05810	14B5_GA_05800	14B6_GA_05730	14B7_GA_05790	15B1_GA_05840	15B2_GA_05800	15B3_GA_05790	15M1_GA_05810	16B1_GA_05780	16B2_GA_06050	16B3_GA_05750	16B4_GA_05760	16B5_GA_05820	16B6_GA_05760	16M2_GA_06000	16M3_GA_05860	16M5_GA_05830	16M6_GA_05800	16M7_GA_05820	16M8_GA_05820	16M9_GA_05810	3124_BR_18140	32_BR_16590	6c_BR_16870	9a5c_BR_11690	APL-1BX_w2_IT_16830	APL-87X_509_IT_16830	APL10_XF37_IT_15330	APL11_XF38_IT_15350	APL12_XF39_IT_15390	APL13_XF40_IT_15310	APL14_XF41_IT_15370	APL15_XF42_IT_15360	APL17_XF44_IT_15270	APL18_IT_15370	APL19_XF45_IT_15280
fiu_2~~~fiu_1~~~btuB_4~~~fiu	fiu_2;;fiu_1;btuB_4;fiu	Catecholate siderophore receptor Fiu;hypothetical protein;Vitamin B12 transporter BtuB	337	343	1.0178	AlmaEM3_GA_16850	BB01_GA_16870	BB08-1_FL_18510	BBI64_GA_18730;BBI64_GA_18740	11399_BR_05370	14B1_GA_16250	14B2_GA_16180	14B3_GA_16300	14B4_GA_16320	14B5_GA_16340	14B6_GA_16010	14B7_GA_16220	15B1_GA_16320	15B2_GA_16320	15B3_GA_16310	15M1_GA_16260	16B1_GA_16140	16B2_GA_16950	16B3_GA_16140	16B4_GA_16400	16B5_GA_16490	16B6_GA_16330	16M2_GA_16980	16M3_GA_16580	16M5_GA_16310	16M6_GA_16190	16M7_GA_16360	16M8_GA_16400	16M9_GA_16330	3124_BR_04740	32_BR_04590	6c_BR_05170	9a5c_BR_05390	APL-1BX_w2_IT_04800	APL-87X_509_IT_04800	APL10_XF37_IT_04760	APL11_XF38_IT_04790	APL12_XF39_IT_04800	APL13_XF40_IT_04740	APL14_XF41_IT_04790	APL15_XF42_IT_04760	APL17_XF44_IT_04790	APL18_IT_04780	APL19_XF45_IT_04780
ribN	ribN;	Riboflavin transporter;hypothetical protein	337	337	1	AlmaEM3_GA_21130	BB01_GA_21580	BB08-1_FL_23200	BBI64_GA_23360	11399_BR_23480	14B1_GA_20680	14B2_GA_20540	14B3_GA_20670	14B4_GA_20730	14B5_GA_20740	14B6_GA_20360	14B7_GA_20650	15B1_GA_20710	15B2_GA_20840	15B3_GA_20720	15M1_GA_20660	16B1_GA_20540	16B2_GA_21690	16B3_GA_20540	16B4_GA_20780	16B5_GA_20980	16B6_GA_20840	16M2_GA_21570	16M3_GA_21060	16M5_GA_20700	16M6_GA_20540	16M7_GA_20780	16M8_GA_20850	16M9_GA_20720	3124_BR_25120	32_BR_22460	6c_BR_23130	9a5c_BR_24240	APL-1BX_w2_IT_22540	APL-87X_509_IT_22540	APL10_XF37_IT_20690	APL11_XF38_IT_20690	APL12_XF39_IT_20720	APL13_XF40_IT_20700	APL14_XF41_IT_20730	APL15_XF42_IT_20720	APL17_XF44_IT_20670	APL18_IT_20760	APL19_XF45_IT_20630
tdcB	;tdcB	hypothetical protein;L-threonine dehydratase catabolic TdcB	337	341	1.01187	AlmaEM3_GA_11820	BB01_GA_12050	BB08-1_FL_09830	BBI64_GA_12850	11399_BR_13070	14B1_GA_11170	14B2_GA_11120	14B3_GA_11280	14B4_GA_11260	14B5_GA_11300	14B6_GA_10980	14B7_GA_11080	15B1_GA_11290	15B2_GA_11210	15B3_GA_11220	15M1_GA_11200	16B1_GA_11100	16B2_GA_11610	16B3_GA_11040	16B4_GA_11320	16B5_GA_11380	16B6_GA_11270	16M2_GA_11880	16M3_GA_11620	16M5_GA_11240	16M6_GA_11150	16M7_GA_11320	16M8_GA_11360	16M9_GA_11260	3124_BR_13030	32_BR_12070	6c_BR_11770	9a5c_BR_16970	APL-1BX_w2_IT_12290	APL-87X_509_IT_12290	APL10_XF37_IT_11550	APL11_XF38_IT_11570	APL12_XF39_IT_11630	APL13_XF40_IT_11520	APL14_XF41_IT_11570	APL15_XF42_IT_11580	APL17_XF44_IT_11500	APL18_IT_11600	APL19_XF45_IT_11510
apaG	apaG	Protein ApaG	337	337	1	AlmaEM3_GA_13230	BB01_GA_13440	BB08-1_FL_11440	BBI64_GA_14940	11399_BR_09800	14B1_GA_12640	14B2_GA_12560	14B3_GA_12720	14B4_GA_12710	14B5_GA_12710	14B6_GA_12420	14B7_GA_12600	15B1_GA_12690	15B2_GA_12680	15B3_GA_12690	15M1_GA_12650	16B1_GA_12540	16B2_GA_13160	16B3_GA_12510	16B4_GA_12760	16B5_GA_12770	16B6_GA_12680	16M2_GA_13360	16M3_GA_13010	16M5_GA_12680	16M6_GA_12590	16M7_GA_12750	16M8_GA_12790	16M9_GA_12700	3124_BR_09060	32_BR_08740	6c_BR_08890	9a5c_BR_20240	APL-1BX_w2_IT_08420	APL-87X_509_IT_08420	APL10_XF37_IT_08230	APL11_XF38_IT_08270	APL12_XF39_IT_08250	APL13_XF40_IT_08200	APL14_XF41_IT_08260	APL15_XF42_IT_08240	APL17_XF44_IT_08200	APL18_IT_08270	APL19_XF45_IT_08190
rplA	rplA	50S ribosomal protein L1	337	337	1	AlmaEM3_GA_21680	BB01_GA_22120	BB08-1_FL_23770	BBI64_GA_23940	11399_BR_24040	14B1_GA_21250	14B2_GA_21120	14B3_GA_21250	14B4_GA_21310	14B5_GA_21310	14B6_GA_20940	14B7_GA_21220	15B1_GA_21290	15B2_GA_21410	15B3_GA_21300	15M1_GA_21230	16B1_GA_21120	16B2_GA_22280	16B3_GA_21120	16B4_GA_21360	16B5_GA_21560	16B6_GA_21420	16M2_GA_22150	16M3_GA_21640	16M5_GA_21280	16M6_GA_21120	16M7_GA_21350	16M8_GA_21420	16M9_GA_21310	3124_BR_25680	32_BR_23010	6c_BR_23700	9a5c_BR_24800	APL-1BX_w2_IT_23090	APL-87X_509_IT_23090	APL10_XF37_IT_21240	APL11_XF38_IT_21240	APL12_XF39_IT_21270	APL13_XF40_IT_21260	APL14_XF41_IT_21280	APL15_XF42_IT_21270	APL17_XF44_IT_21220	APL18_IT_21310	APL19_XF45_IT_21180
rplD~~~rplD_2~~~rplD_1	rplD;rplD_2;;rplD_1	50S ribosomal protein L4;hypothetical protein	337	339	1.00593	AlmaEM3_GA_05010	BB01_GA_04870	BB08-1_FL_05370	BBI64_GA_05570	11399_BR_19020	14B1_GA_04620	14B2_GA_04590	14B3_GA_04640	14B4_GA_04580	14B5_GA_04620	14B6_GA_04570	14B7_GA_04600	15B1_GA_04640	15B2_GA_04600	15B3_GA_04600	15M1_GA_04610	16B1_GA_04590	16B2_GA_04800	16B3_GA_04560	16B4_GA_04610	16B5_GA_04600	16B6_GA_04570	16M2_GA_04760	16M3_GA_04640	16M5_GA_04630	16M6_GA_04600	16M7_GA_04630	16M8_GA_04620	16M9_GA_04600	3124_BR_19270	32_BR_17760	6c_BR_18230	9a5c_BR_10540	APL-1BX_w2_IT_18100	APL-87X_509_IT_18100	APL10_XF37_IT_16500	APL11_XF38_IT_16510	APL12_XF39_IT_16540	APL13_XF40_IT_16490	APL14_XF41_IT_16530	APL15_XF42_IT_16530	APL17_XF44_IT_16480	APL18_IT_16540	APL19_XF45_IT_16450
hslV	hslV	ATP-dependent protease subunit HslV	337	337	1	AlmaEM3_GA_08700	BB01_GA_08680	BB08-1_FL_07990	BBI64_GA_09170	11399_BR_16090	14B1_GA_07570	14B2_GA_07550	14B3_GA_07620	14B4_GA_07580	14B5_GA_07570	14B6_GA_07500	14B7_GA_07560	15B1_GA_07620	15B2_GA_07580	15B3_GA_07570	15M1_GA_07580	16B1_GA_07550	16B2_GA_07930	16B3_GA_07520	16B4_GA_07590	16B5_GA_07630	16B6_GA_07560	16M2_GA_07870	16M3_GA_07670	16M5_GA_07610	16M6_GA_07570	16M7_GA_07600	16M8_GA_07610	16M9_GA_07580	3124_BR_16310	32_BR_14730	6c_BR_15090	9a5c_BR_13500	APL-1BX_w2_IT_15030	APL-87X_509_IT_15030	APL10_XF37_IT_13540	APL11_XF38_IT_13550	APL12_XF39_IT_13600	APL13_XF40_IT_13510	APL14_XF41_IT_13570	APL15_XF42_IT_13560	APL17_XF44_IT_13480	APL18_IT_13580	APL19_XF45_IT_13480
dgkA	;dgkA	hypothetical protein;Diacylglycerol kinase	337	345	1.02374	AlmaEM3_GA_14800	BB01_GA_14830	BB08-1_FL_13160	BBI64_GA_16590	11399_BR_07950	14B1_GA_14230	14B2_GA_14140	14B3_GA_14290	14B4_GA_14290	14B5_GA_14280	14B6_GA_13990	14B7_GA_14170	15B1_GA_14280	15B2_GA_14270	15B3_GA_14280	15M1_GA_14230	16B1_GA_14100	16B2_GA_14810	16B3_GA_14090	16B4_GA_14340	16B5_GA_14390	16B6_GA_14250	16M2_GA_14960	16M3_GA_14590	16M5_GA_14270	16M6_GA_14170	16M7_GA_14330	16M8_GA_14370	16M9_GA_14290	3124_BR_06770	32_BR_06630	6c_BR_07240	9a5c_BR_22020	APL-1BX_w2_IT_06690	APL-87X_509_IT_06690	APL10_XF37_IT_06650	APL11_XF38_IT_06690	APL12_XF39_IT_06670	APL13_XF40_IT_06620	APL14_XF41_IT_06670	APL15_XF42_IT_06650	APL17_XF44_IT_06620	APL18_IT_06680	APL19_XF45_IT_06610
group_1943		hypothetical protein	337	338	1.00297	AlmaEM3_GA_14820	BB01_GA_14850	BB08-1_FL_13180	BBI64_GA_16610	11399_BR_07920	14B1_GA_14250	14B2_GA_14160	14B3_GA_14310	14B4_GA_14310	14B5_GA_14310	14B6_GA_14010	14B7_GA_14190	15B1_GA_14300	15B2_GA_14290	15B3_GA_14300	15M1_GA_14250	16B1_GA_14120	16B2_GA_14830	16B3_GA_14110	16B4_GA_14360	16B5_GA_14410	16B6_GA_14270	16M2_GA_14980	16M3_GA_14610	16M5_GA_14290	16M6_GA_14190	16M7_GA_14350	16M8_GA_14390	16M9_GA_14310	3124_BR_06750	32_BR_06610	6c_BR_07220	9a5c_BR_22040	APL-1BX_w2_IT_06670	APL-87X_509_IT_06670	APL10_XF37_IT_06630	APL11_XF38_IT_06670	APL12_XF39_IT_06650	APL13_XF40_IT_06600	APL14_XF41_IT_06650	APL15_XF42_IT_06630	APL17_XF44_IT_06600	APL18_IT_06660	APL19_XF45_IT_06590
rpfC_2~~~rpfC_1~~~rpfC	rpfC_2;rpfC_1;rpfC;	Sensory/regulatory protein RpfC;hypothetical protein	337	344	1.02077	AlmaEM3_GA_04660	BB01_GA_04520	BB08-1_FL_04980	BBI64_GA_05220	11399_BR_19350	14B1_GA_04270	14B2_GA_04250	14B3_GA_04300	14B4_GA_04230	14B5_GA_04260	14B6_GA_04230	14B7_GA_04260	15B1_GA_04290	15B2_GA_04260	15B3_GA_04250	15M1_GA_04270	16B1_GA_04240	16B2_GA_04420	16B3_GA_04220	16B4_GA_04250	16B5_GA_04240	16B6_GA_04210	16M2_GA_04400	16M3_GA_04290	16M5_GA_04280	16M6_GA_04250	16M7_GA_04270	16M8_GA_04260	16M9_GA_04260	3124_BR_19600	32_BR_18100	6c_BR_18580	9a5c_BR_10200	APL-1BX_w2_IT_18450	APL-87X_509_IT_18450	APL10_XF37_IT_16850	APL11_XF38_IT_16860	APL12_XF39_IT_16890	APL13_XF40_IT_16840	APL14_XF41_IT_16880	APL15_XF42_IT_16880	APL17_XF44_IT_16830	APL18_IT_16890	APL19_XF45_IT_16800
pepA_2~~~pepA_1	pepA_2;pepA_1	putative cytosol aminopeptidase	337	340	1.0089	AlmaEM3_GA_01180	BB01_GA_01110	BB08-1_FL_01160	BBI64_GA_01250	11399_BR_01180	14B1_GA_01110	14B2_GA_01120	14B3_GA_01120	14B4_GA_01120	14B5_GA_01130	14B6_GA_01110	14B7_GA_01130	15B1_GA_01130	15B2_GA_01130	15B3_GA_01120	15M1_GA_01130	16B1_GA_01120	16B2_GA_01180	16B3_GA_01110	16B4_GA_01110	16B5_GA_01120	16B6_GA_01110	16M2_GA_01150	16M3_GA_01110	16M5_GA_01120	16M6_GA_01120	16M7_GA_01130	16M8_GA_01130	16M9_GA_01130	3124_BR_01130	32_BR_01070	6c_BR_01100	9a5c_BR_01190	APL-1BX_w2_IT_01150	APL-87X_509_IT_01150	APL10_XF37_IT_01220	APL11_XF38_IT_01220	APL12_XF39_IT_01120	APL13_XF40_IT_01200	APL14_XF41_IT_01210	APL15_XF42_IT_01210	APL17_XF44_IT_01220	APL18_IT_01220	APL19_XF45_IT_01220
cpoB	cpoB;	Cell division coordinator CpoB;hypothetical protein	337	337	1	AlmaEM3_GA_11220	BB01_GA_11210	BB08-1_FL_15260	BBI64_GA_12100	11399_BR_12270	14B1_GA_09840	14B2_GA_09830	14B3_GA_09900	14B4_GA_09880	14B5_GA_09860	14B6_GA_09750	14B7_GA_09810	15B1_GA_09920	15B2_GA_09860	15B3_GA_09850	15M1_GA_09840	16B1_GA_09840	16B2_GA_10290	16B3_GA_09800	16B4_GA_09890	16B5_GA_09930	16B6_GA_09850	16M2_GA_10500	16M3_GA_10220	16M5_GA_09880	16M6_GA_09840	16M7_GA_09890	16M8_GA_09920	16M9_GA_09890	3124_BR_11420	32_BR_10820	6c_BR_11030	9a5c_BR_17760	APL-1BX_w2_IT_10550	APL-87X_509_IT_10550	APL10_XF37_IT_10340	APL11_XF38_IT_10360	APL12_XF39_IT_10350	APL13_XF40_IT_10310	APL14_XF41_IT_10350	APL15_XF42_IT_10360	APL17_XF44_IT_10270	APL18_IT_10370	APL19_XF45_IT_10300
group_1920		hypothetical protein	337	337	1	AlmaEM3_GA_08940	BB01_GA_08920	BB08-1_FL_08240	BBI64_GA_09420	11399_BR_15840	14B1_GA_07830	14B2_GA_07820	14B3_GA_07890	14B4_GA_07850	14B5_GA_07840	14B6_GA_07770	14B7_GA_07830	15B1_GA_07890	15B2_GA_07850	15B3_GA_07840	15M1_GA_07850	16B1_GA_07820	16B2_GA_08190	16B3_GA_07790	16B4_GA_07860	16B5_GA_07880	16B6_GA_07830	16M2_GA_08120	16M3_GA_07930	16M5_GA_07880	16M6_GA_07830	16M7_GA_07870	16M8_GA_07880	16M9_GA_07850	3124_BR_15480	32_BR_14390	6c_BR_14250	9a5c_BR_13750	APL-1BX_w2_IT_14790	APL-87X_509_IT_14790	APL10_XF37_IT_13300	APL11_XF38_IT_13310	APL12_XF39_IT_13360	APL13_XF40_IT_13270	APL14_XF41_IT_13320	APL15_XF42_IT_13320	APL17_XF44_IT_13240	APL18_IT_13340	APL19_XF45_IT_13240
group_1912		hypothetical protein	337	340	1.0089	AlmaEM3_GA_14760	BB01_GA_14790	BB08-1_FL_13120	BBI64_GA_16550	11399_BR_07990	14B1_GA_14190	14B2_GA_14100	14B3_GA_14250	14B4_GA_14250	14B5_GA_14240	14B6_GA_13950	14B7_GA_14130	15B1_GA_14240	15B2_GA_14230	15B3_GA_14240	15M1_GA_14190	16B1_GA_14060	16B2_GA_14770	16B3_GA_14050	16B4_GA_14300	16B5_GA_14350	16B6_GA_14210	16M2_GA_14920	16M3_GA_14550	16M5_GA_14230	16M6_GA_14130	16M7_GA_14290	16M8_GA_14330	16M9_GA_14250	3124_BR_06810	32_BR_06670	6c_BR_07280	9a5c_BR_21980	APL-1BX_w2_IT_06730	APL-87X_509_IT_06730	APL10_XF37_IT_06690	APL11_XF38_IT_06730	APL12_XF39_IT_06710	APL13_XF40_IT_06660	APL14_XF41_IT_06710	APL15_XF42_IT_06690	APL17_XF44_IT_06660	APL18_IT_06720	APL19_XF45_IT_06650
group_1911		hypothetical protein	337	338	1.00297	AlmaEM3_GA_12560	BB01_GA_12770	BB08-1_FL_10630	BBI64_GA_14130	11399_BR_14920	14B1_GA_12320	14B2_GA_12270	14B3_GA_12390	14B4_GA_12390	14B5_GA_12430	14B6_GA_12100	14B7_GA_12320	15B1_GA_12410	15B2_GA_12350	15B3_GA_12360	15M1_GA_12320	16B1_GA_12220	16B2_GA_12760	16B3_GA_12190	16B4_GA_12450	16B5_GA_12490	16B6_GA_12400	16M2_GA_13060	16M3_GA_12720	16M5_GA_12340	16M6_GA_12270	16M7_GA_12430	16M8_GA_12470	16M9_GA_12380	3124_BR_14540	32_BR_13580	6c_BR_13290	9a5c_BR_14720	APL-1BX_w2_IT_13750	APL-87X_509_IT_13750	APL10_XF37_IT_12630	APL11_XF38_IT_12640	APL12_XF39_IT_12720	APL13_XF40_IT_12600	APL14_XF41_IT_12660	APL15_XF42_IT_12670	APL17_XF44_IT_12580	APL18_IT_12680	APL19_XF45_IT_12590
group_1910	slyX	Protein SlyX	337	337	1	AlmaEM3_GA_12570	BB01_GA_12780	BB08-1_FL_10640	BBI64_GA_14140	11399_BR_14930	14B1_GA_12330	14B2_GA_12280	14B3_GA_12400	14B4_GA_12400	14B5_GA_12440	14B6_GA_12110	14B7_GA_12330	15B1_GA_12420	15B2_GA_12360	15B3_GA_12370	15M1_GA_12330	16B1_GA_12230	16B2_GA_12770	16B3_GA_12200	16B4_GA_12460	16B5_GA_12500	16B6_GA_12410	16M2_GA_13070	16M3_GA_12730	16M5_GA_12350	16M6_GA_12280	16M7_GA_12440	16M8_GA_12480	16M9_GA_12390	3124_BR_14550	32_BR_13590	6c_BR_13300	9a5c_BR_14710	APL-1BX_w2_IT_13760	APL-87X_509_IT_13760	APL10_XF37_IT_12640	APL11_XF38_IT_12650	APL12_XF39_IT_12730	APL13_XF40_IT_12610	APL14_XF41_IT_12670	APL15_XF42_IT_12680	APL17_XF44_IT_12590	APL18_IT_12690	APL19_XF45_IT_12600
trpR	trpR	Trp operon repressor	337	337	1	AlmaEM3_GA_10950	BB01_GA_10940	BB08-1_FL_15530	BBI64_GA_11830	11399_BR_12010	14B1_GA_09540	14B2_GA_09530	14B3_GA_09600	14B4_GA_09580	14B5_GA_09560	14B6_GA_09450	14B7_GA_09510	15B1_GA_09620	15B2_GA_09560	15B3_GA_09550	15M1_GA_09540	16B1_GA_09540	16B2_GA_09990	16B3_GA_09500	16B4_GA_09590	16B5_GA_09630	16B6_GA_09550	16M2_GA_10200	16M3_GA_09920	16M5_GA_09580	16M6_GA_09540	16M7_GA_09590	16M8_GA_09620	16M9_GA_09590	3124_BR_11160	32_BR_10560	6c_BR_10770	9a5c_BR_18010	APL-1BX_w2_IT_10290	APL-87X_509_IT_10290	APL10_XF37_IT_10080	APL11_XF38_IT_10100	APL12_XF39_IT_10090	APL13_XF40_IT_10050	APL14_XF41_IT_10090	APL15_XF42_IT_10100	APL17_XF44_IT_10010	APL18_IT_10110	APL19_XF45_IT_10040
group_1888		hypothetical protein	337	337	1	AlmaEM3_GA_01770	BB01_GA_01630	BB08-1_FL_01820	BBI64_GA_01870	11399_BR_01770	14B1_GA_01630	14B2_GA_01630	14B3_GA_01630	14B4_GA_01630	14B5_GA_01640	14B6_GA_01620	14B7_GA_01640	15B1_GA_01650	15B2_GA_01640	15B3_GA_01630	15M1_GA_01640	16B1_GA_01630	16B2_GA_01720	16B3_GA_01620	16B4_GA_01620	16B5_GA_01630	16B6_GA_01620	16M2_GA_01690	16M3_GA_01630	16M5_GA_01640	16M6_GA_01640	16M7_GA_01640	16M8_GA_01640	16M9_GA_01650	3124_BR_01710	32_BR_01660	6c_BR_01700	9a5c_BR_01780	APL-1BX_w2_IT_01720	APL-87X_509_IT_01720	APL10_XF37_IT_01790	APL11_XF38_IT_01790	APL12_XF39_IT_01690	APL13_XF40_IT_01770	APL14_XF41_IT_01780	APL15_XF42_IT_01780	APL17_XF44_IT_01790	APL18_IT_01790	APL19_XF45_IT_01790
sgcG	sgcG;	2-amino-4-deoxychorismate dehydrogenase;hypothetical protein	337	373	1.10682	AlmaEM3_GA_10970;AlmaEM3_GA_10960	BB01_GA_10960;BB01_GA_10950	BB08-1_FL_15520;BB08-1_FL_15510	BBI64_GA_11850;BBI64_GA_11840	11399_BR_12020	14B1_GA_09550	14B2_GA_09540	14B3_GA_09610	14B4_GA_09590	14B5_GA_09570	14B6_GA_09460	14B7_GA_09520	15B1_GA_09630	15B2_GA_09570	15B3_GA_09560	15M1_GA_09550	16B1_GA_09550	16B2_GA_10000	16B3_GA_09510	16B4_GA_09600	16B5_GA_09640	16B6_GA_09560	16M2_GA_10210	16M3_GA_09930	16M5_GA_09590	16M6_GA_09550	16M7_GA_09600	16M8_GA_09630	16M9_GA_09600	3124_BR_11170	32_BR_10570	6c_BR_10780	9a5c_BR_18000	APL-1BX_w2_IT_10300	APL-87X_509_IT_10300	APL10_XF37_IT_10090	APL11_XF38_IT_10110	APL12_XF39_IT_10100	APL13_XF40_IT_10060	APL14_XF41_IT_10100	APL15_XF42_IT_10110	APL17_XF44_IT_10020	APL18_IT_10120	APL19_XF45_IT_10050
yiaD	;yiaD	hypothetical protein;putative lipoprotein YiaD	337	339	1.00593	AlmaEM3_GA_18370	BB01_GA_18480	BB08-1_FL_20070	BBI64_GA_20320	11399_BR_03240	14B1_GA_17930	14B2_GA_17870	14B3_GA_17990	14B4_GA_18000	14B5_GA_18000	14B6_GA_17690	14B7_GA_17880	15B1_GA_17990	15B2_GA_18030	15B3_GA_17990	15M1_GA_17940	16B1_GA_17830	16B2_GA_18740	16B3_GA_17810	16B4_GA_18080	16B5_GA_18180	16B6_GA_18010	16M2_GA_18710	16M3_GA_18300	16M5_GA_18000	16M6_GA_17850	16M7_GA_18050	16M8_GA_18100	16M9_GA_18010	3124_BR_03160	32_BR_03050	6c_BR_03090	9a5c_BR_03220	APL-1BX_w2_IT_03220	APL-87X_509_IT_03220	APL10_XF37_IT_03230	APL11_XF38_IT_03240	APL12_XF39_IT_03150	APL13_XF40_IT_03210	APL14_XF41_IT_03240	APL15_XF42_IT_03220	APL17_XF44_IT_03250	APL18_IT_03240	APL19_XF45_IT_03240
gpr_2~~~gpr~~~gpr_1	;gpr_2;gpr;gpr_1	hypothetical protein;L-glyceraldehyde 3-phosphate reductase	337	341	1.01187	AlmaEM3_GA_18350	BB01_GA_18460	BB08-1_FL_20050	BBI64_GA_20300	11399_BR_03270	14B1_GA_17910	14B2_GA_17850	14B3_GA_17970	14B4_GA_17980	14B5_GA_17980	14B6_GA_17670	14B7_GA_17860	15B1_GA_17970	15B2_GA_18010	15B3_GA_17970	15M1_GA_17920	16B1_GA_17810	16B2_GA_18720	16B3_GA_17790	16B4_GA_18060	16B5_GA_18160	16B6_GA_17990	16M2_GA_18690	16M3_GA_18280	16M5_GA_17980	16M6_GA_17830	16M7_GA_18030	16M8_GA_18080	16M9_GA_17990	3124_BR_03190	32_BR_03080	6c_BR_03120	9a5c_BR_03250	APL-1BX_w2_IT_03250	APL-87X_509_IT_03250	APL10_XF37_IT_03260	APL11_XF38_IT_03270	APL12_XF39_IT_03180	APL13_XF40_IT_03240	APL14_XF41_IT_03270	APL15_XF42_IT_03250	APL17_XF44_IT_03280	APL18_IT_03270	APL19_XF45_IT_03270
folB	folB	Dihydroneopterin aldolase	337	337	1	AlmaEM3_GA_17750	BB01_GA_17770	BB08-1_FL_19410	BBI64_GA_19660	11399_BR_03910	14B1_GA_17300	14B2_GA_17260	14B3_GA_17380	14B4_GA_17370	14B5_GA_17390	14B6_GA_17070	14B7_GA_17270	15B1_GA_17360	15B2_GA_17400	15B3_GA_17360	15M1_GA_17310	16B1_GA_17210	16B2_GA_18080	16B3_GA_17190	16B4_GA_17450	16B5_GA_17550	16B6_GA_17390	16M2_GA_18070	16M3_GA_17670	16M5_GA_17370	16M6_GA_17230	16M7_GA_17420	16M8_GA_17470	16M9_GA_17380	3124_BR_03850	32_BR_03720	6c_BR_04270	9a5c_BR_03890	APL-1BX_w2_IT_03870	APL-87X_509_IT_03870	APL10_XF37_IT_03890	APL11_XF38_IT_03910	APL12_XF39_IT_03930	APL13_XF40_IT_03860	APL14_XF41_IT_03900	APL15_XF42_IT_03880	APL17_XF44_IT_03910	APL18_IT_03900	APL19_XF45_IT_03900
rpsU	rpsU	30S ribosomal protein S21	337	337	1	AlmaEM3_GA_17770	BB01_GA_17790	BB08-1_FL_19430	BBI64_GA_19680	11399_BR_03890	14B1_GA_17320	14B2_GA_17280	14B3_GA_17400	14B4_GA_17390	14B5_GA_17410	14B6_GA_17090	14B7_GA_17290	15B1_GA_17380	15B2_GA_17420	15B3_GA_17380	15M1_GA_17330	16B1_GA_17230	16B2_GA_18100	16B3_GA_17210	16B4_GA_17470	16B5_GA_17570	16B6_GA_17410	16M2_GA_18090	16M3_GA_17690	16M5_GA_17390	16M6_GA_17250	16M7_GA_17440	16M8_GA_17490	16M9_GA_17400	3124_BR_03830	32_BR_03700	6c_BR_04250	9a5c_BR_03870	APL-1BX_w2_IT_03850	APL-87X_509_IT_03850	APL10_XF37_IT_03870	APL11_XF38_IT_03890	APL12_XF39_IT_03910	APL13_XF40_IT_03840	APL14_XF41_IT_03880	APL15_XF42_IT_03860	APL17_XF44_IT_03890	APL18_IT_03880	APL19_XF45_IT_03880
group_1872		hypothetical protein	337	339	1.00593	AlmaEM3_GA_17790	BB01_GA_17810	BB08-1_FL_19450	BBI64_GA_19700	11399_BR_03870	14B1_GA_17350	14B2_GA_17300	14B3_GA_17420	14B4_GA_17420	14B5_GA_17430	14B6_GA_17110	14B7_GA_17310	15B1_GA_17410	15B2_GA_17450	15B3_GA_17410	15M1_GA_17360	16B1_GA_17260	16B2_GA_18130	16B3_GA_17240	16B4_GA_17500	16B5_GA_17600	16B6_GA_17430	16M2_GA_18120	16M3_GA_17720	16M5_GA_17420	16M6_GA_17270	16M7_GA_17470	16M8_GA_17520	16M9_GA_17430	3124_BR_03810	32_BR_03680	6c_BR_04230	9a5c_BR_03850	APL-1BX_w2_IT_03830	APL-87X_509_IT_03830	APL10_XF37_IT_03850	APL11_XF38_IT_03870	APL12_XF39_IT_03890	APL13_XF40_IT_03820	APL14_XF41_IT_03860	APL15_XF42_IT_03840	APL17_XF44_IT_03870	APL18_IT_03860	APL19_XF45_IT_03860
group_1871		hypothetical protein	337	337	1	AlmaEM3_GA_15760	BB01_GA_15790	BB08-1_FL_17330	BBI64_GA_17580	11399_BR_07020	14B1_GA_15240	14B2_GA_15170	14B3_GA_15300	14B4_GA_15310	14B5_GA_15310	14B6_GA_15010	14B7_GA_15200	15B1_GA_15300	15B2_GA_15320	15B3_GA_15300	15M1_GA_15250	16B1_GA_15130	16B2_GA_15860	16B3_GA_15120	16B4_GA_15370	16B5_GA_15440	16B6_GA_15300	16M2_GA_15910	16M3_GA_15530	16M5_GA_15300	16M6_GA_15200	16M7_GA_15360	16M8_GA_15400	16M9_GA_15320	3124_BR_05870	32_BR_05740	6c_BR_06330	9a5c_BR_22920	APL-1BX_w2_IT_05730	APL-87X_509_IT_05730	APL10_XF37_IT_05690	APL11_XF38_IT_05720	APL12_XF39_IT_05730	APL13_XF40_IT_05670	APL14_XF41_IT_05720	APL15_XF42_IT_05700	APL17_XF44_IT_05720	APL18_IT_05710	APL19_XF45_IT_05710
group_1870		hypothetical protein	337	343	1.0178	AlmaEM3_GA_00880	BB01_GA_00810	BB08-1_FL_00860	BBI64_GA_00940	11399_BR_00880	14B1_GA_00800	14B2_GA_00810	14B3_GA_00810	14B4_GA_00810	14B5_GA_00820	14B6_GA_00800	14B7_GA_00820	15B1_GA_00820	15B2_GA_00820	15B3_GA_00810	15M1_GA_00820	16B1_GA_00810	16B2_GA_00850	16B3_GA_00800	16B4_GA_00800	16B5_GA_00810	16B6_GA_00800	16M2_GA_00820	16M3_GA_00800	16M5_GA_00810	16M6_GA_00810	16M7_GA_00820	16M8_GA_00820	16M9_GA_00820	3124_BR_00840	32_BR_00780	6c_BR_00800	9a5c_BR_00890	APL-1BX_w2_IT_00860	APL-87X_509_IT_00860	APL10_XF37_IT_00930	APL11_XF38_IT_00930	APL12_XF39_IT_00830	APL13_XF40_IT_00910	APL14_XF41_IT_00920	APL15_XF42_IT_00920	APL17_XF44_IT_00930	APL18_IT_00930	APL19_XF45_IT_00930
group_1869		hypothetical protein	337	433	1.28487	AlmaEM3_GA_02000;AlmaEM3_GA_01980;AlmaEM3_GA_01990;AlmaEM3_GA_02010	BB01_GA_01840;BB01_GA_01870;BB01_GA_01860;BB01_GA_01850	BB08-1_FL_02020;BB08-1_FL_02030;BB08-1_FL_02050;BB08-1_FL_02040	BBI64_GA_02070;BBI64_GA_02090;BBI64_GA_02080;BBI64_GA_02100	11399_BR_01960	14B1_GA_01870	14B2_GA_01860	14B3_GA_01870	14B4_GA_01870	14B5_GA_01880	14B6_GA_01860	14B7_GA_01880	15B1_GA_01890	15B2_GA_01880	15B3_GA_01860	15M1_GA_01880	16B1_GA_01860	16B2_GA_01950	16B3_GA_01860	16B4_GA_01860	16B5_GA_01850	16B6_GA_01840	16M2_GA_01920	16M3_GA_01870	16M5_GA_01880	16M6_GA_01880	16M7_GA_01880	16M8_GA_01880	16M9_GA_01890	3124_BR_01900	32_BR_01850	6c_BR_01900	9a5c_BR_01970	APL-1BX_w2_IT_01930	APL-87X_509_IT_01930	APL10_XF37_IT_01990	APL11_XF38_IT_01990	APL12_XF39_IT_01890	APL13_XF40_IT_01970	APL14_XF41_IT_01980	APL15_XF42_IT_01980	APL17_XF44_IT_01990	APL18_IT_01990	APL19_XF45_IT_01990
glyA_1~~~glyA~~~glyA_2	glyA_1;glyA;;glyA_2	Serine hydroxymethyltransferase;hypothetical protein	337	341	1.01187	AlmaEM3_GA_18850	BB01_GA_19310	BB08-1_FL_20580	BBI64_GA_20800	11399_BR_20790	14B1_GA_18480	14B2_GA_18350	14B3_GA_18480	14B4_GA_18540	14B5_GA_18540	14B6_GA_18190	14B7_GA_18470	15B1_GA_18490	15B2_GA_18630	15B3_GA_18520	15M1_GA_18480	16B1_GA_18360	16B2_GA_19370	16B3_GA_18350	16B4_GA_18570	16B5_GA_18740	16B6_GA_18620	16M2_GA_19260	16M3_GA_18800	16M5_GA_18490	16M6_GA_18340	16M7_GA_18550	16M8_GA_18610	16M9_GA_18500	3124_BR_22110	32_BR_20050	6c_BR_20730	9a5c_BR_08710	APL-1BX_w2_IT_20040	APL-87X_509_IT_20040	APL10_XF37_IT_18400	APL11_XF38_IT_18400	APL12_XF39_IT_18450	APL13_XF40_IT_18400	APL14_XF41_IT_18440	APL15_XF42_IT_18440	APL17_XF44_IT_18370	APL18_IT_18450	APL19_XF45_IT_18340
metG~~~metG_1~~~metG_2	;metG;metG_1;metG_2	hypothetical protein;Methionine--tRNA ligase	337	347	1.02967	AlmaEM3_GA_17260	BB01_GA_17280	BB08-1_FL_18920	BBI64_GA_19170	11399_BR_04950	14B1_GA_16660	14B2_GA_16590	14B3_GA_16710	14B4_GA_16730	14B5_GA_16760	14B6_GA_16430	14B7_GA_16640	15B1_GA_16730	15B2_GA_16730	15B3_GA_16730	15M1_GA_16670	16B1_GA_16560	16B2_GA_17390	16B3_GA_16560	16B4_GA_16830	16B5_GA_16920	16B6_GA_16760	16M2_GA_17420	16M3_GA_17010	16M5_GA_16730	16M6_GA_16600	16M7_GA_16790	16M8_GA_16830	16M9_GA_16740	3124_BR_04320	32_BR_04170	6c_BR_04730	9a5c_BR_04970	APL-1BX_w2_IT_04360	APL-87X_509_IT_04360	APL10_XF37_IT_04330	APL11_XF38_IT_04350	APL12_XF39_IT_04370	APL13_XF40_IT_04300	APL14_XF41_IT_04350	APL15_XF42_IT_04320	APL17_XF44_IT_04350	APL18_IT_04340	APL19_XF45_IT_04340
group_1858	;dpp5_2	hypothetical protein;Dipeptidyl-peptidase 5	337	364	1.08012	AlmaEM3_GA_20940	BB01_GA_21380	BB08-1_FL_23000	BBI64_GA_23160;BBI64_GA_23150	11399_BR_23280	14B1_GA_20480	14B2_GA_20340	14B3_GA_20470	14B4_GA_20530	14B5_GA_20540	14B6_GA_20160	14B7_GA_20450	15B1_GA_20510	15B2_GA_20640	15B3_GA_20520	15M1_GA_20460	16B1_GA_20340	16B2_GA_21480	16B3_GA_20340	16B4_GA_20580	16B5_GA_20770	16B6_GA_20640	16M2_GA_21360	16M3_GA_20860	16M5_GA_20500	16M6_GA_20340	16M7_GA_20580	16M8_GA_20650	16M9_GA_20520	3124_BR_24920	32_BR_22260	6c_BR_22930	9a5c_BR_24040	APL-1BX_w2_IT_22330	APL-87X_509_IT_22330	APL10_XF37_IT_20480	APL11_XF38_IT_20480	APL12_XF39_IT_20510	APL13_XF40_IT_20500	APL14_XF41_IT_20520	APL15_XF42_IT_20520	APL17_XF44_IT_20460	APL18_IT_20550	APL19_XF45_IT_20420
yceD	;yceD	hypothetical protein;Large ribosomal RNA subunit accumulation protein YceD	337	339	1.00593	AlmaEM3_GA_11860	BB01_GA_12090	BB08-1_FL_09870	BBI64_GA_12890	11399_BR_13110	14B1_GA_11210	14B2_GA_11160	14B3_GA_11320	14B4_GA_11300	14B5_GA_11340	14B6_GA_11020	14B7_GA_11120	15B1_GA_11330	15B2_GA_11250	15B3_GA_11260	15M1_GA_11240	16B1_GA_11140	16B2_GA_11650	16B3_GA_11080	16B4_GA_11360	16B5_GA_11420	16B6_GA_11310	16M2_GA_11920	16M3_GA_11660	16M5_GA_11280	16M6_GA_11190	16M7_GA_11360	16M8_GA_11400	16M9_GA_11300	3124_BR_13070	32_BR_12110	6c_BR_11810	9a5c_BR_16930	APL-1BX_w2_IT_12330	APL-87X_509_IT_12330	APL10_XF37_IT_11590	APL11_XF38_IT_11610	APL12_XF39_IT_11670	APL13_XF40_IT_11560	APL14_XF41_IT_11610	APL15_XF42_IT_11620	APL17_XF44_IT_11540	APL18_IT_11640	APL19_XF45_IT_11550
accC~~~accC_1~~~accC_2	accC;;accC_1;accC_2	Biotin carboxylase;hypothetical protein	337	343	1.0178	AlmaEM3_GA_00450	BB01_GA_00450	BB08-1_FL_00440	BBI64_GA_00490;BBI64_GA_00480	11399_BR_00440	14B1_GA_00420	14B2_GA_00420	14B3_GA_00420	14B4_GA_00420	14B5_GA_00420	14B6_GA_00420	14B7_GA_00420	15B1_GA_00420	15B2_GA_00420	15B3_GA_00420	15M1_GA_00420	16B1_GA_00420	16B2_GA_00460	16B3_GA_00420	16B4_GA_00420	16B5_GA_00430	16B6_GA_00420	16M2_GA_00440	16M3_GA_00410	16M5_GA_00420	16M6_GA_00420	16M7_GA_00420	16M8_GA_00420	16M9_GA_00420	3124_BR_00400	32_BR_00420	6c_BR_00420	9a5c_BR_00410	APL-1BX_w2_IT_00420	APL-87X_509_IT_00420	APL10_XF37_IT_00490	APL11_XF38_IT_00490	APL12_XF39_IT_00390	APL13_XF40_IT_00470	APL14_XF41_IT_00480	APL15_XF42_IT_00480	APL17_XF44_IT_00490	APL18_IT_00490	APL19_XF45_IT_00490
group_1853		hypothetical protein	337	337	1	AlmaEM3_GA_08990	BB01_GA_08970	BB08-1_FL_08290	BBI64_GA_09460	11399_BR_15810	14B1_GA_07860	14B2_GA_07850	14B3_GA_07920	14B4_GA_07880	14B5_GA_07870	14B6_GA_07800	14B7_GA_07860	15B1_GA_07920	15B2_GA_07880	15B3_GA_07870	15M1_GA_07880	16B1_GA_07850	16B2_GA_08220	16B3_GA_07820	16B4_GA_07890	16B5_GA_07910	16B6_GA_07860	16M2_GA_08150	16M3_GA_07960	16M5_GA_07910	16M6_GA_07860	16M7_GA_07900	16M8_GA_07910	16M9_GA_07880	3124_BR_15450	32_BR_14360	6c_BR_14220	9a5c_BR_13780	APL-1BX_w2_IT_14750	APL-87X_509_IT_14750	APL10_XF37_IT_13260	APL11_XF38_IT_13270	APL12_XF39_IT_13320	APL13_XF40_IT_13230	APL14_XF41_IT_13280	APL15_XF42_IT_13280	APL17_XF44_IT_13200	APL18_IT_13300	APL19_XF45_IT_13200
truB_2~~~truB_1~~~truB	truB_2;truB_1;truB	tRNA pseudouridine synthase B	337	339	1.00593	AlmaEM3_GA_02210	BB01_GA_02070	BB08-1_FL_02250	BBI64_GA_02300	11399_BR_02140	14B1_GA_02050	14B2_GA_02040	14B3_GA_02050	14B4_GA_02050	14B5_GA_02060	14B6_GA_02040	14B7_GA_02060	15B1_GA_02070	15B2_GA_02060	15B3_GA_02040	15M1_GA_02060	16B1_GA_02040	16B2_GA_02130	16B3_GA_02040	16B4_GA_02040	16B5_GA_02030	16B6_GA_02020	16M2_GA_02100	16M3_GA_02050	16M5_GA_02060	16M6_GA_02060	16M7_GA_02060	16M8_GA_02060	16M9_GA_02070	3124_BR_02080	32_BR_02030	6c_BR_02080	9a5c_BR_02150	APL-1BX_w2_IT_02110	APL-87X_509_IT_02110	APL10_XF37_IT_02170	APL11_XF38_IT_02180	APL12_XF39_IT_02080	APL13_XF40_IT_02150	APL14_XF41_IT_02170	APL15_XF42_IT_02160	APL17_XF44_IT_02180	APL18_IT_02180	APL19_XF45_IT_02180
dnaN_3~~~dnaN~~~dnaN_2~~~dnaN_1	;dnaN_3;dnaN;dnaN_2;dnaN_1	hypothetical protein;Beta sliding clamp	337	341	1.01187	AlmaEM3_GA_00100	BB01_GA_00100	BB08-1_FL_00090	BBI64_GA_00120	11399_BR_00020	14B1_GA_00080	14B2_GA_00080	14B3_GA_00080	14B4_GA_00080	14B5_GA_00080	14B6_GA_00080	14B7_GA_00080	15B1_GA_00080	15B2_GA_00080	15B3_GA_00080	15M1_GA_00080	16B1_GA_00080	16B2_GA_00080	16B3_GA_00080	16B4_GA_00080	16B5_GA_00080	16B6_GA_00080	16M2_GA_00080	16M3_GA_00080	16M5_GA_00080	16M6_GA_00080	16M7_GA_00080	16M8_GA_00080	16M9_GA_00080	3124_BR_00020	32_BR_00020	6c_BR_00020	9a5c_BR_00020	APL-1BX_w2_IT_00020	APL-87X_509_IT_00020	APL10_XF37_IT_00090	APL11_XF38_IT_00090	APL12_XF39_IT_00090	APL13_XF40_IT_00090	APL14_XF41_IT_00090	APL15_XF42_IT_00090	APL17_XF44_IT_00090	APL18_IT_00090	APL19_XF45_IT_00090
group_1787		hypothetical protein	337	355	1.05341	AlmaEM3_GA_07930	BB01_GA_07900	BB08-1_FL_07150;BB08-1_FL_07160	BBI64_GA_08330;BBI64_GA_08340	11399_BR_16880	14B1_GA_06800	14B2_GA_06780	14B3_GA_06840	14B4_GA_06810	14B5_GA_06800	14B6_GA_06730	14B7_GA_06790	15B1_GA_06850	15B2_GA_06800	15B3_GA_06800	15M1_GA_06810	16B1_GA_06780	16B2_GA_07110	16B3_GA_06750	16B4_GA_06800	16B5_GA_06860	16B6_GA_06790	16M2_GA_07060	16M3_GA_06900	16M5_GA_06840	16M6_GA_06800	16M7_GA_06830	16M8_GA_06840	16M9_GA_06810	3124_BR_17110	32_BR_15540	6c_BR_15890	9a5c_BR_12700	APL-1BX_w2_IT_15820	APL-87X_509_IT_15820	APL10_XF37_IT_14330	APL11_XF38_IT_14340	APL12_XF39_IT_14390	APL13_XF40_IT_14300	APL14_XF41_IT_14360	APL15_XF42_IT_14350	APL17_XF44_IT_14270	APL18_IT_14370	APL19_XF45_IT_14270
rlmE_1~~~rlmE_2~~~rlmE	rlmE_1;rlmE_2;rlmE	Ribosomal RNA large subunit methyltransferase E	337	338	1.00297	AlmaEM3_GA_00820	BB01_GA_00750	BB08-1_FL_00800	BBI64_GA_00870	11399_BR_00810	14B1_GA_00740	14B2_GA_00750	14B3_GA_00750	14B4_GA_00750	14B5_GA_00760	14B6_GA_00740	14B7_GA_00760	15B1_GA_00760	15B2_GA_00760	15B3_GA_00750	15M1_GA_00760	16B1_GA_00750	16B2_GA_00790	16B3_GA_00740	16B4_GA_00740	16B5_GA_00750	16B6_GA_00740	16M2_GA_00760	16M3_GA_00740	16M5_GA_00750	16M6_GA_00750	16M7_GA_00760	16M8_GA_00760	16M9_GA_00760	3124_BR_00770	32_BR_00720	6c_BR_00730	9a5c_BR_00820	APL-1BX_w2_IT_00800	APL-87X_509_IT_00800	APL10_XF37_IT_00870	APL11_XF38_IT_00870	APL12_XF39_IT_00770	APL13_XF40_IT_00850	APL14_XF41_IT_00860	APL15_XF42_IT_00860	APL17_XF44_IT_00870	APL18_IT_00870	APL19_XF45_IT_00870
egl	egl	Endoglucanase	337	337	1	AlmaEM3_GA_22300	BB01_GA_22730	BB08-1_FL_24410	BBI64_GA_24610	11399_BR_24610	14B1_GA_21890	14B2_GA_21760	14B3_GA_21910	14B4_GA_21960	14B5_GA_21950	14B6_GA_21580	14B7_GA_21870	15B1_GA_21930	15B2_GA_22060	15B3_GA_21950	15M1_GA_21870	16B1_GA_21770	16B2_GA_22940	16B3_GA_21760	16B4_GA_22010	16B5_GA_22200	16B6_GA_22070	16M2_GA_22790	16M3_GA_22280	16M5_GA_21920	16M6_GA_21760	16M7_GA_22000	16M8_GA_22060	16M9_GA_21950	3124_BR_26270	32_BR_23600	6c_BR_24280	9a5c_BR_25380	APL-1BX_w2_IT_23690	APL-87X_509_IT_23690	APL10_XF37_IT_21840	APL11_XF38_IT_21840	APL12_XF39_IT_21860	APL13_XF40_IT_21860	APL14_XF41_IT_21890	APL15_XF42_IT_21870	APL17_XF44_IT_21820	APL18_IT_21910	APL19_XF45_IT_21780
fabD~~~fabD_1~~~fabD_2	fabD;fabD_1;fabD_2	Malonyl CoA-acyl carrier protein transacylase	337	340	1.0089	AlmaEM3_GA_16210	BB01_GA_16240	BB08-1_FL_17800	BBI64_GA_18070	11399_BR_06000	14B1_GA_15720	14B2_GA_15660	14B3_GA_15780	14B4_GA_15790	14B5_GA_15810	14B6_GA_15490	14B7_GA_15690	15B1_GA_15790	15B2_GA_15800	15B3_GA_15780	15M1_GA_15730	16B1_GA_15610	16B2_GA_16360	16B3_GA_15600	16B4_GA_15860	16B5_GA_15930	16B6_GA_15790	16M2_GA_16420	16M3_GA_16030	16M5_GA_15780	16M6_GA_15680	16M7_GA_15840	16M8_GA_15880	16M9_GA_15800	3124_BR_05380	32_BR_05250	6c_BR_05850	9a5c_BR_06010	APL-1BX_w2_IT_05280	APL-87X_509_IT_05280	APL10_XF37_IT_05240	APL11_XF38_IT_05270	APL12_XF39_IT_05280	APL13_XF40_IT_05220	APL14_XF41_IT_05270	APL15_XF42_IT_05240	APL17_XF44_IT_05270	APL18_IT_05260	APL19_XF45_IT_05260
group_1755		hypothetical protein	337	338	1.00297	AlmaEM3_GA_13120	BB01_GA_13330	BB08-1_FL_11330	BBI64_GA_14830	11399_BR_09910	14B1_GA_12540	14B2_GA_12460	14B3_GA_12610	14B4_GA_12610	14B5_GA_12610	14B6_GA_12320	14B7_GA_12500	15B1_GA_12590	15B2_GA_12570	15B3_GA_12580	15M1_GA_12540	16B1_GA_12440	16B2_GA_13040	16B3_GA_12410	16B4_GA_12660	16B5_GA_12670	16B6_GA_12580	16M2_GA_13260	16M3_GA_12900	16M5_GA_12580	16M6_GA_12490	16M7_GA_12650	16M8_GA_12690	16M9_GA_12600	3124_BR_09170	32_BR_08850	6c_BR_09000	9a5c_BR_20130	APL-1BX_w2_IT_08540	APL-87X_509_IT_08540	APL10_XF37_IT_08350	APL11_XF38_IT_08390	APL12_XF39_IT_08370	APL13_XF40_IT_08320	APL14_XF41_IT_08380	APL15_XF42_IT_08360	APL17_XF44_IT_08320	APL18_IT_08390	APL19_XF45_IT_08310
djlA	;djlA	hypothetical protein;Co-chaperone protein DjlA;DnaJ-like protein DjlA	337	339	1.00593	AlmaEM3_GA_01870	BB01_GA_01730	BB08-1_FL_01910	BBI64_GA_01950	11399_BR_01850	14B1_GA_01730	14B2_GA_01730	14B3_GA_01730	14B4_GA_01730	14B5_GA_01740	14B6_GA_01720	14B7_GA_01740	15B1_GA_01750	15B2_GA_01740	15B3_GA_01720	15M1_GA_01740	16B1_GA_01720	16B2_GA_01810	16B3_GA_01720	16B4_GA_01720	16B5_GA_01720	16B6_GA_01710	16M2_GA_01780	16M3_GA_01730	16M5_GA_01740	16M6_GA_01740	16M7_GA_01740	16M8_GA_01740	16M9_GA_01750	3124_BR_01790	32_BR_01740	6c_BR_01790	9a5c_BR_01860	APL-1BX_w2_IT_01820	APL-87X_509_IT_01820	APL10_XF37_IT_01880	APL11_XF38_IT_01880	APL12_XF39_IT_01780	APL13_XF40_IT_01860	APL14_XF41_IT_01870	APL15_XF42_IT_01870	APL17_XF44_IT_01880	APL18_IT_01880	APL19_XF45_IT_01880
group_1752		hypothetical protein	337	337	1	AlmaEM3_GA_14430	BB01_GA_14520	BB08-1_FL_12810	BBI64_GA_16230	11399_BR_08460	14B1_GA_13680	14B2_GA_13600	14B3_GA_13750	14B4_GA_13750	14B5_GA_13740	14B6_GA_13450	14B7_GA_13630	15B1_GA_13740	15B2_GA_13730	15B3_GA_13740	15M1_GA_13690	16B1_GA_13560	16B2_GA_14250	16B3_GA_13540	16B4_GA_13800	16B5_GA_13830	16B6_GA_13710	16M2_GA_14410	16M3_GA_14050	16M5_GA_13730	16M6_GA_13630	16M7_GA_13780	16M8_GA_13830	16M9_GA_13750	3124_BR_07300	32_BR_07140	6c_BR_07710	9a5c_BR_21510	APL-1BX_w2_IT_07160	APL-87X_509_IT_07160	APL10_XF37_IT_07110	APL11_XF38_IT_07150	APL12_XF39_IT_07130	APL13_XF40_IT_07080	APL14_XF41_IT_07130	APL15_XF42_IT_07110	APL17_XF44_IT_07080	APL18_IT_07130	APL19_XF45_IT_07070
wbgU~~~wbiB	wbgU;;wbiB	UDP-N-acetylglucosamine 4-epimerase;hypothetical protein;dTDP-L-rhamnose 4-epimerase	337	341	1.01187	AlmaEM3_GA_14450	BB01_GA_14540	BB08-1_FL_12830	BBI64_GA_16250	11399_BR_08440	14B1_GA_13700	14B2_GA_13620	14B3_GA_13770	14B4_GA_13770	14B5_GA_13760	14B6_GA_13470	14B7_GA_13650	15B1_GA_13760	15B2_GA_13750	15B3_GA_13760	15M1_GA_13710	16B1_GA_13580	16B2_GA_14270	16B3_GA_13560	16B4_GA_13820	16B5_GA_13850	16B6_GA_13730	16M2_GA_14430	16M3_GA_14070	16M5_GA_13750	16M6_GA_13650	16M7_GA_13800	16M8_GA_13850	16M9_GA_13770	3124_BR_07280	32_BR_07120	6c_BR_07690	9a5c_BR_21530	APL-1BX_w2_IT_07140	APL-87X_509_IT_07140	APL10_XF37_IT_07090	APL11_XF38_IT_07130	APL12_XF39_IT_07110	APL13_XF40_IT_07060	APL14_XF41_IT_07110	APL15_XF42_IT_07090	APL17_XF44_IT_07060	APL18_IT_07110	APL19_XF45_IT_07050
group_1741		Purine nucleoside phosphoramidase	337	337	1	AlmaEM3_GA_11920	BB01_GA_12150	BB08-1_FL_09930	BBI64_GA_12950	11399_BR_13180	14B1_GA_11270	14B2_GA_11220	14B3_GA_11380	14B4_GA_11360	14B5_GA_11400	14B6_GA_11080	14B7_GA_11180	15B1_GA_11390	15B2_GA_11310	15B3_GA_11320	15M1_GA_11300	16B1_GA_11200	16B2_GA_11710	16B3_GA_11140	16B4_GA_11420	16B5_GA_11480	16B6_GA_11370	16M2_GA_11980	16M3_GA_11720	16M5_GA_11340	16M6_GA_11250	16M7_GA_11420	16M8_GA_11460	16M9_GA_11360	3124_BR_13140	32_BR_12180	6c_BR_11880	9a5c_BR_16860	APL-1BX_w2_IT_12400	APL-87X_509_IT_12400	APL10_XF37_IT_11660	APL11_XF38_IT_11680	APL12_XF39_IT_11740	APL13_XF40_IT_11630	APL14_XF41_IT_11680	APL15_XF42_IT_11690	APL17_XF44_IT_11610	APL18_IT_11710	APL19_XF45_IT_11620
holC	holC;	DNA polymerase III subunit chi;hypothetical protein	337	338	1.00297	AlmaEM3_GA_01160	BB01_GA_01090	BB08-1_FL_01140	BBI64_GA_01230	11399_BR_01160	14B1_GA_01090	14B2_GA_01100	14B3_GA_01100	14B4_GA_01100	14B5_GA_01110	14B6_GA_01090	14B7_GA_01110	15B1_GA_01110	15B2_GA_01110	15B3_GA_01100	15M1_GA_01110	16B1_GA_01100	16B2_GA_01160	16B3_GA_01090	16B4_GA_01090	16B5_GA_01100	16B6_GA_01090	16M2_GA_01130	16M3_GA_01090	16M5_GA_01100	16M6_GA_01100	16M7_GA_01110	16M8_GA_01110	16M9_GA_01110	3124_BR_01110	32_BR_01050	6c_BR_01080	9a5c_BR_01170	APL-1BX_w2_IT_01130	APL-87X_509_IT_01130	APL10_XF37_IT_01200	APL11_XF38_IT_01200	APL12_XF39_IT_01100	APL13_XF40_IT_01180	APL14_XF41_IT_01190	APL15_XF42_IT_01190	APL17_XF44_IT_01200	APL18_IT_01200	APL19_XF45_IT_01200
valS~~~valS_1~~~valS_2~~~valS_3	valS;valS_1;valS_2;valS_3;	Valine--tRNA ligase;hypothetical protein	337	343	1.0178	AlmaEM3_GA_01140	BB01_GA_01070	BB08-1_FL_01120	BBI64_GA_01210	11399_BR_01140	14B1_GA_01070	14B2_GA_01080	14B3_GA_01080	14B4_GA_01080	14B5_GA_01090	14B6_GA_01070	14B7_GA_01090	15B1_GA_01090	15B2_GA_01090	15B3_GA_01080	15M1_GA_01090	16B1_GA_01080	16B2_GA_01140	16B3_GA_01070	16B4_GA_01070	16B5_GA_01080	16B6_GA_01070	16M2_GA_01110	16M3_GA_01070	16M5_GA_01080	16M6_GA_01080	16M7_GA_01090	16M8_GA_01090	16M9_GA_01090	3124_BR_01090	32_BR_01030	6c_BR_01060	9a5c_BR_01150	APL-1BX_w2_IT_01110	APL-87X_509_IT_01110	APL10_XF37_IT_01180	APL11_XF38_IT_01180	APL12_XF39_IT_01080	APL13_XF40_IT_01160	APL14_XF41_IT_01170	APL15_XF42_IT_01170	APL17_XF44_IT_01180	APL18_IT_01180	APL19_XF45_IT_01180
ndk_2~~~ndk_1~~~ndk	ndk_2;ndk_1;ndk	Nucleoside diphosphate kinase	337	338	1.00297	AlmaEM3_GA_17560	BB01_GA_17580	BB08-1_FL_19230	BBI64_GA_19480	11399_BR_04110	14B1_GA_17090	14B2_GA_17050	14B3_GA_17170	14B4_GA_17160	14B5_GA_17190	14B6_GA_16860	14B7_GA_17060	15B1_GA_17150	15B2_GA_17190	15B3_GA_17160	15M1_GA_17100	16B1_GA_17010	16B2_GA_17870	16B3_GA_16980	16B4_GA_17250	16B5_GA_17350	16B6_GA_17190	16M2_GA_17860	16M3_GA_17470	16M5_GA_17160	16M6_GA_17020	16M7_GA_17220	16M8_GA_17260	16M9_GA_17170	3124_BR_04050	32_BR_03920	6c_BR_04470	9a5c_BR_04090	APL-1BX_w2_IT_04070	APL-87X_509_IT_04070	APL10_XF37_IT_04090	APL11_XF38_IT_04110	APL12_XF39_IT_04130	APL13_XF40_IT_04060	APL14_XF41_IT_04100	APL15_XF42_IT_04080	APL17_XF44_IT_04110	APL18_IT_04100	APL19_XF45_IT_04100
group_1730		hypothetical protein	337	337	1	AlmaEM3_GA_17660	BB01_GA_17680	BB08-1_FL_19330	BBI64_GA_19580	11399_BR_04010	14B1_GA_17210	14B2_GA_17170	14B3_GA_17290	14B4_GA_17280	14B5_GA_17300	14B6_GA_16980	14B7_GA_17180	15B1_GA_17270	15B2_GA_17310	15B3_GA_17270	15M1_GA_17220	16B1_GA_17120	16B2_GA_17980	16B3_GA_17100	16B4_GA_17360	16B5_GA_17460	16B6_GA_17300	16M2_GA_17970	16M3_GA_17580	16M5_GA_17280	16M6_GA_17140	16M7_GA_17330	16M8_GA_17380	16M9_GA_17290	3124_BR_03950	32_BR_03820	6c_BR_04370	9a5c_BR_03990	APL-1BX_w2_IT_03970	APL-87X_509_IT_03970	APL10_XF37_IT_03990	APL11_XF38_IT_04010	APL12_XF39_IT_04030	APL13_XF40_IT_03960	APL14_XF41_IT_04000	APL15_XF42_IT_03980	APL17_XF44_IT_04010	APL18_IT_04000	APL19_XF45_IT_04000
group_1724		putative protein;hypothetical protein	337	337	1	AlmaEM3_GA_04440	BB01_GA_04310	BB08-1_FL_04760	BBI64_GA_05000	11399_BR_19580	14B1_GA_04010	14B2_GA_03990	14B3_GA_04040	14B4_GA_03970	14B5_GA_04000	14B6_GA_03980	14B7_GA_04000	15B1_GA_04030	15B2_GA_04000	15B3_GA_03990	15M1_GA_04010	16B1_GA_03980	16B2_GA_04160	16B3_GA_03970	16B4_GA_04000	16B5_GA_03990	16B6_GA_03960	16M2_GA_04130	16M3_GA_04020	16M5_GA_04020	16M6_GA_04000	16M7_GA_04020	16M8_GA_04000	16M9_GA_04010	3124_BR_19840	32_BR_18340	6c_BR_18820	9a5c_BR_09970	APL-1BX_w2_IT_18690	APL-87X_509_IT_18690	APL10_XF37_IT_17090	APL11_XF38_IT_17100	APL12_XF39_IT_17130	APL13_XF40_IT_17080	APL14_XF41_IT_17120	APL15_XF42_IT_17120	APL17_XF44_IT_17070	APL18_IT_17130	APL19_XF45_IT_17040
clsC~~~clsA~~~clsC_2~~~clsC_1	clsC;;clsA;clsC_2;clsC_1	Cardiolipin synthase C;hypothetical protein;Cardiolipin synthase A	337	340	1.0089	AlmaEM3_GA_04460	BB01_GA_04330	BB08-1_FL_04780	BBI64_GA_05020	11399_BR_19560	14B1_GA_04030	14B2_GA_04010	14B3_GA_04060	14B4_GA_03990	14B5_GA_04020	14B6_GA_04000	14B7_GA_04020	15B1_GA_04050	15B2_GA_04020	15B3_GA_04010	15M1_GA_04030	16B1_GA_04000	16B2_GA_04180	16B3_GA_03990	16B4_GA_04020	16B5_GA_04010	16B6_GA_03980	16M2_GA_04150	16M3_GA_04040	16M5_GA_04040	16M6_GA_04020	16M7_GA_04040	16M8_GA_04020	16M9_GA_04030	3124_BR_19820	32_BR_18320	6c_BR_18800	9a5c_BR_09990	APL-1BX_w2_IT_18670	APL-87X_509_IT_18670	APL10_XF37_IT_17070	APL11_XF38_IT_17080	APL12_XF39_IT_17110	APL13_XF40_IT_17060	APL14_XF41_IT_17100	APL15_XF42_IT_17100	APL17_XF44_IT_17050	APL18_IT_17110	APL19_XF45_IT_17020
group_1712		hypothetical protein	337	340	1.0089	AlmaEM3_GA_06470	BB01_GA_06180	BB08-1_FL_14320	BBI64_GA_07050	11399_BR_17750	14B1_GA_05930	14B2_GA_05910	14B3_GA_05970	14B4_GA_05940	14B5_GA_05930	14B6_GA_05860	14B7_GA_05920	15B1_GA_05970	15B2_GA_05930	15B3_GA_05920	15M1_GA_05940	16B1_GA_05910	16B2_GA_06190	16B3_GA_05880	16B4_GA_05890	16B5_GA_05960	16B6_GA_05890	16M2_GA_06140	16M3_GA_06000	16M5_GA_05960	16M6_GA_05930	16M7_GA_05950	16M8_GA_05950	16M9_GA_05940	3124_BR_18000	32_BR_16450	6c_BR_16730	9a5c_BR_11830	APL-1BX_w2_IT_16690	APL-87X_509_IT_16690	APL10_XF37_IT_15190	APL11_XF38_IT_15210	APL12_XF39_IT_15250	APL13_XF40_IT_15170	APL14_XF41_IT_15230	APL15_XF42_IT_15220	APL17_XF44_IT_15130	APL18_IT_15230	APL19_XF45_IT_15140
group_1709		hypothetical protein	337	338	1.00297	AlmaEM3_GA_10650	BB01_GA_10650	BB08-1_FL_15850	BBI64_GA_11520	11399_BR_11650	14B1_GA_09250	14B2_GA_09250	14B3_GA_09320	14B4_GA_09290	14B5_GA_09270	14B6_GA_09160	14B7_GA_09220	15B1_GA_09330	15B2_GA_09270	15B3_GA_09260	15M1_GA_09250	16B1_GA_09250	16B2_GA_09700	16B3_GA_09210	16B4_GA_09300	16B5_GA_09330	16B6_GA_09260	16M2_GA_09900	16M3_GA_09630	16M5_GA_09290	16M6_GA_09250	16M7_GA_09300	16M8_GA_09330	16M9_GA_09300	3124_BR_10810	32_BR_10200	6c_BR_10390	9a5c_BR_18370	APL-1BX_w2_IT_09920	APL-87X_509_IT_09920	APL10_XF37_IT_09710	APL11_XF38_IT_09730	APL12_XF39_IT_09730	APL13_XF40_IT_09680	APL14_XF41_IT_09720	APL15_XF42_IT_09730	APL17_XF44_IT_09650	APL18_IT_09740	APL19_XF45_IT_09670
group_1708		hypothetical protein	337	337	1	AlmaEM3_GA_20020	BB01_GA_20470	BB08-1_FL_22100	BBI64_GA_22220	11399_BR_22160	14B1_GA_19590	14B2_GA_19460	14B3_GA_19590	14B4_GA_19640	14B5_GA_19660	14B6_GA_19270	14B7_GA_19570	15B1_GA_19620	15B2_GA_19750	15B3_GA_19630	15M1_GA_19580	16B1_GA_19460	16B2_GA_20550	16B3_GA_19460	16B4_GA_19680	16B5_GA_19870	16B6_GA_19750	16M2_GA_20460	16M3_GA_19980	16M5_GA_19610	16M6_GA_19460	16M7_GA_19680	16M8_GA_19760	16M9_GA_19620	3124_BR_23420	32_BR_21280	6c_BR_21980	9a5c_BR_07370	APL-1BX_w2_IT_21390	APL-87X_509_IT_21390	APL10_XF37_IT_19530	APL11_XF38_IT_19540	APL12_XF39_IT_19570	APL13_XF40_IT_19540	APL14_XF41_IT_19580	APL15_XF42_IT_19580	APL17_XF44_IT_19510	APL18_IT_19620	APL19_XF45_IT_19460
prmB_2~~~prmB_1~~~prmB_3~~~prmB	prmB_2;prmB_1;prmB_3;prmB	50S ribosomal protein L3 glutamine methyltransferase	337	339	1.00593	AlmaEM3_GA_07410	BB01_GA_07360	BB08-1_FL_06870	BBI64_GA_08000	11399_BR_17150	14B1_GA_06530	14B2_GA_06510	14B3_GA_06570	14B4_GA_06540	14B5_GA_06530	14B6_GA_06460	14B7_GA_06520	15B1_GA_06580	15B2_GA_06530	15B3_GA_06530	15M1_GA_06540	16B1_GA_06510	16B2_GA_06830	16B3_GA_06480	16B4_GA_06530	16B5_GA_06590	16B6_GA_06520	16M2_GA_06770	16M3_GA_06620	16M5_GA_06570	16M6_GA_06530	16M7_GA_06560	16M8_GA_06570	16M9_GA_06540	3124_BR_17370	32_BR_15810	6c_BR_16150	9a5c_BR_12430	APL-1BX_w2_IT_16080	APL-87X_509_IT_16080	APL10_XF37_IT_14590	APL11_XF38_IT_14610	APL12_XF39_IT_14650	APL13_XF40_IT_14560	APL14_XF41_IT_14630	APL15_XF42_IT_14620	APL17_XF44_IT_14530	APL18_IT_14630	APL19_XF45_IT_14540
hemL	hemL	Glutamate-1-semialdehyde 21-aminomutase	337	337	1	AlmaEM3_GA_12990	BB01_GA_13180	BB08-1_FL_11150	BBI64_GA_14650	11399_BR_08250	14B1_GA_13940	14B2_GA_13850	14B3_GA_14000	14B4_GA_14000	14B5_GA_13990	14B6_GA_13700	14B7_GA_13880	15B1_GA_13990	15B2_GA_13980	15B3_GA_13990	15M1_GA_13940	16B1_GA_13810	16B2_GA_14510	16B3_GA_13800	16B4_GA_14050	16B5_GA_14100	16B6_GA_13960	16M2_GA_14670	16M3_GA_14300	16M5_GA_13980	16M6_GA_13880	16M7_GA_14040	16M8_GA_14080	16M9_GA_14000	3124_BR_07080	32_BR_06930	6c_BR_07540	9a5c_BR_21720	APL-1BX_w2_IT_06960	APL-87X_509_IT_06960	APL10_XF37_IT_06920	APL11_XF38_IT_06960	APL12_XF39_IT_06940	APL13_XF40_IT_06890	APL14_XF41_IT_06940	APL15_XF42_IT_06920	APL17_XF44_IT_06890	APL18_IT_06940	APL19_XF45_IT_06880
group_1690		hypothetical protein	337	337	1	AlmaEM3_GA_04010	BB01_GA_03840	BB08-1_FL_04210	BBI64_GA_04350	11399_BR_19720	14B1_GA_03800	14B2_GA_03800	14B3_GA_03800	14B4_GA_03790	14B5_GA_03810	14B6_GA_03780	14B7_GA_03800	15B1_GA_03820	15B2_GA_03800	15B3_GA_03780	15M1_GA_03810	16B1_GA_03770	16B2_GA_03960	16B3_GA_03780	16B4_GA_03810	16B5_GA_03800	16B6_GA_03770	16M2_GA_03940	16M3_GA_03830	16M5_GA_03800	16M6_GA_03800	16M7_GA_03820	16M8_GA_03800	16M9_GA_03810	3124_BR_19980	32_BR_18480	6c_BR_18960	9a5c_BR_09830	APL-1BX_w2_IT_18830	APL-87X_509_IT_18830	APL10_XF37_IT_17230	APL11_XF38_IT_17240	APL12_XF39_IT_17270	APL13_XF40_IT_17220	APL14_XF41_IT_17260	APL15_XF42_IT_17260	APL17_XF44_IT_17210	APL18_IT_17270	APL19_XF45_IT_17180
group_1684		hypothetical protein	337	338	1.00297	AlmaEM3_GA_22660	BB01_GA_23100	BB08-1_FL_24800	BBI64_GA_25040	11399_BR_25010	14B1_GA_22210	14B2_GA_22090	14B3_GA_22230	14B4_GA_22280	14B5_GA_22280	14B6_GA_21890	14B7_GA_22200	15B1_GA_22260	15B2_GA_22380	15B3_GA_22280	15M1_GA_22190	16B1_GA_22100	16B2_GA_23300	16B3_GA_22090	16B4_GA_22340	16B5_GA_22530	16B6_GA_22400	16M2_GA_23140	16M3_GA_22610	16M5_GA_22240	16M6_GA_22080	16M7_GA_22330	16M8_GA_22390	16M9_GA_22270	3124_BR_26700	32_BR_24030	6c_BR_24720	9a5c_BR_25820	APL-1BX_w2_IT_24060	APL-87X_509_IT_24060	APL10_XF37_IT_22230	APL11_XF38_IT_22220	APL12_XF39_IT_22250	APL13_XF40_IT_22250	APL14_XF41_IT_22280	APL15_XF42_IT_22260	APL17_XF44_IT_22210	APL18_IT_22300	APL19_XF45_IT_22170
ispH_1~~~ispH_2~~~ispH	ispH_1;ispH_2;ispH;	4-hydroxy-3-methylbut-2-enyl diphosphate reductase;hypothetical protein	337	340	1.0089	AlmaEM3_GA_15530	BB01_GA_15560	BB08-1_FL_17090	BBI64_GA_17340	11399_BR_07250	14B1_GA_15000	14B2_GA_14930	14B3_GA_15060	14B4_GA_15070	14B5_GA_15070	14B6_GA_14770	14B7_GA_14960	15B1_GA_15060	15B2_GA_15080	15B3_GA_15060	15M1_GA_15010	16B1_GA_14890	16B2_GA_15620	16B3_GA_14880	16B4_GA_15130	16B5_GA_15200	16B6_GA_15060	16M2_GA_15670	16M3_GA_15290	16M5_GA_15060	16M6_GA_14960	16M7_GA_15120	16M8_GA_15160	16M9_GA_15080	3124_BR_06110	32_BR_05970	6c_BR_06570	9a5c_BR_22680	APL-1BX_w2_IT_05970	APL-87X_509_IT_05970	APL10_XF37_IT_05940	APL11_XF38_IT_05970	APL12_XF39_IT_05980	APL13_XF40_IT_05910	APL14_XF41_IT_05960	APL15_XF42_IT_05940	APL17_XF44_IT_05970	APL18_IT_05960	APL19_XF45_IT_05960
lpxK~~~lpxK_1~~~lpxK_2	lpxK;lpxK_1;lpxK_2	Tetraacyldisaccharide 4'-kinase	337	338	1.00297	AlmaEM3_GA_04130	BB01_GA_03960	BB08-1_FL_04330	BBI64_GA_04490	11399_BR_19600	14B1_GA_03920	14B2_GA_03920	14B3_GA_03920	14B4_GA_03910	14B5_GA_03930	14B6_GA_03900	14B7_GA_03920	15B1_GA_03940	15B2_GA_03920	15B3_GA_03900	15M1_GA_03930	16B1_GA_03890	16B2_GA_04080	16B3_GA_03900	16B4_GA_03930	16B5_GA_03920	16B6_GA_03890	16M2_GA_04060	16M3_GA_03950	16M5_GA_03920	16M6_GA_03920	16M7_GA_03940	16M8_GA_03920	16M9_GA_03930	3124_BR_19860	32_BR_18360	6c_BR_18840	9a5c_BR_09950	APL-1BX_w2_IT_18710	APL-87X_509_IT_18710	APL10_XF37_IT_17110	APL11_XF38_IT_17120	APL12_XF39_IT_17150	APL13_XF40_IT_17100	APL14_XF41_IT_17140	APL15_XF42_IT_17140	APL17_XF44_IT_17090	APL18_IT_17150	APL19_XF45_IT_17060
kdsD_2~~~kdsD	kdsD_2;kdsD	Arabinose 5-phosphate isomerase KdsD	337	337	1	AlmaEM3_GA_08070	BB01_GA_08050	BB08-1_FL_07310	BBI64_GA_08480	11399_BR_16710	14B1_GA_06950	14B2_GA_06930	14B3_GA_06990	14B4_GA_06960	14B5_GA_06950	14B6_GA_06880	14B7_GA_06940	15B1_GA_07000	15B2_GA_06960	15B3_GA_06950	15M1_GA_06960	16B1_GA_06930	16B2_GA_07260	16B3_GA_06900	16B4_GA_06950	16B5_GA_07010	16B6_GA_06940	16M2_GA_07210	16M3_GA_07050	16M5_GA_06990	16M6_GA_06950	16M7_GA_06980	16M8_GA_06990	16M9_GA_06960	3124_BR_16940	32_BR_15380	6c_BR_15720	9a5c_BR_12860	APL-1BX_w2_IT_15660	APL-87X_509_IT_15660	APL10_XF37_IT_14170	APL11_XF38_IT_14180	APL12_XF39_IT_14230	APL13_XF40_IT_14140	APL14_XF41_IT_14200	APL15_XF42_IT_14190	APL17_XF44_IT_14110	APL18_IT_14210	APL19_XF45_IT_14110
glnS~~~glnS_2~~~glnS_1	glnS;glnS_2;;glnS_1	Glutamine--tRNA ligase;hypothetical protein	337	345	1.02374	AlmaEM3_GA_07170	BB01_GA_07140	BB08-1_FL_06630	BBI64_GA_07780	11399_BR_17400	14B1_GA_06300	14B2_GA_06280	14B3_GA_06340	14B4_GA_06310	14B5_GA_06300	14B6_GA_06230	14B7_GA_06290	15B1_GA_06340	15B2_GA_06300	15B3_GA_06290	15M1_GA_06310	16B1_GA_06280	16B2_GA_06570	16B3_GA_06250	16B4_GA_06270	16B5_GA_06340	16B6_GA_06270	16M2_GA_06520	16M3_GA_06380	16M5_GA_06330	16M6_GA_06300	16M7_GA_06320	16M8_GA_06320	16M9_GA_06310	3124_BR_17620	32_BR_16070	6c_BR_16380	9a5c_BR_12180	APL-1BX_w2_IT_16330	APL-87X_509_IT_16330	APL10_XF37_IT_14840	APL11_XF38_IT_14860	APL12_XF39_IT_14900	APL13_XF40_IT_14810	APL14_XF41_IT_14880	APL15_XF42_IT_14870	APL17_XF44_IT_14780	APL18_IT_14880	APL19_XF45_IT_14790
accB	accB	Biotin carboxyl carrier protein of acetyl-CoA carboxylase	337	337	1	AlmaEM3_GA_00440	BB01_GA_00440	BB08-1_FL_00430	BBI64_GA_00470	11399_BR_00430	14B1_GA_00410	14B2_GA_00410	14B3_GA_00410	14B4_GA_00410	14B5_GA_00410	14B6_GA_00410	14B7_GA_00410	15B1_GA_00410	15B2_GA_00410	15B3_GA_00410	15M1_GA_00410	16B1_GA_00410	16B2_GA_00450	16B3_GA_00410	16B4_GA_00410	16B5_GA_00420	16B6_GA_00410	16M2_GA_00430	16M3_GA_00400	16M5_GA_00410	16M6_GA_00410	16M7_GA_00410	16M8_GA_00410	16M9_GA_00410	3124_BR_00390	32_BR_00410	6c_BR_00410	9a5c_BR_00400	APL-1BX_w2_IT_00410	APL-87X_509_IT_00410	APL10_XF37_IT_00480	APL11_XF38_IT_00480	APL12_XF39_IT_00380	APL13_XF40_IT_00460	APL14_XF41_IT_00470	APL15_XF42_IT_00470	APL17_XF44_IT_00480	APL18_IT_00480	APL19_XF45_IT_00480
dctA~~~dctA1~~~dctA_2~~~dctA_1	;dctA;dctA1;dctA_2;dctA_1	hypothetical protein;C4-dicarboxylate transport protein	337	347	1.02967	AlmaEM3_GA_03190	BB01_GA_03040	BB08-1_FL_03260	BBI64_GA_03310	11399_BR_20540	14B1_GA_02940	14B2_GA_02940	14B3_GA_02930	14B4_GA_02930	14B5_GA_02950	14B6_GA_02920	14B7_GA_02950	15B1_GA_02950	15B2_GA_02940	15B3_GA_02940	15M1_GA_02940	16B1_GA_02930	16B2_GA_03060	16B3_GA_02930	16B4_GA_02930	16B5_GA_02940	16B6_GA_02920	16M2_GA_03030	16M3_GA_02960	16M5_GA_02940	16M6_GA_02940	16M7_GA_02960	16M8_GA_02950	16M9_GA_02950	3124_BR_20870	32_BR_19390	6c_BR_19840	9a5c_BR_08970	APL-1BX_w2_IT_19720	APL-87X_509_IT_19720	APL10_XF37_IT_18080	APL11_XF38_IT_18090	APL12_XF39_IT_18130	APL13_XF40_IT_18080	APL14_XF41_IT_18120	APL15_XF42_IT_18120	APL17_XF44_IT_18050	APL18_IT_18130	APL19_XF45_IT_18020
proS_4~~~proS_3~~~proS_2~~~proS_1~~~proS	proS_4;proS_3;proS_2;proS_1;proS	Proline--tRNA ligase	337	342	1.01484	AlmaEM3_GA_17670	BB01_GA_17690	BB08-1_FL_19340	BBI64_GA_19590	11399_BR_04000	14B1_GA_17220	14B2_GA_17180	14B3_GA_17300	14B4_GA_17290	14B5_GA_17310	14B6_GA_16990	14B7_GA_17190	15B1_GA_17280	15B2_GA_17320	15B3_GA_17280	15M1_GA_17230	16B1_GA_17130	16B2_GA_17990	16B3_GA_17110	16B4_GA_17370	16B5_GA_17470	16B6_GA_17310	16M2_GA_17980	16M3_GA_17590	16M5_GA_17290	16M6_GA_17150	16M7_GA_17340	16M8_GA_17390	16M9_GA_17300	3124_BR_03940	32_BR_03810	6c_BR_04360	9a5c_BR_03980	APL-1BX_w2_IT_03960	APL-87X_509_IT_03960	APL10_XF37_IT_03980	APL11_XF38_IT_04000	APL12_XF39_IT_04020	APL13_XF40_IT_03950	APL14_XF41_IT_03990	APL15_XF42_IT_03970	APL17_XF44_IT_04000	APL18_IT_03990	APL19_XF45_IT_03990
hupB~~~hup	hupB;hup	DNA-binding protein HU-beta;DNA-binding protein HU	337	337	1	AlmaEM3_GA_05390	BB01_GA_05260	BB08-1_FL_05750	BBI64_GA_05980	11399_BR_18650	14B1_GA_05040	14B2_GA_05000	14B3_GA_05060	14B4_GA_05000	14B5_GA_05030	14B6_GA_04980	14B7_GA_05010	15B1_GA_05050	15B2_GA_05010	15B3_GA_05010	15M1_GA_05030	16B1_GA_04990	16B2_GA_05200	16B3_GA_04970	16B4_GA_05000	16B5_GA_05000	16B6_GA_04970	16M2_GA_05160	16M3_GA_05050	16M5_GA_05050	16M6_GA_05020	16M7_GA_05040	16M8_GA_05030	16M9_GA_05020	3124_BR_18900	32_BR_17380	6c_BR_17840	9a5c_BR_10910	APL-1BX_w2_IT_17720	APL-87X_509_IT_17720	APL10_XF37_IT_16120	APL11_XF38_IT_16130	APL12_XF39_IT_16160	APL13_XF40_IT_16110	APL14_XF41_IT_16150	APL15_XF42_IT_16150	APL17_XF44_IT_16100	APL18_IT_16160	APL19_XF45_IT_16070
tig~~~tig_1~~~tig_2~~~tig_3	tig;tig_1;tig_2;tig_3	Trigger factor	337	350	1.03858	AlmaEM3_GA_05350	BB01_GA_05220	BB08-1_FL_05710	BBI64_GA_05940;BBI64_GA_05930	11399_BR_18690	14B1_GA_05000	14B2_GA_04960	14B3_GA_05020	14B4_GA_04960	14B5_GA_04990	14B6_GA_04940	14B7_GA_04970	15B1_GA_05010	15B2_GA_04970	15B3_GA_04970	15M1_GA_04990	16B1_GA_04950	16B2_GA_05160	16B3_GA_04930	16B4_GA_04960	16B5_GA_04960	16B6_GA_04930	16M2_GA_05120	16M3_GA_05010	16M5_GA_05010	16M6_GA_04980	16M7_GA_05000	16M8_GA_04990	16M9_GA_04980	3124_BR_18940	32_BR_17420	6c_BR_17880	9a5c_BR_10870	APL-1BX_w2_IT_17760	APL-87X_509_IT_17760	APL10_XF37_IT_16160	APL11_XF38_IT_16170	APL12_XF39_IT_16200	APL13_XF40_IT_16150	APL14_XF41_IT_16190	APL15_XF42_IT_16190	APL17_XF44_IT_16140	APL18_IT_16200	APL19_XF45_IT_16110
dnaA~~~dnaA_2~~~dnaA_1	dnaA;dnaA_2;dnaA_1	Chromosomal replication initiator protein DnaA	337	339	1.00593	AlmaEM3_GA_00090	BB01_GA_00090	BB08-1_FL_00080	BBI64_GA_00110	11399_BR_00010	14B1_GA_00070	14B2_GA_00070	14B3_GA_00070	14B4_GA_00070	14B5_GA_00070	14B6_GA_00070	14B7_GA_00070	15B1_GA_00070	15B2_GA_00070	15B3_GA_00070	15M1_GA_00070	16B1_GA_00070	16B2_GA_00070	16B3_GA_00070	16B4_GA_00070	16B5_GA_00070	16B6_GA_00070	16M2_GA_00070	16M3_GA_00070	16M5_GA_00070	16M6_GA_00070	16M7_GA_00070	16M8_GA_00070	16M9_GA_00070	3124_BR_00010	32_BR_00010	6c_BR_00010	9a5c_BR_00010	APL-1BX_w2_IT_00010	APL-87X_509_IT_00010	APL10_XF37_IT_00080	APL11_XF38_IT_00080	APL12_XF39_IT_00080	APL13_XF40_IT_00080	APL14_XF41_IT_00080	APL15_XF42_IT_00080	APL17_XF44_IT_00080	APL18_IT_00080	APL19_XF45_IT_00080
pctA	;pctA	hypothetical protein;Methyl-accepting chemotaxis protein PctA	337	345	1.02374	AlmaEM3_GA_10660	BB01_GA_10660	BB08-1_FL_15840	BBI64_GA_11530	11399_BR_11660	14B1_GA_09260	14B2_GA_09260	14B3_GA_09330	14B4_GA_09300	14B5_GA_09280	14B6_GA_09170	14B7_GA_09230	15B1_GA_09340	15B2_GA_09280	15B3_GA_09270	15M1_GA_09260	16B1_GA_09260	16B2_GA_09710	16B3_GA_09220	16B4_GA_09310	16B5_GA_09340	16B6_GA_09270	16M2_GA_09910	16M3_GA_09640	16M5_GA_09300	16M6_GA_09260	16M7_GA_09310	16M8_GA_09340	16M9_GA_09310	3124_BR_10820	32_BR_10210	6c_BR_10400	9a5c_BR_18360	APL-1BX_w2_IT_09930	APL-87X_509_IT_09930	APL10_XF37_IT_09720	APL11_XF38_IT_09740	APL12_XF39_IT_09740	APL13_XF40_IT_09690	APL14_XF41_IT_09730	APL15_XF42_IT_09740	APL17_XF44_IT_09660	APL18_IT_09750	APL19_XF45_IT_09680
group_1655		hypothetical protein	337	677	2.0089	AlmaEM3_GA_20030;AlmaEM3_GA_20040	BB01_GA_20480;BB01_GA_20490	BB08-1_FL_22110;BB08-1_FL_22120	BBI64_GA_22230;BBI64_GA_22240	11399_BR_22180;11399_BR_22170	14B1_GA_19610;14B1_GA_19600	14B2_GA_19480;14B2_GA_19470	14B3_GA_19600;14B3_GA_19610	14B4_GA_19660;14B4_GA_19650	14B5_GA_19680;14B5_GA_19670	14B6_GA_19280;14B6_GA_19290	14B7_GA_19580;14B7_GA_19590	15B1_GA_19630;15B1_GA_19640	15B2_GA_19770;15B2_GA_19760	15B3_GA_19640;15B3_GA_19650	15M1_GA_19590;15M1_GA_19600	16B1_GA_19480;16B1_GA_19470	16B2_GA_20560;16B2_GA_20570	16B3_GA_19470;16B3_GA_19480	16B4_GA_19700;16B4_GA_19690	16B5_GA_19880;16B5_GA_19890	16B6_GA_19760;16B6_GA_19770	16M2_GA_20470;16M2_GA_20480	16M3_GA_19990;16M3_GA_20000	16M5_GA_19630;16M5_GA_19620	16M6_GA_19480;16M6_GA_19470	16M7_GA_19700;16M7_GA_19690	16M8_GA_19770;16M8_GA_19780	16M9_GA_19630;16M9_GA_19640	3124_BR_23430;3124_BR_23440	32_BR_21290;32_BR_21300	6c_BR_21990;6c_BR_22000	9a5c_BR_07350;9a5c_BR_07360	APL-1BX_w2_IT_21410;APL-1BX_w2_IT_21400	APL-87X_509_IT_21400;APL-87X_509_IT_21410	APL10_XF37_IT_19550;APL10_XF37_IT_19540	APL11_XF38_IT_19550;APL11_XF38_IT_19560	APL12_XF39_IT_19590;APL12_XF39_IT_19580	APL13_XF40_IT_19550;APL13_XF40_IT_19560	APL14_XF41_IT_19600;APL14_XF41_IT_19590	APL15_XF42_IT_19600;APL15_XF42_IT_19590	APL17_XF44_IT_19520;APL17_XF44_IT_19530	APL18_IT_19640;APL18_IT_19630	APL19_XF45_IT_19470;APL19_XF45_IT_19480
glmU~~~glmU_1~~~glmU_2~~~glmU_3	glmU;glmU_1;glmU_2;glmU_3	Bifunctional protein GlmU	337	340	1.0089	AlmaEM3_GA_04880	BB01_GA_04740	BB08-1_FL_05240	BBI64_GA_05440	11399_BR_19150	14B1_GA_04490	14B2_GA_04460	14B3_GA_04510	14B4_GA_04450	14B5_GA_04480	14B6_GA_04440	14B7_GA_04470	15B1_GA_04510	15B2_GA_04470	15B3_GA_04470	15M1_GA_04480	16B1_GA_04460	16B2_GA_04660	16B3_GA_04430	16B4_GA_04470	16B5_GA_04460	16B6_GA_04430	16M2_GA_04630	16M3_GA_04510	16M5_GA_04500	16M6_GA_04470	16M7_GA_04490	16M8_GA_04480	16M9_GA_04470	3124_BR_19400	32_BR_17890	6c_BR_18360	9a5c_BR_10410	APL-1BX_w2_IT_18230	APL-87X_509_IT_18230	APL10_XF37_IT_16630	APL11_XF38_IT_16640	APL12_XF39_IT_16670	APL13_XF40_IT_16620	APL14_XF41_IT_16660	APL15_XF42_IT_16660	APL17_XF44_IT_16610	APL18_IT_16670	APL19_XF45_IT_16580
calA_1~~~calA~~~calA_2	calA_1;calA;calA_2;	Coniferyl-alcohol dehydrogenase;hypothetical protein	337	354	1.05045	AlmaEM3_GA_14360;AlmaEM3_GA_14350	BB01_GA_14450;BB01_GA_14440	BB08-1_FL_12730;BB08-1_FL_12740	BBI64_GA_16160	11399_BR_08530	14B1_GA_13610	14B2_GA_13530	14B3_GA_13680	14B4_GA_13680	14B5_GA_13670	14B6_GA_13380	14B7_GA_13560	15B1_GA_13670	15B2_GA_13660	15B3_GA_13670	15M1_GA_13620	16B1_GA_13490	16B2_GA_14180	16B3_GA_13470	16B4_GA_13730	16B5_GA_13760	16B6_GA_13640	16M2_GA_14340	16M3_GA_13980	16M5_GA_13660	16M6_GA_13560	16M7_GA_13710	16M8_GA_13760	16M9_GA_13680	3124_BR_07370	32_BR_07210	6c_BR_07780	9a5c_BR_21440	APL-1BX_w2_IT_07230	APL-87X_509_IT_07230	APL10_XF37_IT_07180	APL11_XF38_IT_07220	APL12_XF39_IT_07200	APL13_XF40_IT_07150	APL14_XF41_IT_07200	APL15_XF42_IT_07180	APL17_XF44_IT_07150	APL18_IT_07200	APL19_XF45_IT_07140
group_1645		hypothetical protein	337	337	1	AlmaEM3_GA_12100	BB01_GA_12330	BB08-1_FL_10070	BBI64_GA_13130	11399_BR_13360	14B1_GA_11470	14B2_GA_11410	14B3_GA_11580	14B4_GA_11540	14B5_GA_11580	14B6_GA_11270	14B7_GA_11360	15B1_GA_11590	15B2_GA_11500	15B3_GA_11510	15M1_GA_11500	16B1_GA_11390	16B2_GA_11900	16B3_GA_11340	16B4_GA_11620	16B5_GA_11670	16B6_GA_11550	16M2_GA_12170	16M3_GA_11910	16M5_GA_11530	16M6_GA_11450	16M7_GA_11600	16M8_GA_11650	16M9_GA_11550	3124_BR_13320	32_BR_12360	6c_BR_12060	9a5c_BR_16680	APL-1BX_w2_IT_12580	APL-87X_509_IT_12580	APL10_XF37_IT_11840	APL11_XF38_IT_11860	APL12_XF39_IT_11920	APL13_XF40_IT_11810	APL14_XF41_IT_11860	APL15_XF42_IT_11870	APL17_XF44_IT_11790	APL18_IT_11890	APL19_XF45_IT_11800
aroB~~~aroB_2~~~aroB_1	aroB;aroB_2;aroB_1	3-dehydroquinate synthase	337	338	1.00297	AlmaEM3_GA_07130	BB01_GA_07100	BB08-1_FL_06590	BBI64_GA_07740	11399_BR_17430	14B1_GA_06270	14B2_GA_06250	14B3_GA_06310	14B4_GA_06280	14B5_GA_06270	14B6_GA_06200	14B7_GA_06260	15B1_GA_06310	15B2_GA_06270	15B3_GA_06260	15M1_GA_06280	16B1_GA_06250	16B2_GA_06530	16B3_GA_06220	16B4_GA_06230	16B5_GA_06300	16B6_GA_06230	16M2_GA_06480	16M3_GA_06340	16M5_GA_06300	16M6_GA_06270	16M7_GA_06290	16M8_GA_06290	16M9_GA_06280	3124_BR_17650	32_BR_16100	6c_BR_16410	9a5c_BR_12150	APL-1BX_w2_IT_16360	APL-87X_509_IT_16360	APL10_XF37_IT_14870	APL11_XF38_IT_14890	APL12_XF39_IT_14930	APL13_XF40_IT_14840	APL14_XF41_IT_14910	APL15_XF42_IT_14900	APL17_XF44_IT_14810	APL18_IT_14910	APL19_XF45_IT_14820
group_1640		hypothetical protein	337	337	1	AlmaEM3_GA_04890	BB01_GA_04750	BB08-1_FL_05250	BBI64_GA_05450	11399_BR_19140	14B1_GA_04500	14B2_GA_04470	14B3_GA_04520	14B4_GA_04460	14B5_GA_04490	14B6_GA_04450	14B7_GA_04480	15B1_GA_04520	15B2_GA_04480	15B3_GA_04480	15M1_GA_04490	16B1_GA_04470	16B2_GA_04670	16B3_GA_04440	16B4_GA_04480	16B5_GA_04470	16B6_GA_04440	16M2_GA_04640	16M3_GA_04520	16M5_GA_04510	16M6_GA_04480	16M7_GA_04500	16M8_GA_04490	16M9_GA_04480	3124_BR_19390	32_BR_17880	6c_BR_18350	9a5c_BR_10420	APL-1BX_w2_IT_18220	APL-87X_509_IT_18220	APL10_XF37_IT_16620	APL11_XF38_IT_16630	APL12_XF39_IT_16660	APL13_XF40_IT_16610	APL14_XF41_IT_16650	APL15_XF42_IT_16650	APL17_XF44_IT_16600	APL18_IT_16660	APL19_XF45_IT_16570
glyQ_2~~~glyQ_1~~~glyQ	glyQ_2;glyQ_1;glyQ	Glycine--tRNA ligase alpha subunit	337	341	1.01187	AlmaEM3_GA_10590	BB01_GA_10590	BB08-1_FL_15910	BBI64_GA_11460	11399_BR_11590	14B1_GA_09190	14B2_GA_09190	14B3_GA_09260	14B4_GA_09230	14B5_GA_09210	14B6_GA_09100	14B7_GA_09160	15B1_GA_09270	15B2_GA_09210	15B3_GA_09200	15M1_GA_09190	16B1_GA_09190	16B2_GA_09640	16B3_GA_09150	16B4_GA_09240	16B5_GA_09270	16B6_GA_09200	16M2_GA_09840	16M3_GA_09570	16M5_GA_09230	16M6_GA_09190	16M7_GA_09240	16M8_GA_09270	16M9_GA_09240	3124_BR_10750	32_BR_10140	6c_BR_10330	9a5c_BR_18430	APL-1BX_w2_IT_09860	APL-87X_509_IT_09860	APL10_XF37_IT_09650	APL11_XF38_IT_09670	APL12_XF39_IT_09670	APL13_XF40_IT_09620	APL14_XF41_IT_09660	APL15_XF42_IT_09670	APL17_XF44_IT_09590	APL18_IT_09680	APL19_XF45_IT_09610
atpC	atpC	ATP synthase epsilon chain	337	337	1	AlmaEM3_GA_04900	BB01_GA_04760	BB08-1_FL_05260	BBI64_GA_05460	11399_BR_19130	14B1_GA_04510	14B2_GA_04480	14B3_GA_04530	14B4_GA_04470	14B5_GA_04500	14B6_GA_04460	14B7_GA_04490	15B1_GA_04530	15B2_GA_04490	15B3_GA_04490	15M1_GA_04500	16B1_GA_04480	16B2_GA_04680	16B3_GA_04450	16B4_GA_04490	16B5_GA_04480	16B6_GA_04450	16M2_GA_04650	16M3_GA_04530	16M5_GA_04520	16M6_GA_04490	16M7_GA_04510	16M8_GA_04500	16M9_GA_04490	3124_BR_19380	32_BR_17870	6c_BR_18340	9a5c_BR_10430	APL-1BX_w2_IT_18210	APL-87X_509_IT_18210	APL10_XF37_IT_16610	APL11_XF38_IT_16620	APL12_XF39_IT_16650	APL13_XF40_IT_16600	APL14_XF41_IT_16640	APL15_XF42_IT_16640	APL17_XF44_IT_16590	APL18_IT_16650	APL19_XF45_IT_16560
nusG_1~~~nusG_2~~~nusG	nusG_1;nusG_2;nusG	Transcription termination/antitermination protein NusG	337	339	1.00593	AlmaEM3_GA_21700	BB01_GA_22140	BB08-1_FL_23790	BBI64_GA_23960	11399_BR_24060	14B1_GA_21270	14B2_GA_21140	14B3_GA_21270	14B4_GA_21330	14B5_GA_21330	14B6_GA_20960	14B7_GA_21240	15B1_GA_21310	15B2_GA_21430	15B3_GA_21320	15M1_GA_21250	16B1_GA_21140	16B2_GA_22300	16B3_GA_21140	16B4_GA_21380	16B5_GA_21580	16B6_GA_21440	16M2_GA_22170	16M3_GA_21660	16M5_GA_21300	16M6_GA_21140	16M7_GA_21370	16M8_GA_21440	16M9_GA_21330	3124_BR_25700	32_BR_23030	6c_BR_23720	9a5c_BR_24820	APL-1BX_w2_IT_23110	APL-87X_509_IT_23110	APL10_XF37_IT_21260	APL11_XF38_IT_21260	APL12_XF39_IT_21290	APL13_XF40_IT_21280	APL14_XF41_IT_21300	APL15_XF42_IT_21290	APL17_XF44_IT_21240	APL18_IT_21330	APL19_XF45_IT_21200
rsmE	;rsmE	hypothetical protein;Ribosomal RNA small subunit methyltransferase E	337	338	1.00297	AlmaEM3_GA_01720	BB01_GA_01590	BB08-1_FL_01770	BBI64_GA_01830	11399_BR_01720	14B1_GA_01570	14B2_GA_01570	14B3_GA_01570	14B4_GA_01570	14B5_GA_01580	14B6_GA_01560	14B7_GA_01580	15B1_GA_01590	15B2_GA_01580	15B3_GA_01570	15M1_GA_01580	16B1_GA_01570	16B2_GA_01660	16B3_GA_01560	16B4_GA_01560	16B5_GA_01570	16B6_GA_01560	16M2_GA_01630	16M3_GA_01570	16M5_GA_01580	16M6_GA_01580	16M7_GA_01580	16M8_GA_01580	16M9_GA_01590	3124_BR_01660	32_BR_01610	6c_BR_01650	9a5c_BR_01730	APL-1BX_w2_IT_01670	APL-87X_509_IT_01670	APL10_XF37_IT_01740	APL11_XF38_IT_01740	APL12_XF39_IT_01640	APL13_XF40_IT_01720	APL14_XF41_IT_01730	APL15_XF42_IT_01730	APL17_XF44_IT_01740	APL18_IT_01740	APL19_XF45_IT_01740
gumK~~~gumK_3~~~gumK_2~~~gumK_1	gumK;;gumK_3;gumK_2;gumK_1	UDP-glucuronate:glycolipid 2-beta-glucuronosyltransferase;hypothetical protein	337	343	1.0178	AlmaEM3_GA_15030	BB01_GA_15060	BB08-1_FL_13390	BBI64_GA_16830	11399_BR_07720	14B1_GA_14470	14B2_GA_14380	14B3_GA_14530	14B4_GA_14530	14B5_GA_14530	14B6_GA_14230	14B7_GA_14410	15B1_GA_14520	15B2_GA_14510	15B3_GA_14520	15M1_GA_14470	16B1_GA_14340	16B2_GA_15050	16B3_GA_14330	16B4_GA_14580	16B5_GA_14630	16B6_GA_14490	16M2_GA_15200	16M3_GA_14830	16M5_GA_14510	16M6_GA_14410	16M7_GA_14570	16M8_GA_14610	16M9_GA_14530	3124_BR_06550	32_BR_06410	6c_BR_07020	9a5c_BR_22240	APL-1BX_w2_IT_06470	APL-87X_509_IT_06470	APL10_XF37_IT_06430	APL11_XF38_IT_06470	APL12_XF39_IT_06450	APL13_XF40_IT_06400	APL14_XF41_IT_06450	APL15_XF42_IT_06430	APL17_XF44_IT_06400	APL18_IT_06460	APL19_XF45_IT_06390
wecG~~~tagA	wecG;;tagA	UDP-N-acetyl-D-mannosaminuronic acid transferase;N-acetylglucosaminyldiphosphoundecaprenol N-acetyl-beta-D-mannosaminyltransferase;hypothetical protein	337	339	1.00593	AlmaEM3_GA_15020	BB01_GA_15050	BB08-1_FL_13380	BBI64_GA_16820	11399_BR_07730	14B1_GA_14460	14B2_GA_14370	14B3_GA_14520	14B4_GA_14520	14B5_GA_14520	14B6_GA_14220	14B7_GA_14400	15B1_GA_14510	15B2_GA_14500	15B3_GA_14510	15M1_GA_14460	16B1_GA_14330	16B2_GA_15040	16B3_GA_14320	16B4_GA_14570	16B5_GA_14620	16B6_GA_14480	16M2_GA_15190	16M3_GA_14820	16M5_GA_14500	16M6_GA_14400	16M7_GA_14560	16M8_GA_14600	16M9_GA_14520	3124_BR_06560	32_BR_06420	6c_BR_07030	9a5c_BR_22230	APL-1BX_w2_IT_06480	APL-87X_509_IT_06480	APL10_XF37_IT_06440	APL11_XF38_IT_06480	APL12_XF39_IT_06460	APL13_XF40_IT_06410	APL14_XF41_IT_06460	APL15_XF42_IT_06440	APL17_XF44_IT_06410	APL18_IT_06470	APL19_XF45_IT_06400
group_1617		hypothetical protein	337	359	1.06528	100_refound_2230	101_refound_2290	BB08-1_FL_16900	BBI64_GA_10420	11399_BR_10110;11399_BR_04780	14B1_GA_08320	14B2_GA_08310	14B3_GA_08380	14B4_GA_08340	14B5_GA_08330	14B6_GA_08260	14B7_GA_08320	15B1_GA_08380	15B2_GA_08340	15B3_GA_08330	15M1_GA_08340	16B1_GA_08310	16B2_GA_08700	16B3_GA_08280	16B4_GA_08350	16B5_GA_08370	16B6_GA_08330	16M2_GA_08630	16M3_GA_08420	16M5_GA_08370	16M6_GA_08320	16M7_GA_08360	16M8_GA_08370	16M9_GA_08340	3124_BR_09370	32_BR_09050	6c_BR_09220;6c_BR_03750	9a5c_BR_19920;9a5c_BR_04810	APL-1BX_w2_IT_08750	APL-87X_509_IT_08750	APL10_XF37_IT_08560	APL11_XF38_IT_08600	APL12_XF39_IT_08580	APL13_XF40_IT_08530	APL14_XF41_IT_08590	APL15_XF42_IT_08570	APL17_XF44_IT_08530	APL18_IT_08600	APL19_XF45_IT_08520
cysQ	cysQ	3'(2')5'-bisphosphate nucleotidase CysQ	337	337	1	AlmaEM3_GA_01690	BB01_GA_01560	BB08-1_FL_01740	BBI64_GA_01800	11399_BR_01690	14B1_GA_01540	14B2_GA_01540	14B3_GA_01540	14B4_GA_01540	14B5_GA_01550	14B6_GA_01530	14B7_GA_01550	15B1_GA_01560	15B2_GA_01550	15B3_GA_01540	15M1_GA_01550	16B1_GA_01540	16B2_GA_01630	16B3_GA_01530	16B4_GA_01530	16B5_GA_01540	16B6_GA_01530	16M2_GA_01600	16M3_GA_01540	16M5_GA_01550	16M6_GA_01550	16M7_GA_01550	16M8_GA_01550	16M9_GA_01560	3124_BR_01630	32_BR_01580	6c_BR_01620	9a5c_BR_01700	APL-1BX_w2_IT_01640	APL-87X_509_IT_01640	APL10_XF37_IT_01710	APL11_XF38_IT_01710	APL12_XF39_IT_01610	APL13_XF40_IT_01690	APL14_XF41_IT_01700	APL15_XF42_IT_01700	APL17_XF44_IT_01710	APL18_IT_01710	APL19_XF45_IT_01710
cyoB~~~cyoB_2~~~cyoB_3~~~cyoB_1	;cyoB;cyoB_2;cyoB_3;cyoB_1	hypothetical protein;Cytochrome bo(3) ubiquinol oxidase subunit 1	337	344	1.02077	AlmaEM3_GA_07870	BB01_GA_07840	BB08-1_FL_07100	BBI64_GA_08270	11399_BR_16930	14B1_GA_06740	14B2_GA_06720	14B3_GA_06780	14B4_GA_06750	14B5_GA_06740	14B6_GA_06670	14B7_GA_06730	15B1_GA_06790	15B2_GA_06740	15B3_GA_06740	15M1_GA_06750	16B1_GA_06720	16B2_GA_07050	16B3_GA_06690	16B4_GA_06740	16B5_GA_06800	16B6_GA_06730	16M2_GA_07000	16M3_GA_06840	16M5_GA_06780	16M6_GA_06740	16M7_GA_06770	16M8_GA_06780	16M9_GA_06750	3124_BR_17160	32_BR_15590	6c_BR_15940	9a5c_BR_12650	APL-1BX_w2_IT_15870	APL-87X_509_IT_15870	APL10_XF37_IT_14380	APL11_XF38_IT_14390	APL12_XF39_IT_14440	APL13_XF40_IT_14350	APL14_XF41_IT_14410	APL15_XF42_IT_14400	APL17_XF44_IT_14320	APL18_IT_14420	APL19_XF45_IT_14320
cyoD	cyoD	Cytochrome bo(3) ubiquinol oxidase subunit 4	337	337	1	AlmaEM3_GA_07850	BB01_GA_07820	BB08-1_FL_07080	BBI64_GA_08250	11399_BR_16950	14B1_GA_06720	14B2_GA_06700	14B3_GA_06760	14B4_GA_06730	14B5_GA_06720	14B6_GA_06650	14B7_GA_06710	15B1_GA_06770	15B2_GA_06720	15B3_GA_06720	15M1_GA_06730	16B1_GA_06700	16B2_GA_07030	16B3_GA_06670	16B4_GA_06720	16B5_GA_06780	16B6_GA_06710	16M2_GA_06980	16M3_GA_06820	16M5_GA_06760	16M6_GA_06720	16M7_GA_06750	16M8_GA_06760	16M9_GA_06730	3124_BR_17180	32_BR_15610	6c_BR_15960	9a5c_BR_12630	APL-1BX_w2_IT_15890	APL-87X_509_IT_15890	APL10_XF37_IT_14400	APL11_XF38_IT_14410	APL12_XF39_IT_14460	APL13_XF40_IT_14370	APL14_XF41_IT_14430	APL15_XF42_IT_14420	APL17_XF44_IT_14340	APL18_IT_14440	APL19_XF45_IT_14340
group_1612		hypothetical protein	337	337	1	AlmaEM3_GA_21950	BB01_GA_22380	BB08-1_FL_24050	BBI64_GA_24250	11399_BR_24320	14B1_GA_21540	14B2_GA_21410	14B3_GA_21550	14B4_GA_21600	14B5_GA_21600	14B6_GA_21230	14B7_GA_21520	15B1_GA_21580	15B2_GA_21710	15B3_GA_21590	15M1_GA_21520	16B1_GA_21410	16B2_GA_22570	16B3_GA_21410	16B4_GA_21650	16B5_GA_21850	16B6_GA_21710	16M2_GA_22440	16M3_GA_21930	16M5_GA_21570	16M6_GA_21410	16M7_GA_21640	16M8_GA_21710	16M9_GA_21600	3124_BR_25980	32_BR_23310	6c_BR_23990	9a5c_BR_25090	APL-1BX_w2_IT_23380	APL-87X_509_IT_23380	APL10_XF37_IT_21530	APL11_XF38_IT_21530	APL12_XF39_IT_21550	APL13_XF40_IT_21550	APL14_XF41_IT_21580	APL15_XF42_IT_21560	APL17_XF44_IT_21510	APL18_IT_21600	APL19_XF45_IT_21470
group_1603		hypothetical protein	337	339	1.00593	AlmaEM3_GA_09060	BB01_GA_09040	BB08-1_FL_08360	BBI64_GA_09530	11399_BR_15740	14B1_GA_07920	14B2_GA_07910	14B3_GA_07980	14B4_GA_07940	14B5_GA_07930	14B6_GA_07860	14B7_GA_07920	15B1_GA_07980	15B2_GA_07940	15B3_GA_07930	15M1_GA_07940	16B1_GA_07910	16B2_GA_08290	16B3_GA_07880	16B4_GA_07950	16B5_GA_07970	16B6_GA_07930	16M2_GA_08220	16M3_GA_08020	16M5_GA_07970	16M6_GA_07920	16M7_GA_07960	16M8_GA_07970	16M9_GA_07940	3124_BR_15380	32_BR_14290	6c_BR_14150	9a5c_BR_13850	APL-1BX_w2_IT_14680	APL-87X_509_IT_14680	APL10_XF37_IT_13190	APL11_XF38_IT_13200	APL12_XF39_IT_13250	APL13_XF40_IT_13160	APL14_XF41_IT_13210	APL15_XF42_IT_13210	APL17_XF44_IT_13130	APL18_IT_13230	APL19_XF45_IT_13130
atpG~~~atpG_1~~~atpG_2	atpG;atpG_1;atpG_2	ATP synthase gamma chain	337	339	1.00593	AlmaEM3_GA_04920	BB01_GA_04780	BB08-1_FL_05280	BBI64_GA_05480	11399_BR_19110	14B1_GA_04530	14B2_GA_04500	14B3_GA_04550	14B4_GA_04490	14B5_GA_04520	14B6_GA_04480	14B7_GA_04510	15B1_GA_04550	15B2_GA_04510	15B3_GA_04510	15M1_GA_04520	16B1_GA_04500	16B2_GA_04700	16B3_GA_04470	16B4_GA_04510	16B5_GA_04500	16B6_GA_04470	16M2_GA_04670	16M3_GA_04550	16M5_GA_04540	16M6_GA_04510	16M7_GA_04530	16M8_GA_04520	16M9_GA_04510	3124_BR_19360	32_BR_17850	6c_BR_18320	9a5c_BR_10450	APL-1BX_w2_IT_18190	APL-87X_509_IT_18190	APL10_XF37_IT_16590	APL11_XF38_IT_16600	APL12_XF39_IT_16630	APL13_XF40_IT_16580	APL14_XF41_IT_16620	APL15_XF42_IT_16620	APL17_XF44_IT_16570	APL18_IT_16630	APL19_XF45_IT_16540
bamB_1~~~bamB_2	bamB_1;bamB_2	Outer membrane protein assembly factor BamB	337	339	1.00593	AlmaEM3_GA_17510	BB01_GA_17530	BB08-1_FL_19170	BBI64_GA_19430	11399_BR_04160	14B1_GA_17040	14B2_GA_17000	14B3_GA_17120	14B4_GA_17110	14B5_GA_17140	14B6_GA_16810	14B7_GA_17010	15B1_GA_17100	15B2_GA_17140	15B3_GA_17110	15M1_GA_17050	16B1_GA_16960	16B2_GA_17820	16B3_GA_16930	16B4_GA_17200	16B5_GA_17300	16B6_GA_17140	16M2_GA_17810	16M3_GA_17420	16M5_GA_17110	16M6_GA_16970	16M7_GA_17170	16M8_GA_17210	16M9_GA_17120	3124_BR_04100	32_BR_03970	6c_BR_04520	9a5c_BR_04150	APL-1BX_w2_IT_04130	APL-87X_509_IT_04130	APL10_XF37_IT_04140	APL11_XF38_IT_04160	APL12_XF39_IT_04180	APL13_XF40_IT_04110	APL14_XF41_IT_04160	APL15_XF42_IT_04130	APL17_XF44_IT_04160	APL18_IT_04150	APL19_XF45_IT_04150
queD	queD	6-carboxy-5678-tetrahydropterin synthase	337	337	1	AlmaEM3_GA_01740	BB01_GA_01610	BB08-1_FL_01790	BBI64_GA_01850	11399_BR_01740	14B1_GA_01600	14B2_GA_01600	14B3_GA_01600	14B4_GA_01600	14B5_GA_01610	14B6_GA_01590	14B7_GA_01610	15B1_GA_01620	15B2_GA_01610	15B3_GA_01600	15M1_GA_01610	16B1_GA_01600	16B2_GA_01690	16B3_GA_01590	16B4_GA_01590	16B5_GA_01600	16B6_GA_01590	16M2_GA_01660	16M3_GA_01600	16M5_GA_01610	16M6_GA_01610	16M7_GA_01610	16M8_GA_01610	16M9_GA_01620	3124_BR_01680	32_BR_01630	6c_BR_01670	9a5c_BR_01750	APL-1BX_w2_IT_01690	APL-87X_509_IT_01690	APL10_XF37_IT_01760	APL11_XF38_IT_01760	APL12_XF39_IT_01660	APL13_XF40_IT_01740	APL14_XF41_IT_01750	APL15_XF42_IT_01750	APL17_XF44_IT_01760	APL18_IT_01760	APL19_XF45_IT_01760
group_1600		hypothetical protein	337	529	1.56973	AlmaEM3_GA_02820	BB01_GA_02670	BB08-1_FL_02890	BBI64_GA_02940	11399_BR_02700	14B1_GA_02580;14B1_GA_02570	14B2_GA_02580;14B2_GA_02570	14B3_GA_02560;14B3_GA_02570	14B4_GA_02560;14B4_GA_02570	14B5_GA_02590;14B5_GA_02580	14B6_GA_02560;14B6_GA_02550	14B7_GA_02590;14B7_GA_02580	15B1_GA_02590;15B1_GA_02580	15B2_GA_02570;15B2_GA_02580	15B3_GA_02570;15B3_GA_02580	15M1_GA_02570;15M1_GA_02580	16B1_GA_02570;16B1_GA_02560	16B2_GA_02690;16B2_GA_02680	16B3_GA_02570;16B3_GA_02560	16B4_GA_02570;16B4_GA_02560	16B5_GA_02580;16B5_GA_02570	16B6_GA_02550;16B6_GA_02560	16M2_GA_02660;16M2_GA_02650	16M3_GA_02590;16M3_GA_02600	16M5_GA_02580;16M5_GA_02570	16M6_GA_02570;16M6_GA_02580	16M7_GA_02590;16M7_GA_02600	16M8_GA_02580;16M8_GA_02590	16M9_GA_02580;16M9_GA_02590	3124_BR_02620	32_BR_02550	6c_BR_02590	9a5c_BR_02680	APL-1BX_w2_IT_02670	APL-87X_509_IT_02670	APL10_XF37_IT_02700	APL11_XF38_IT_02710	APL12_XF39_IT_02620	APL13_XF40_IT_02680	APL14_XF41_IT_02710	APL15_XF42_IT_02690	APL17_XF44_IT_02720	APL18_IT_02710	APL19_XF45_IT_02710
purF_3~~~purF_1~~~purF_2~~~purF	purF_3;purF_1;purF_2;purF	Amidophosphoribosyltransferase	337	340	1.0089	AlmaEM3_GA_10700	BB01_GA_10700	BB08-1_FL_15800	BBI64_GA_11580	11399_BR_11710	14B1_GA_09300	14B2_GA_09300	14B3_GA_09370	14B4_GA_09340	14B5_GA_09320	14B6_GA_09210	14B7_GA_09270	15B1_GA_09380	15B2_GA_09320	15B3_GA_09310	15M1_GA_09300	16B1_GA_09300	16B2_GA_09750	16B3_GA_09260	16B4_GA_09350	16B5_GA_09380	16B6_GA_09310	16M2_GA_09950	16M3_GA_09680	16M5_GA_09340	16M6_GA_09300	16M7_GA_09350	16M8_GA_09380	16M9_GA_09350	3124_BR_10870	32_BR_10260	6c_BR_10450	9a5c_BR_18310	APL-1BX_w2_IT_09980	APL-87X_509_IT_09980	APL10_XF37_IT_09770	APL11_XF38_IT_09790	APL12_XF39_IT_09790	APL13_XF40_IT_09740	APL14_XF41_IT_09780	APL15_XF42_IT_09790	APL17_XF44_IT_09710	APL18_IT_09800	APL19_XF45_IT_09730
group_1594		hypothetical protein	337	338	1.00297	AlmaEM3_GA_00670	BB01_GA_00600	BB08-1_FL_00650;BB08-1_FL_25930	BBI64_GA_00700	11399_BR_00670	14B1_GA_00570	14B2_GA_00570	14B3_GA_00570	14B4_GA_00570	14B5_GA_00580	14B6_GA_00570	14B7_GA_00580	15B1_GA_00580	15B2_GA_00580	15B3_GA_00570	15M1_GA_00580	16B1_GA_00570	16B2_GA_00610	16B3_GA_00570	16B4_GA_00560	16B5_GA_00580	16B6_GA_00560	16M2_GA_00580	16M3_GA_00560	16M5_GA_00570	16M6_GA_00570	16M7_GA_00580	16M8_GA_00580	16M9_GA_00580	3124_BR_00620	32_BR_00570	6c_BR_00570	9a5c_BR_00650	APL-1BX_w2_IT_00640	APL-87X_509_IT_00640	APL10_XF37_IT_00710	APL11_XF38_IT_00710	APL12_XF39_IT_00610	APL13_XF40_IT_00690	APL14_XF41_IT_00700	APL15_XF42_IT_00700	APL17_XF44_IT_00710	APL18_IT_00710	APL19_XF45_IT_00710
group_1592		hypothetical protein	337	593	1.75964	AlmaEM3_GA_02790;AlmaEM3_GA_02770;AlmaEM3_GA_02780	BB01_GA_02640;BB01_GA_02620;BB01_GA_02630	BB08-1_FL_02850;BB08-1_FL_02860;BB08-1_FL_02840	BBI64_GA_02910;BBI64_GA_02900	11399_BR_02650;11399_BR_02670;11399_BR_02660	14B1_GA_02550	14B2_GA_02550	14B3_GA_02540	14B4_GA_02540	14B5_GA_02560	14B6_GA_02530	14B7_GA_02560	15B1_GA_02560	15B2_GA_02550	15B3_GA_02550	15M1_GA_02550	16B1_GA_02540	16B2_GA_02660	16B3_GA_02540	16B4_GA_02540	16B5_GA_02550	16B6_GA_02530	16M2_GA_02630	16M3_GA_02570	16M5_GA_02550	16M6_GA_02550	16M7_GA_02570	16M8_GA_02560	16M9_GA_02560	3124_BR_02590	32_BR_02520	6c_BR_02570;6c_BR_02560	9a5c_BR_02650;9a5c_BR_02660	APL-1BX_w2_IT_02620;APL-1BX_w2_IT_02640;APL-1BX_w2_IT_02630	APL-87X_509_IT_02640;APL-87X_509_IT_02620;APL-87X_509_IT_02630	APL10_XF37_IT_02670;APL10_XF37_IT_02650;APL10_XF37_IT_02660	APL11_XF38_IT_02670;APL11_XF38_IT_02660;APL11_XF38_IT_02680	APL12_XF39_IT_02570;APL12_XF39_IT_02580;APL12_XF39_IT_02590	APL13_XF40_IT_02650;APL13_XF40_IT_02640;APL13_XF40_IT_02630	APL14_XF41_IT_02660;APL14_XF41_IT_02670;APL14_XF41_IT_02680	APL15_XF42_IT_02640;APL15_XF42_IT_02660;APL15_XF42_IT_02650	APL17_XF44_IT_02670;APL17_XF44_IT_02680;APL17_XF44_IT_02690	APL18_IT_02680;APL18_IT_02660;APL18_IT_02670	APL19_XF45_IT_02680;APL19_XF45_IT_02660;APL19_XF45_IT_02670
group_1590		hypothetical protein	337	339	1.00593	AlmaEM3_GA_04100	BB01_GA_03930	BB08-1_FL_04300	BBI64_GA_04450	11399_BR_19630	14B1_GA_03890	14B2_GA_03890	14B3_GA_03890	14B4_GA_03880	14B5_GA_03900	14B6_GA_03870	14B7_GA_03890	15B1_GA_03910	15B2_GA_03890	15B3_GA_03870	15M1_GA_03900	16B1_GA_03860	16B2_GA_04050	16B3_GA_03870	16B4_GA_03900	16B5_GA_03890	16B6_GA_03860	16M2_GA_04030	16M3_GA_03920	16M5_GA_03890	16M6_GA_03890	16M7_GA_03910	16M8_GA_03890	16M9_GA_03900	3124_BR_19890	32_BR_18390	6c_BR_18870	9a5c_BR_09920	APL-1BX_w2_IT_18740	APL-87X_509_IT_18740	APL10_XF37_IT_17140	APL11_XF38_IT_17150	APL12_XF39_IT_17180	APL13_XF40_IT_17130	APL14_XF41_IT_17170	APL15_XF42_IT_17170	APL17_XF44_IT_17120	APL18_IT_17180	APL19_XF45_IT_17090
tolR_1~~~exbD_3	;tolR_1;exbD_3	hypothetical protein;Tol-Pal system protein TolR;Biopolymer transport protein ExbD	337	339	1.00593	AlmaEM3_GA_04110	BB01_GA_03940	BB08-1_FL_04310	BBI64_GA_04460	11399_BR_19620	14B1_GA_03900	14B2_GA_03900	14B3_GA_03900	14B4_GA_03890	14B5_GA_03910	14B6_GA_03880	14B7_GA_03900	15B1_GA_03920	15B2_GA_03900	15B3_GA_03880	15M1_GA_03910	16B1_GA_03870	16B2_GA_04060	16B3_GA_03880	16B4_GA_03910	16B5_GA_03900	16B6_GA_03870	16M2_GA_04040	16M3_GA_03930	16M5_GA_03900	16M6_GA_03900	16M7_GA_03920	16M8_GA_03900	16M9_GA_03910	3124_BR_19880	32_BR_18380	6c_BR_18860	9a5c_BR_09930	APL-1BX_w2_IT_18730	APL-87X_509_IT_18730	APL10_XF37_IT_17130	APL11_XF38_IT_17140	APL12_XF39_IT_17170	APL13_XF40_IT_17120	APL14_XF41_IT_17160	APL15_XF42_IT_17160	APL17_XF44_IT_17110	APL18_IT_17170	APL19_XF45_IT_17080
folK_1	;folK_1	hypothetical protein;2-amino-4-hydroxy-6-hydroxymethyldihydropteridine pyrophosphokinase	337	337	1	AlmaEM3_GA_08430	BB01_GA_08410	BB08-1_FL_07690	BBI64_GA_08890	11399_BR_16350	14B1_GA_07300	14B2_GA_07280	14B3_GA_07350	14B4_GA_07310	14B5_GA_07300	14B6_GA_07230	14B7_GA_07290	15B1_GA_07350	15B2_GA_07310	15B3_GA_07300	15M1_GA_07310	16B1_GA_07280	16B2_GA_07650	16B3_GA_07250	16B4_GA_07320	16B5_GA_07360	16B6_GA_07290	16M2_GA_07600	16M3_GA_07400	16M5_GA_07340	16M6_GA_07300	16M7_GA_07330	16M8_GA_07340	16M9_GA_07310	3124_BR_16570	32_BR_15000	6c_BR_15350	9a5c_BR_13240	APL-1BX_w2_IT_15300	APL-87X_509_IT_15300	APL10_XF37_IT_13810	APL11_XF38_IT_13820	APL12_XF39_IT_13870	APL13_XF40_IT_13780	APL14_XF41_IT_13840	APL15_XF42_IT_13830	APL17_XF44_IT_13750	APL18_IT_13850	APL19_XF45_IT_13750
tcdA~~~tcdA_2~~~tcdA_1	;tcdA;tcdA_2;tcdA_1	hypothetical protein;tRNA threonylcarbamoyladenosine dehydratase	337	340	1.0089	AlmaEM3_GA_09340	BB01_GA_09320	BB08-1_FL_08640	BBI64_GA_09810	11399_BR_15510	14B1_GA_08180	14B2_GA_08170	14B3_GA_08240	14B4_GA_08200	14B5_GA_08190	14B6_GA_08120	14B7_GA_08180	15B1_GA_08240	15B2_GA_08200	15B3_GA_08190	15M1_GA_08200	16B1_GA_08170	16B2_GA_08560	16B3_GA_08140	16B4_GA_08210	16B5_GA_08230	16B6_GA_08190	16M2_GA_08490	16M3_GA_08280	16M5_GA_08230	16M6_GA_08180	16M7_GA_08220	16M8_GA_08230	16M9_GA_08200	3124_BR_15150	32_BR_14060	6c_BR_13910	9a5c_BR_14080	APL-1BX_w2_IT_14440	APL-87X_509_IT_14440	APL10_XF37_IT_12950	APL11_XF38_IT_12960	APL12_XF39_IT_13020	APL13_XF40_IT_12920	APL14_XF41_IT_12970	APL15_XF42_IT_12980	APL17_XF44_IT_12900	APL18_IT_12990	APL19_XF45_IT_12890
qmcA_1~~~qmcA_2~~~qmcA	qmcA_1;;qmcA_2;qmcA	Protein QmcA;hypothetical protein	337	339	1.00593	AlmaEM3_GA_01670	BB01_GA_01540	BB08-1_FL_01720	BBI64_GA_01780	11399_BR_01670	14B1_GA_01520	14B2_GA_01520	14B3_GA_01520	14B4_GA_01520	14B5_GA_01530	14B6_GA_01510	14B7_GA_01530	15B1_GA_01540	15B2_GA_01530	15B3_GA_01520	15M1_GA_01530	16B1_GA_01520	16B2_GA_01610	16B3_GA_01510	16B4_GA_01510	16B5_GA_01520	16B6_GA_01510	16M2_GA_01580	16M3_GA_01520	16M5_GA_01530	16M6_GA_01530	16M7_GA_01530	16M8_GA_01530	16M9_GA_01540	3124_BR_01610	32_BR_01560	6c_BR_01600	9a5c_BR_01680	APL-1BX_w2_IT_01620	APL-87X_509_IT_01620	APL10_XF37_IT_01690	APL11_XF38_IT_01690	APL12_XF39_IT_01590	APL13_XF40_IT_01670	APL14_XF41_IT_01680	APL15_XF42_IT_01680	APL17_XF44_IT_01690	APL18_IT_01690	APL19_XF45_IT_01690
argG_1~~~argG_2~~~argG	argG_1;argG_2;argG	Argininosuccinate synthase	337	340	1.0089	AlmaEM3_GA_03390	BB01_GA_03240	BB08-1_FL_03470	BBI64_GA_03510	11399_BR_20340	14B1_GA_03150	14B2_GA_03150	14B3_GA_03140	14B4_GA_03140	14B5_GA_03160	14B6_GA_03130	14B7_GA_03160	15B1_GA_03160	15B2_GA_03150	15B3_GA_03150	15M1_GA_03150	16B1_GA_03140	16B2_GA_03270	16B3_GA_03140	16B4_GA_03140	16B5_GA_03150	16B6_GA_03130	16M2_GA_03250	16M3_GA_03180	16M5_GA_03150	16M6_GA_03150	16M7_GA_03170	16M8_GA_03160	16M9_GA_03160	3124_BR_20670	32_BR_19190	6c_BR_19640	9a5c_BR_09170	APL-1BX_w2_IT_19520	APL-87X_509_IT_19520	APL10_XF37_IT_17880	APL11_XF38_IT_17890	APL12_XF39_IT_17930	APL13_XF40_IT_17880	APL14_XF41_IT_17920	APL15_XF42_IT_17920	APL17_XF44_IT_17850	APL18_IT_17930	APL19_XF45_IT_17820
group_1574		hypothetical protein	337	368	1.09199	AlmaEM3_GA_05990	BB01_GA_05710	BB08-1_FL_14810	BBI64_GA_06520;BBI64_GA_06530	11399_BR_18220	14B1_GA_05470	14B2_GA_05450	14B3_GA_05510	14B4_GA_05460	14B5_GA_05470	14B6_GA_05410	14B7_GA_05450	15B1_GA_05490	15B2_GA_05450	15B3_GA_05460	15M1_GA_05480	16B1_GA_05440	16B2_GA_05670	16B3_GA_05420	16B4_GA_05440	16B5_GA_05460	16B6_GA_05410	16M2_GA_05630	16M3_GA_05500	16M5_GA_05490	16M6_GA_05460	16M7_GA_05480	16M8_GA_05480	16M9_GA_05460	3124_BR_18470	32_BR_16920;32_BR_16930	6c_BR_17190	9a5c_BR_11340	APL-1BX_w2_IT_17150	APL-87X_509_IT_17150	APL10_XF37_IT_15640	APL11_XF38_IT_15660	APL12_XF39_IT_15690	APL13_XF40_IT_15630	APL14_XF41_IT_15680	APL15_XF42_IT_15670	APL17_XF44_IT_15580	APL18_IT_15680	APL19_XF45_IT_15590
group_1573		hypothetical protein;putative membrane transporter protein	337	341	1.01187	AlmaEM3_GA_20450	BB01_GA_20890	BB08-1_FL_22550	BBI64_GA_22690	11399_BR_22600	14B1_GA_20010	14B2_GA_19870	14B3_GA_20000	14B4_GA_20060	14B5_GA_20070	14B6_GA_19690	14B7_GA_19980	15B1_GA_20040	15B2_GA_20170	15B3_GA_20060	15M1_GA_19990	16B1_GA_19870	16B2_GA_21000	16B3_GA_19870	16B4_GA_20110	16B5_GA_20310	16B6_GA_20180	16M2_GA_20890	16M3_GA_20400	16M5_GA_20030	16M6_GA_19870	16M7_GA_20120	16M8_GA_20180	16M9_GA_20050	3124_BR_23870	32_BR_21730	6c_BR_22440;6c_BR_22450	9a5c_BR_06920	APL-1BX_w2_IT_21840	APL-87X_509_IT_21840	APL10_XF37_IT_19990	APL11_XF38_IT_19990	APL12_XF39_IT_20030	APL13_XF40_IT_20010	APL14_XF41_IT_20040	APL15_XF42_IT_20030	APL17_XF44_IT_19970	APL18_IT_20070	APL19_XF45_IT_19930
trxB_2~~~trxB~~~trxB_1	;trxB_2;trxB;trxB_1	hypothetical protein;Thioredoxin reductase	337	341	1.01187	AlmaEM3_GA_08360	BB01_GA_08340	BB08-1_FL_07600	BBI64_GA_08790	11399_BR_16430	14B1_GA_07230	14B2_GA_07210	14B3_GA_07270	14B4_GA_07240	14B5_GA_07230	14B6_GA_07160	14B7_GA_07220	15B1_GA_07280	15B2_GA_07240	15B3_GA_07230	15M1_GA_07240	16B1_GA_07210	16B2_GA_07560	16B3_GA_07180	16B4_GA_07230	16B5_GA_07290	16B6_GA_07220	16M2_GA_07500	16M3_GA_07330	16M5_GA_07270	16M6_GA_07230	16M7_GA_07260	16M8_GA_07270	16M9_GA_07240	3124_BR_16650	32_BR_15080	6c_BR_15430	9a5c_BR_13160	APL-1BX_w2_IT_15380	APL-87X_509_IT_15380	APL10_XF37_IT_13890	APL11_XF38_IT_13900	APL12_XF39_IT_13950	APL13_XF40_IT_13860	APL14_XF41_IT_13920	APL15_XF42_IT_13910	APL17_XF44_IT_13830	APL18_IT_13930	APL19_XF45_IT_13830
mprA_1	;mprA_1	hypothetical protein;Transcriptional repressor MprA	337	338	1.00297	AlmaEM3_GA_01940	BB01_GA_01800	BB08-1_FL_01980	BBI64_GA_02030	11399_BR_01920	14B1_GA_01820	14B2_GA_01810	14B3_GA_01820	14B4_GA_01820	14B5_GA_01830	14B6_GA_01810	14B7_GA_01830	15B1_GA_01840	15B2_GA_01830	15B3_GA_01810	15M1_GA_01830	16B1_GA_01810	16B2_GA_01900	16B3_GA_01810	16B4_GA_01810	16B5_GA_01800	16B6_GA_01790	16M2_GA_01870	16M3_GA_01820	16M5_GA_01830	16M6_GA_01830	16M7_GA_01830	16M8_GA_01830	16M9_GA_01840	3124_BR_01860	32_BR_01810	6c_BR_01860	9a5c_BR_01930	APL-1BX_w2_IT_01890	APL-87X_509_IT_01890	APL10_XF37_IT_01950	APL11_XF38_IT_01950	APL12_XF39_IT_01850	APL13_XF40_IT_01930	APL14_XF41_IT_01940	APL15_XF42_IT_01940	APL17_XF44_IT_01950	APL18_IT_01950	APL19_XF45_IT_01950
group_1562		hypothetical protein	337	337	1	AlmaEM3_GA_05650	BB01_GA_05520	BB08-1_FL_06010	BBI64_GA_06240	11399_BR_18390	14B1_GA_05310	14B2_GA_05270	14B3_GA_05330	14B4_GA_05270	14B5_GA_05300	14B6_GA_05250	14B7_GA_05280	15B1_GA_05320	15B2_GA_05280	15B3_GA_05280	15M1_GA_05300	16B1_GA_05260	16B2_GA_05480	16B3_GA_05240	16B4_GA_05270	16B5_GA_05280	16B6_GA_05240	16M2_GA_05440	16M3_GA_05320	16M5_GA_05320	16M6_GA_05290	16M7_GA_05310	16M8_GA_05300	16M9_GA_05290	3124_BR_18640	32_BR_17120	6c_BR_17580	9a5c_BR_11170	APL-1BX_w2_IT_17470	APL-87X_509_IT_17470	APL10_XF37_IT_15880	APL11_XF38_IT_15890	APL12_XF39_IT_15920	APL13_XF40_IT_15870	APL14_XF41_IT_15910	APL15_XF42_IT_15910	APL17_XF44_IT_15860	APL18_IT_15920	APL19_XF45_IT_15830
glpE_2~~~glpE_1	glpE_2;glpE_1	Thiosulfate sulfurtransferase GlpE	337	337	1	AlmaEM3_GA_15250	BB01_GA_15280	BB08-1_FL_13650	BBI64_GA_17050	11399_BR_07480	14B1_GA_14710	14B2_GA_14620	14B3_GA_14770	14B4_GA_14770	14B5_GA_14770	14B6_GA_14470	14B7_GA_14650	15B1_GA_14760	15B2_GA_14750	15B3_GA_14760	15M1_GA_14710	16B1_GA_14580	16B2_GA_15290	16B3_GA_14570	16B4_GA_14820	16B5_GA_14870	16B6_GA_14730	16M2_GA_15440	16M3_GA_15070	16M5_GA_14750	16M6_GA_14650	16M7_GA_14810	16M8_GA_14850	16M9_GA_14770	3124_BR_06290	32_BR_06150	6c_BR_06770	9a5c_BR_22490	APL-1BX_w2_IT_06210	APL-87X_509_IT_06210	APL10_XF37_IT_06170	APL11_XF38_IT_06210	APL12_XF39_IT_06190	APL13_XF40_IT_06140	APL14_XF41_IT_06190	APL15_XF42_IT_06170	APL17_XF44_IT_06140	APL18_IT_06200	APL19_XF45_IT_06130
group_1554		hypothetical protein	337	338	1.00297	AlmaEM3_GA_03180	BB01_GA_03030	BB08-1_FL_03250	BBI64_GA_03300	11399_BR_20550	14B1_GA_02930	14B2_GA_02930	14B3_GA_02920	14B4_GA_02920	14B5_GA_02940	14B6_GA_02910	14B7_GA_02940	15B1_GA_02940	15B2_GA_02930	15B3_GA_02930	15M1_GA_02930	16B1_GA_02920	16B2_GA_03050	16B3_GA_02920	16B4_GA_02920	16B5_GA_02930	16B6_GA_02910	16M2_GA_03020	16M3_GA_02950	16M5_GA_02930	16M6_GA_02930	16M7_GA_02950	16M8_GA_02940	16M9_GA_02940	3124_BR_20880	32_BR_19400	6c_BR_19850	9a5c_BR_08960	APL-1BX_w2_IT_19730	APL-87X_509_IT_19730	APL10_XF37_IT_18090	APL11_XF38_IT_18100	APL12_XF39_IT_18140	APL13_XF40_IT_18090	APL14_XF41_IT_18130	APL15_XF42_IT_18130	APL17_XF44_IT_18060	APL18_IT_18140	APL19_XF45_IT_18030
degU~~~rssB_1	;degU;rssB_1	hypothetical protein;Transcriptional regulatory protein DegU;Regulator of RpoS	337	338	1.00297	AlmaEM3_GA_03150	BB01_GA_03000	BB08-1_FL_03220	BBI64_GA_03270	11399_BR_20570	14B1_GA_02900	14B2_GA_02900	14B3_GA_02890	14B4_GA_02890	14B5_GA_02910	14B6_GA_02880	14B7_GA_02910	15B1_GA_02910	15B2_GA_02900	15B3_GA_02900	15M1_GA_02900	16B1_GA_02890	16B2_GA_03020	16B3_GA_02890	16B4_GA_02890	16B5_GA_02900	16B6_GA_02880	16M2_GA_02990	16M3_GA_02920	16M5_GA_02900	16M6_GA_02900	16M7_GA_02920	16M8_GA_02910	16M9_GA_02910	3124_BR_20900	32_BR_19420	6c_BR_19870	9a5c_BR_08940	APL-1BX_w2_IT_19750	APL-87X_509_IT_19750	APL10_XF37_IT_18110	APL11_XF38_IT_18120	APL12_XF39_IT_18160	APL13_XF40_IT_18110	APL14_XF41_IT_18150	APL15_XF42_IT_18150	APL17_XF44_IT_18080	APL18_IT_18160	APL19_XF45_IT_18050
parB~~~noc_2	parB;;noc_2	putative chromosome-partitioning protein ParB;hypothetical protein;Nucleoid occlusion protein	337	546	1.62018	AlmaEM3_GA_14470	BB01_GA_14560	BB08-1_FL_12840	BBI64_GA_16280;BBI64_GA_16270	11399_BR_08420	14B1_GA_13710;14B1_GA_13720	14B2_GA_13630;14B2_GA_13640	14B3_GA_13780;14B3_GA_13790	14B4_GA_13780;14B4_GA_13790	14B5_GA_13780;14B5_GA_13770	14B6_GA_13480;14B6_GA_13490	14B7_GA_13670;14B7_GA_13660	15B1_GA_13780;15B1_GA_13770	15B2_GA_13770;15B2_GA_13760	15B3_GA_13770;15B3_GA_13780	15M1_GA_13730;15M1_GA_13720	16B1_GA_13600;16B1_GA_13590	16B2_GA_14290;16B2_GA_14280	16B3_GA_13570;16B3_GA_13580	16B4_GA_13830;16B4_GA_13840	16B5_GA_13860;16B5_GA_13870	16B6_GA_13750;16B6_GA_13740	16M2_GA_14450;16M2_GA_14440	16M3_GA_14080;16M3_GA_14090	16M5_GA_13770;16M5_GA_13760	16M6_GA_13660;16M6_GA_13670	16M7_GA_13810;16M7_GA_13820	16M8_GA_13870;16M8_GA_13860	16M9_GA_13780;16M9_GA_13790	3124_BR_07260	32_BR_07100	6c_BR_07670	9a5c_BR_21550	APL-1BX_w2_IT_07120	APL-87X_509_IT_07120	APL10_XF37_IT_07070	APL11_XF38_IT_07110	APL12_XF39_IT_07090	APL13_XF40_IT_07040	APL14_XF41_IT_07090	APL15_XF42_IT_07070	APL17_XF44_IT_07040	APL18_IT_07090	APL19_XF45_IT_07030
tolQ_3~~~tolQ	tolQ_3;tolQ	Tol-Pal system protein TolQ;Protein TolQ	337	337	1	AlmaEM3_GA_11170	BB01_GA_11160	BB08-1_FL_15310	BBI64_GA_12050	11399_BR_12220	14B1_GA_09790	14B2_GA_09780	14B3_GA_09850	14B4_GA_09830	14B5_GA_09810	14B6_GA_09700	14B7_GA_09760	15B1_GA_09870	15B2_GA_09810	15B3_GA_09800	15M1_GA_09790	16B1_GA_09790	16B2_GA_10240	16B3_GA_09750	16B4_GA_09840	16B5_GA_09880	16B6_GA_09800	16M2_GA_10450	16M3_GA_10170	16M5_GA_09830	16M6_GA_09790	16M7_GA_09840	16M8_GA_09870	16M9_GA_09840	3124_BR_11370	32_BR_10770	6c_BR_10980	9a5c_BR_17810	APL-1BX_w2_IT_10500	APL-87X_509_IT_10500	APL10_XF37_IT_10290	APL11_XF38_IT_10310	APL12_XF39_IT_10300	APL13_XF40_IT_10260	APL14_XF41_IT_10300	APL15_XF42_IT_10310	APL17_XF44_IT_10220	APL18_IT_10320	APL19_XF45_IT_10250
group_1539		hypothetical protein	337	341	1.01187	AlmaEM3_GA_13280	BB01_GA_13490	BB08-1_FL_11490	BBI64_GA_14990	11399_BR_09750	14B1_GA_12680	14B2_GA_12600	14B3_GA_12760	14B4_GA_12750	14B5_GA_12750	14B6_GA_12460	14B7_GA_12640	15B1_GA_12730	15B2_GA_12720	15B3_GA_12730	15M1_GA_12690	16B1_GA_12580	16B2_GA_13200	16B3_GA_12550	16B4_GA_12800	16B5_GA_12810	16B6_GA_12720	16M2_GA_13400	16M3_GA_13050	16M5_GA_12720	16M6_GA_12630	16M7_GA_12790	16M8_GA_12830	16M9_GA_12740	3124_BR_09020	32_BR_08690	6c_BR_08840	9a5c_BR_20290	APL-1BX_w2_IT_08380	APL-87X_509_IT_08380	APL10_XF37_IT_08190	APL11_XF38_IT_08230	APL12_XF39_IT_08210	APL13_XF40_IT_08160	APL14_XF41_IT_08220	APL15_XF42_IT_08200	APL17_XF44_IT_08160	APL18_IT_08230	APL19_XF45_IT_08150
pstB~~~pstB3	pstB;;pstB3	Phosphate import ATP-binding protein PstB;hypothetical protein;Phosphate import ATP-binding protein PstB 3	337	338	1.00297	AlmaEM3_GA_13190	BB01_GA_13400	BB08-1_FL_11400	BBI64_GA_14900	11399_BR_09840	14B1_GA_12600	14B2_GA_12520	14B3_GA_12680	14B4_GA_12670	14B5_GA_12670	14B6_GA_12380	14B7_GA_12560	15B1_GA_12650	15B2_GA_12640	15B3_GA_12650	15M1_GA_12610	16B1_GA_12500	16B2_GA_13120	16B3_GA_12470	16B4_GA_12720	16B5_GA_12730	16B6_GA_12640	16M2_GA_13320	16M3_GA_12970	16M5_GA_12640	16M6_GA_12550	16M7_GA_12710	16M8_GA_12750	16M9_GA_12660	3124_BR_09100	32_BR_08780	6c_BR_08930	9a5c_BR_20200	APL-1BX_w2_IT_08470	APL-87X_509_IT_08470	APL10_XF37_IT_08280	APL11_XF38_IT_08320	APL12_XF39_IT_08300	APL13_XF40_IT_08250	APL14_XF41_IT_08310	APL15_XF42_IT_08290	APL17_XF44_IT_08250	APL18_IT_08320	APL19_XF45_IT_08240
group_1531		hypothetical protein	337	337	1	AlmaEM3_GA_01620	BB01_GA_01490	BB08-1_FL_01670	BBI64_GA_01720	11399_BR_01620	14B1_GA_01470	14B2_GA_01480	14B3_GA_01480	14B4_GA_01480	14B5_GA_01490	14B6_GA_01470	14B7_GA_01490	15B1_GA_01490	15B2_GA_01490	15B3_GA_01480	15M1_GA_01490	16B1_GA_01480	16B2_GA_01550	16B3_GA_01470	16B4_GA_01470	16B5_GA_01480	16B6_GA_01470	16M2_GA_01520	16M3_GA_01470	16M5_GA_01480	16M6_GA_01480	16M7_GA_01490	16M8_GA_01490	16M9_GA_01490	3124_BR_01560	32_BR_01510	6c_BR_01550	9a5c_BR_01630	APL-1BX_w2_IT_01570	APL-87X_509_IT_01570	APL10_XF37_IT_01640	APL11_XF38_IT_01640	APL12_XF39_IT_01540	APL13_XF40_IT_01620	APL14_XF41_IT_01630	APL15_XF42_IT_01630	APL17_XF44_IT_01640	APL18_IT_01640	APL19_XF45_IT_01640
priA_2~~~priA_1~~~priA	priA_2;priA_1;priA	Primosomal protein N';primosomal protein N'	337	340	1.0089	AlmaEM3_GA_22140	BB01_GA_22570	BB08-1_FL_24240	BBI64_GA_24440	11399_BR_24480	14B1_GA_21720	14B2_GA_21590	14B3_GA_21730	14B4_GA_21780	14B5_GA_21780	14B6_GA_21410	14B7_GA_21700	15B1_GA_21760	15B2_GA_21890	15B3_GA_21770	15M1_GA_21700	16B1_GA_21590	16B2_GA_22760	16B3_GA_21590	16B4_GA_21830	16B5_GA_22030	16B6_GA_21890	16M2_GA_22620	16M3_GA_22110	16M5_GA_21750	16M6_GA_21590	16M7_GA_21820	16M8_GA_21890	16M9_GA_21780	3124_BR_26140	32_BR_23470	6c_BR_24150	9a5c_BR_25250	APL-1BX_w2_IT_23560	APL-87X_509_IT_23560	APL10_XF37_IT_21710	APL11_XF38_IT_21710	APL12_XF39_IT_21730	APL13_XF40_IT_21730	APL14_XF41_IT_21760	APL15_XF42_IT_21740	APL17_XF44_IT_21690	APL18_IT_21780	APL19_XF45_IT_21650
nrdR	nrdR	Transcriptional repressor NrdR	337	337	1	AlmaEM3_GA_18820	BB01_GA_19280	BB08-1_FL_20550	BBI64_GA_20770	11399_BR_20770	14B1_GA_18460	14B2_GA_18330	14B3_GA_18460	14B4_GA_18520	14B5_GA_18520	14B6_GA_18170	14B7_GA_18450	15B1_GA_18470	15B2_GA_18610	15B3_GA_18500	15M1_GA_18460	16B1_GA_18340	16B2_GA_19350	16B3_GA_18330	16B4_GA_18550	16B5_GA_18720	16B6_GA_18600	16M2_GA_19240	16M3_GA_18780	16M5_GA_18470	16M6_GA_18320	16M7_GA_18530	16M8_GA_18590	16M9_GA_18480	3124_BR_22090	32_BR_20030	6c_BR_20710	9a5c_BR_08730	APL-1BX_w2_IT_20020	APL-87X_509_IT_20020	APL10_XF37_IT_18380	APL11_XF38_IT_18380	APL12_XF39_IT_18430	APL13_XF40_IT_18380	APL14_XF41_IT_18420	APL15_XF42_IT_18420	APL17_XF44_IT_18350	APL18_IT_18430	APL19_XF45_IT_18320
group_1528	;gcvH	hypothetical protein;Glycine cleavage system H protein	337	337	1	AlmaEM3_GA_01640	BB01_GA_01510	BB08-1_FL_01690	BBI64_GA_01740	11399_BR_01640	14B1_GA_01490	14B2_GA_01490	14B3_GA_01490	14B4_GA_01490	14B5_GA_01500	14B6_GA_01480	14B7_GA_01500	15B1_GA_01510	15B2_GA_01500	15B3_GA_01490	15M1_GA_01500	16B1_GA_01490	16B2_GA_01580	16B3_GA_01480	16B4_GA_01480	16B5_GA_01490	16B6_GA_01480	16M2_GA_01550	16M3_GA_01490	16M5_GA_01500	16M6_GA_01500	16M7_GA_01500	16M8_GA_01500	16M9_GA_01510	3124_BR_01580	32_BR_01530	6c_BR_01570	9a5c_BR_01650	APL-1BX_w2_IT_01590	APL-87X_509_IT_01590	APL10_XF37_IT_01660	APL11_XF38_IT_01660	APL12_XF39_IT_01560	APL13_XF40_IT_01640	APL14_XF41_IT_01650	APL15_XF42_IT_01650	APL17_XF44_IT_01660	APL18_IT_01660	APL19_XF45_IT_01660
gcvT_2~~~gcvT_1~~~gcvT_3~~~gcvT	gcvT_2;gcvT_1;gcvT_3;gcvT	Aminomethyltransferase	337	344	1.02077	AlmaEM3_GA_01650	BB01_GA_01520	BB08-1_FL_01700	BBI64_GA_01760;BBI64_GA_01750	11399_BR_01650	14B1_GA_01500	14B2_GA_01500	14B3_GA_01500	14B4_GA_01500	14B5_GA_01510	14B6_GA_01490	14B7_GA_01510	15B1_GA_01520	15B2_GA_01510	15B3_GA_01500	15M1_GA_01510	16B1_GA_01500	16B2_GA_01590	16B3_GA_01490	16B4_GA_01490	16B5_GA_01500	16B6_GA_01490	16M2_GA_01560	16M3_GA_01500	16M5_GA_01510	16M6_GA_01510	16M7_GA_01510	16M8_GA_01510	16M9_GA_01520	3124_BR_01590	32_BR_01540	6c_BR_01580	9a5c_BR_01660	APL-1BX_w2_IT_01600	APL-87X_509_IT_01600	APL10_XF37_IT_01670	APL11_XF38_IT_01670	APL12_XF39_IT_01570	APL13_XF40_IT_01650	APL14_XF41_IT_01660	APL15_XF42_IT_01660	APL17_XF44_IT_01670	APL18_IT_01670	APL19_XF45_IT_01670
group_1512		hypothetical protein	337	337	1	AlmaEM3_GA_10710	BB01_GA_10710	BB08-1_FL_15790	BBI64_GA_11590	11399_BR_11720	14B1_GA_09310	14B2_GA_09310	14B3_GA_09380	14B4_GA_09350	14B5_GA_09330	14B6_GA_09220	14B7_GA_09280	15B1_GA_09390	15B2_GA_09330	15B3_GA_09320	15M1_GA_09310	16B1_GA_09310	16B2_GA_09760	16B3_GA_09270	16B4_GA_09360	16B5_GA_09390	16B6_GA_09320	16M2_GA_09960	16M3_GA_09690	16M5_GA_09350	16M6_GA_09310	16M7_GA_09360	16M8_GA_09390	16M9_GA_09360	3124_BR_10880	32_BR_10270	6c_BR_10460	9a5c_BR_18300	APL-1BX_w2_IT_09990	APL-87X_509_IT_09990	APL10_XF37_IT_09780	APL11_XF38_IT_09800	APL12_XF39_IT_09800	APL13_XF40_IT_09750	APL14_XF41_IT_09790	APL15_XF42_IT_09800	APL17_XF44_IT_09720	APL18_IT_09810	APL19_XF45_IT_09740
folC~~~folC_1~~~folC_2	folC;;folC_1;folC_2	Dihydrofolate synthase/folylpolyglutamate synthase;hypothetical protein	337	340	1.0089	AlmaEM3_GA_10730	BB01_GA_10730	BB08-1_FL_15770	BBI64_GA_11610	11399_BR_11740	14B1_GA_09330	14B2_GA_09330	14B3_GA_09400	14B4_GA_09370	14B5_GA_09350	14B6_GA_09240	14B7_GA_09300	15B1_GA_09410	15B2_GA_09350	15B3_GA_09340	15M1_GA_09330	16B1_GA_09330	16B2_GA_09780	16B3_GA_09290	16B4_GA_09380	16B5_GA_09410	16B6_GA_09340	16M2_GA_09980	16M3_GA_09710	16M5_GA_09370	16M6_GA_09330	16M7_GA_09380	16M8_GA_09410	16M9_GA_09380	3124_BR_10900	32_BR_10290	6c_BR_10480	9a5c_BR_18280	APL-1BX_w2_IT_10010	APL-87X_509_IT_10010	APL10_XF37_IT_09800	APL11_XF38_IT_09820	APL12_XF39_IT_09820	APL13_XF40_IT_09770	APL14_XF41_IT_09810	APL15_XF42_IT_09820	APL17_XF44_IT_09740	APL18_IT_09830	APL19_XF45_IT_09760
ogt	ogt	Methylated-DNA--protein-cysteine methyltransferase constitutive	337	337	1	AlmaEM3_GA_21350	BB01_GA_21800	BB08-1_FL_23420	BBI64_GA_23600	11399_BR_23720	14B1_GA_20910	14B2_GA_20780	14B3_GA_20910	14B4_GA_20970	14B5_GA_20970	14B6_GA_20600	14B7_GA_20880	15B1_GA_20950	15B2_GA_21070	15B3_GA_20960	15M1_GA_20890	16B1_GA_20780	16B2_GA_21940	16B3_GA_20780	16B4_GA_21020	16B5_GA_21220	16B6_GA_21080	16M2_GA_21810	16M3_GA_21300	16M5_GA_20940	16M6_GA_20780	16M7_GA_21020	16M8_GA_21090	16M9_GA_20960	3124_BR_25360	32_BR_22700	6c_BR_23390	9a5c_BR_24480	APL-1BX_w2_IT_22760	APL-87X_509_IT_22760	APL10_XF37_IT_20910	APL11_XF38_IT_20910	APL12_XF39_IT_20940	APL13_XF40_IT_20930	APL14_XF41_IT_20950	APL15_XF42_IT_20940	APL17_XF44_IT_20890	APL18_IT_20980	APL19_XF45_IT_20850
lptF	;lptF	hypothetical protein;Lipopolysaccharide export system permease protein LptF	337	340	1.0089	AlmaEM3_GA_01190	BB01_GA_01120	BB08-1_FL_01170	BBI64_GA_01260	11399_BR_01190	14B1_GA_01120	14B2_GA_01130	14B3_GA_01130	14B4_GA_01130	14B5_GA_01140	14B6_GA_01120	14B7_GA_01140	15B1_GA_01140	15B2_GA_01140	15B3_GA_01130	15M1_GA_01140	16B1_GA_01130	16B2_GA_01190	16B3_GA_01120	16B4_GA_01120	16B5_GA_01130	16B6_GA_01120	16M2_GA_01160	16M3_GA_01120	16M5_GA_01130	16M6_GA_01130	16M7_GA_01140	16M8_GA_01140	16M9_GA_01140	3124_BR_01140	32_BR_01080	6c_BR_01110	9a5c_BR_01200	APL-1BX_w2_IT_01160	APL-87X_509_IT_01160	APL10_XF37_IT_01230	APL11_XF38_IT_01230	APL12_XF39_IT_01130	APL13_XF40_IT_01210	APL14_XF41_IT_01220	APL15_XF42_IT_01220	APL17_XF44_IT_01230	APL18_IT_01230	APL19_XF45_IT_01230
lpxB_1~~~lpxB~~~lpxB_2	lpxB_1;lpxB;lpxB_2	Lipid-A-disaccharide synthase	337	339	1.00593	AlmaEM3_GA_03740	BB01_GA_03570	BB08-1_FL_03930	BBI64_GA_04080	11399_BR_20000	14B1_GA_03500	14B2_GA_03490	14B3_GA_03490	14B4_GA_03490	14B5_GA_03510	14B6_GA_03480	14B7_GA_03500	15B1_GA_03510	15B2_GA_03500	15B3_GA_03490	15M1_GA_03500	16B1_GA_03480	16B2_GA_03660	16B3_GA_03480	16B4_GA_03490	16B5_GA_03500	16B6_GA_03470	16M2_GA_03640	16M3_GA_03530	16M5_GA_03500	16M6_GA_03500	16M7_GA_03520	16M8_GA_03510	16M9_GA_03510	3124_BR_20270	32_BR_18760	6c_BR_19240	9a5c_BR_09550	APL-1BX_w2_IT_19120	APL-87X_509_IT_19120	APL10_XF37_IT_17510	APL11_XF38_IT_17520	APL12_XF39_IT_17560	APL13_XF40_IT_17510	APL14_XF41_IT_17550	APL15_XF42_IT_17550	APL17_XF44_IT_17490	APL18_IT_17560	APL19_XF45_IT_17460
group_1505		hypothetical protein	337	340	1.0089	AlmaEM3_GA_08720	BB01_GA_08700	BB08-1_FL_08010	BBI64_GA_09190	11399_BR_16070	14B1_GA_07600	14B2_GA_07580	14B3_GA_07650	14B4_GA_07610	14B5_GA_07600	14B6_GA_07530	14B7_GA_07590	15B1_GA_07650	15B2_GA_07610	15B3_GA_07600	15M1_GA_07610	16B1_GA_07580	16B2_GA_07960	16B3_GA_07550	16B4_GA_07620	16B5_GA_07660	16B6_GA_07590	16M2_GA_07890	16M3_GA_07690	16M5_GA_07640	16M6_GA_07600	16M7_GA_07630	16M8_GA_07640	16M9_GA_07610	3124_BR_16290	32_BR_14710	6c_BR_15070	9a5c_BR_13520	APL-1BX_w2_IT_15010	APL-87X_509_IT_15010	APL10_XF37_IT_13520	APL11_XF38_IT_13530	APL12_XF39_IT_13580	APL13_XF40_IT_13490	APL14_XF41_IT_13550	APL15_XF42_IT_13540	APL17_XF44_IT_13460	APL18_IT_13560	APL19_XF45_IT_13460
bioI_1~~~bioI_4~~~vdh	bioI_1;;bioI_4;vdh	Biotin biosynthesis cytochrome P450;hypothetical protein;Cytochrome P450 CYP107DY1;Vitamin D(3) 25-hydroxylase	337	345	1.02374	AlmaEM3_GA_18240	BB01_GA_18340	BB08-1_FL_19950	BBI64_GA_20180	11399_BR_03390	14B1_GA_17820	14B2_GA_17760	14B3_GA_17880	14B4_GA_17890	14B5_GA_17890	14B6_GA_17580	14B7_GA_17770	15B1_GA_17880	15B2_GA_17920	15B3_GA_17880	15M1_GA_17830	16B1_GA_17720	16B2_GA_18630	16B3_GA_17700	16B4_GA_17970	16B5_GA_18070	16B6_GA_17900	16M2_GA_18600	16M3_GA_18190	16M5_GA_17890	16M6_GA_17740	16M7_GA_17940	16M8_GA_17990	16M9_GA_17900	3124_BR_03310	32_BR_03190	6c_BR_03220	9a5c_BR_03360	APL-1BX_w2_IT_03360	APL-87X_509_IT_03360	APL10_XF37_IT_03380	APL11_XF38_IT_03400	APL12_XF39_IT_03300	APL13_XF40_IT_03350	APL14_XF41_IT_03390	APL15_XF42_IT_03370	APL17_XF44_IT_03390	APL18_IT_03390	APL19_XF45_IT_03390
infC	infC	Translation initiation factor IF-3	337	337	1	AlmaEM3_GA_20690	BB01_GA_21130	BB08-1_FL_22770	BBI64_GA_22910	11399_BR_22820	14B1_GA_20240	14B2_GA_20100	14B3_GA_20230	14B4_GA_20290	14B5_GA_20300	14B6_GA_19920	14B7_GA_20210	15B1_GA_20270	15B2_GA_20400	15B3_GA_20280	15M1_GA_20220	16B1_GA_20100	16B2_GA_21220	16B3_GA_20100	16B4_GA_20340	16B5_GA_20530	16B6_GA_20410	16M2_GA_21110	16M3_GA_20620	16M5_GA_20260	16M6_GA_20100	16M7_GA_20340	16M8_GA_20410	16M9_GA_20280	3124_BR_24090	32_BR_21950	6c_BR_22690	9a5c_BR_06690	APL-1BX_w2_IT_22080	APL-87X_509_IT_22080	APL10_XF37_IT_20230	APL11_XF38_IT_20230	APL12_XF39_IT_20270	APL13_XF40_IT_20250	APL14_XF41_IT_20280	APL15_XF42_IT_20270	APL17_XF44_IT_20210	APL18_IT_20310	APL19_XF45_IT_20170
secD~~~secD_2~~~secD_1~~~secD_3	;secD;secD_2;secD_1;secD_3	hypothetical protein;Protein translocase subunit SecD	337	344	1.02077	AlmaEM3_GA_02040	BB01_GA_01900	BB08-1_FL_02080	BBI64_GA_02140	11399_BR_01990	14B1_GA_01900	14B2_GA_01890	14B3_GA_01900	14B4_GA_01900	14B5_GA_01910	14B6_GA_01890	14B7_GA_01910	15B1_GA_01920	15B2_GA_01910	15B3_GA_01890	15M1_GA_01910	16B1_GA_01890	16B2_GA_01980	16B3_GA_01890	16B4_GA_01890	16B5_GA_01880	16B6_GA_01870	16M2_GA_01950	16M3_GA_01900	16M5_GA_01910	16M6_GA_01910	16M7_GA_01910	16M8_GA_01910	16M9_GA_01920	3124_BR_01930	32_BR_01880	6c_BR_01930	9a5c_BR_02000	APL-1BX_w2_IT_01960	APL-87X_509_IT_01960	APL10_XF37_IT_02020	APL11_XF38_IT_02020	APL12_XF39_IT_01920	APL13_XF40_IT_02000	APL14_XF41_IT_02010	APL15_XF42_IT_02010	APL17_XF44_IT_02020	APL18_IT_02020	APL19_XF45_IT_02020
group_1480		hypothetical protein	337	340	1.0089	AlmaEM3_GA_02530	BB01_GA_02400	BB08-1_FL_02600	BBI64_GA_02660	11399_BR_02410	14B1_GA_02320	14B2_GA_02320	14B3_GA_02310	14B4_GA_02310	14B5_GA_02330	14B6_GA_02300	14B7_GA_02330	15B1_GA_02330	15B2_GA_02320	15B3_GA_02320	15M1_GA_02320	16B1_GA_02310	16B2_GA_02410	16B3_GA_02310	16B4_GA_02310	16B5_GA_02310	16B6_GA_02300	16M2_GA_02390	16M3_GA_02340	16M5_GA_02320	16M6_GA_02320	16M7_GA_02330	16M8_GA_02330	16M9_GA_02330	3124_BR_02350	32_BR_02280	6c_BR_02320	9a5c_BR_02420	APL-1BX_w2_IT_02380	APL-87X_509_IT_02380	APL10_XF37_IT_02420	APL11_XF38_IT_02430	APL12_XF39_IT_02340	APL13_XF40_IT_02400	APL14_XF41_IT_02430	APL15_XF42_IT_02410	APL17_XF44_IT_02440	APL18_IT_02430	APL19_XF45_IT_02430
group_1474		hypothetical protein	337	337	1	AlmaEM3_GA_10560	BB01_GA_10560	BB08-1_FL_15930	BBI64_GA_11440	11399_BR_11570	14B1_GA_09160	14B2_GA_09170	14B3_GA_09240	14B4_GA_09210	14B5_GA_09190	14B6_GA_09080	14B7_GA_09140	15B1_GA_09250	15B2_GA_09190	15B3_GA_09180	15M1_GA_09170	16B1_GA_09170	16B2_GA_09620	16B3_GA_09130	16B4_GA_09220	16B5_GA_09250	16B6_GA_09180	16M2_GA_09820	16M3_GA_09550	16M5_GA_09210	16M6_GA_09170	16M7_GA_09210	16M8_GA_09250	16M9_GA_09220	3124_BR_10730	32_BR_10120	6c_BR_10300	9a5c_BR_18460	APL-1BX_w2_IT_09830	APL-87X_509_IT_09830	APL10_XF37_IT_09630	APL11_XF38_IT_09650	APL12_XF39_IT_09640	APL13_XF40_IT_09590	APL14_XF41_IT_09630	APL15_XF42_IT_09640	APL17_XF44_IT_09570	APL18_IT_09650	APL19_XF45_IT_09580
pncA	pncA;	Nicotinamidase;hypothetical protein	337	337	1	AlmaEM3_GA_14410	BB01_GA_14500	BB08-1_FL_12790	BBI64_GA_16210	11399_BR_08480	14B1_GA_13660	14B2_GA_13580	14B3_GA_13730	14B4_GA_13730	14B5_GA_13720	14B6_GA_13430	14B7_GA_13610	15B1_GA_13720	15B2_GA_13710	15B3_GA_13720	15M1_GA_13670	16B1_GA_13540	16B2_GA_14230	16B3_GA_13520	16B4_GA_13780	16B5_GA_13810	16B6_GA_13690	16M2_GA_14390	16M3_GA_14030	16M5_GA_13710	16M6_GA_13610	16M7_GA_13760	16M8_GA_13810	16M9_GA_13730	3124_BR_07320	32_BR_07160	6c_BR_07730	9a5c_BR_21490	APL-1BX_w2_IT_07180	APL-87X_509_IT_07180	APL10_XF37_IT_07130	APL11_XF38_IT_07170	APL12_XF39_IT_07150	APL13_XF40_IT_07100	APL14_XF41_IT_07150	APL15_XF42_IT_07130	APL17_XF44_IT_07100	APL18_IT_07150	APL19_XF45_IT_07090
metE_2~~~metE~~~metE_3~~~metE_4~~~metE_5~~~metE_1	metE_2;metE;metE_3;metE_4;metE_5;metE_1	5-methyltetrahydropteroyltriglutamate--homocysteine methyltransferase	337	344	1.02077	AlmaEM3_GA_14390	BB01_GA_14480	BB08-1_FL_12770	BBI64_GA_16190	11399_BR_08500	14B1_GA_13640	14B2_GA_13560	14B3_GA_13710	14B4_GA_13710	14B5_GA_13700	14B6_GA_13410	14B7_GA_13590	15B1_GA_13700	15B2_GA_13690	15B3_GA_13700	15M1_GA_13650	16B1_GA_13520	16B2_GA_14210	16B3_GA_13500	16B4_GA_13760	16B5_GA_13790	16B6_GA_13670	16M2_GA_14370	16M3_GA_14010	16M5_GA_13690	16M6_GA_13590	16M7_GA_13740	16M8_GA_13790	16M9_GA_13710	3124_BR_07340	32_BR_07180	6c_BR_07750	9a5c_BR_21470	APL-1BX_w2_IT_07200	APL-87X_509_IT_07200	APL10_XF37_IT_07150	APL11_XF38_IT_07190	APL12_XF39_IT_07170	APL13_XF40_IT_07120	APL14_XF41_IT_07170	APL15_XF42_IT_07150	APL17_XF44_IT_07120	APL18_IT_07170	APL19_XF45_IT_07110
metE_1	metE_1;	5-methyltetrahydropteroyltriglutamate--homocysteine methyltransferase;hypothetical protein	337	341	1.01187	AlmaEM3_GA_14380	BB01_GA_14470	BB08-1_FL_12760	BBI64_GA_16180	11399_BR_08510	14B1_GA_13630	14B2_GA_13550	14B3_GA_13700	14B4_GA_13700	14B5_GA_13690	14B6_GA_13400	14B7_GA_13580	15B1_GA_13690	15B2_GA_13680	15B3_GA_13690	15M1_GA_13640	16B1_GA_13510	16B2_GA_14200	16B3_GA_13490	16B4_GA_13750	16B5_GA_13780	16B6_GA_13660	16M2_GA_14360	16M3_GA_14000	16M5_GA_13680	16M6_GA_13580	16M7_GA_13730	16M8_GA_13780	16M9_GA_13700	3124_BR_07350	32_BR_07190	6c_BR_07760	9a5c_BR_21460	APL-1BX_w2_IT_07210	APL-87X_509_IT_07210	APL10_XF37_IT_07160	APL11_XF38_IT_07200	APL12_XF39_IT_07180	APL13_XF40_IT_07130	APL14_XF41_IT_07180	APL15_XF42_IT_07160	APL17_XF44_IT_07130	APL18_IT_07180	APL19_XF45_IT_07120
ileS_1~~~ileS~~~ileS_2~~~ileS_3	ileS_1;;ileS;ileS_2;ileS_3	Isoleucine--tRNA ligase;hypothetical protein	337	364	1.08012	AlmaEM3_GA_15550	BB01_GA_15580	BB08-1_FL_17110;BB08-1_FL_17120	BBI64_GA_17360;BBI64_GA_17370	11399_BR_07230	14B1_GA_15020	14B2_GA_14950	14B3_GA_15080	14B4_GA_15090	14B5_GA_15090	14B6_GA_14790	14B7_GA_14980	15B1_GA_15080	15B2_GA_15100	15B3_GA_15080	15M1_GA_15030	16B1_GA_14910	16B2_GA_15640	16B3_GA_14900	16B4_GA_15150	16B5_GA_15220	16B6_GA_15080	16M2_GA_15690	16M3_GA_15310	16M5_GA_15080	16M6_GA_14980	16M7_GA_15140	16M8_GA_15180	16M9_GA_15100	3124_BR_06090	32_BR_05950	6c_BR_06550	9a5c_BR_22700	APL-1BX_w2_IT_05950	APL-87X_509_IT_05950	APL10_XF37_IT_05920	APL11_XF38_IT_05950	APL12_XF39_IT_05960	APL13_XF40_IT_05890	APL14_XF41_IT_05940	APL15_XF42_IT_05920	APL17_XF44_IT_05950	APL18_IT_05940	APL19_XF45_IT_05940
group_1458		hypothetical protein	337	434	1.28783	AlmaEM3_GA_16320	BB01_GA_16340	BB08-1_FL_17970	BBI64_GA_18210	11399_BR_05880;11399_BR_05890	14B1_GA_15860	14B2_GA_15800	14B3_GA_15910	14B4_GA_15930	14B5_GA_15950	14B6_GA_15620	14B7_GA_15830	15B1_GA_15930	15B2_GA_15930	15B3_GA_15920	15M1_GA_15870	16B1_GA_15760	16B2_GA_16540	16B3_GA_15750	16B4_GA_16000	16B5_GA_16090	16B6_GA_15940	16M2_GA_16570	16M3_GA_16180	16M5_GA_15920	16M6_GA_15810	16M7_GA_15970	16M8_GA_16010	16M9_GA_15940	3124_BR_05240;3124_BR_05250	32_BR_05090;32_BR_05100	6c_BR_05680	9a5c_BR_05880	APL-1BX_w2_IT_05190;APL-1BX_w2_IT_05180	APL-87X_509_IT_05190;APL-87X_509_IT_05180	APL10_XF37_IT_05150;APL10_XF37_IT_05140	APL11_XF38_IT_05180;APL11_XF38_IT_05170	APL12_XF39_IT_05190;APL12_XF39_IT_05180	APL13_XF40_IT_05120;APL13_XF40_IT_05130	APL14_XF41_IT_05170;APL14_XF41_IT_05180	APL15_XF42_IT_05140;APL15_XF42_IT_05150	APL17_XF44_IT_05170;APL17_XF44_IT_05180	APL18_IT_05160;APL18_IT_05170	APL19_XF45_IT_05160;APL19_XF45_IT_05170
xseB~~~tilS~~~tilS_2~~~tilS_1	xseB;tilS;tilS_2;;tilS_1	Exodeoxyribonuclease 7 small subunit;tRNA(Ile)-lysidine synthase;hypothetical protein	337	675	2.00297	AlmaEM3_GA_16310;AlmaEM3_GA_16300	BB01_GA_16330;BB01_GA_16320	BB08-1_FL_17960;BB08-1_FL_17950	BBI64_GA_18190;BBI64_GA_18200	11399_BR_05900;11399_BR_05910	14B1_GA_15840;14B1_GA_15850	14B2_GA_15790;14B2_GA_15780	14B3_GA_15900;14B3_GA_15890	14B4_GA_15910;14B4_GA_15920	14B5_GA_15940;14B5_GA_15930	14B6_GA_15600;14B6_GA_15610	14B7_GA_15820;14B7_GA_15810	15B1_GA_15920;15B1_GA_15910	15B2_GA_15910;15B2_GA_15920	15B3_GA_15910;15B3_GA_15900	15M1_GA_15850;15M1_GA_15860	16B1_GA_15750;16B1_GA_15740	16B2_GA_16500;16B2_GA_16510	16B3_GA_15730;16B3_GA_15740	16B4_GA_15980;16B4_GA_15990	16B5_GA_16060;16B5_GA_16050	16B6_GA_15920;16B6_GA_15930	16M2_GA_16550;16M2_GA_16540	16M3_GA_16170;16M3_GA_16160	16M5_GA_15900;16M5_GA_15910	16M6_GA_15800;16M6_GA_15790	16M7_GA_15960;16M7_GA_15950	16M8_GA_15990;16M8_GA_16000	16M9_GA_15930;16M9_GA_15920	3124_BR_05280;3124_BR_05270	32_BR_05110;32_BR_05120	6c_BR_05710;6c_BR_05700	9a5c_BR_05890;9a5c_BR_05900	APL-1BX_w2_IT_05200;APL-1BX_w2_IT_05210	APL-87X_509_IT_05200;APL-87X_509_IT_05210	APL10_XF37_IT_05160;APL10_XF37_IT_05170	APL11_XF38_IT_05190;APL11_XF38_IT_05200	APL12_XF39_IT_05200;APL12_XF39_IT_05210	APL13_XF40_IT_05150;APL13_XF40_IT_05140	APL14_XF41_IT_05200;APL14_XF41_IT_05190	APL15_XF42_IT_05160;APL15_XF42_IT_05170	APL17_XF44_IT_05190;APL17_XF44_IT_05200	APL18_IT_05180;APL18_IT_05190	APL19_XF45_IT_05190;APL19_XF45_IT_05180
oprO	;oprO	hypothetical protein;Porin O	337	342	1.01484	AlmaEM3_GA_03100	BB01_GA_02950	BB08-1_FL_03170	BBI64_GA_03220	11399_BR_02980	14B1_GA_02850	14B2_GA_02850	14B3_GA_02840	14B4_GA_02840	14B5_GA_02860	14B6_GA_02830	14B7_GA_02860	15B1_GA_02860	15B2_GA_02850	15B3_GA_02850	15M1_GA_02850	16B1_GA_02840	16B2_GA_02970	16B3_GA_02840	16B4_GA_02840	16B5_GA_02850	16B6_GA_02830	16M2_GA_02940	16M3_GA_02870	16M5_GA_02850	16M6_GA_02850	16M7_GA_02870	16M8_GA_02860	16M9_GA_02860	3124_BR_02880	32_BR_02810	6c_BR_02850	9a5c_BR_02950	APL-1BX_w2_IT_02960	APL-87X_509_IT_02960	APL10_XF37_IT_02990	APL11_XF38_IT_03000	APL12_XF39_IT_02910	APL13_XF40_IT_02970	APL14_XF41_IT_03000	APL15_XF42_IT_02980	APL17_XF44_IT_03010	APL18_IT_03000	APL19_XF45_IT_03000
aroQ1~~~aroQ	;aroQ1;aroQ	hypothetical protein;3-dehydroquinate dehydratase 1;3-dehydroquinate dehydratase	337	349	1.03561	AlmaEM3_GA_00430;AlmaEM3_GA_00420	BB01_GA_00430;BB01_GA_00420	BB08-1_FL_00420;BB08-1_FL_00410	BBI64_GA_00450;BBI64_GA_00460	11399_BR_00420	14B1_GA_00400	14B2_GA_00400	14B3_GA_00400	14B4_GA_00400	14B5_GA_00400	14B6_GA_00400	14B7_GA_00400	15B1_GA_00400	15B2_GA_00400	15B3_GA_00400	15M1_GA_00400	16B1_GA_00400	16B2_GA_00440	16B3_GA_00400	16B4_GA_00400	16B5_GA_00410	16B6_GA_00400	16M2_GA_00420	16M3_GA_00390	16M5_GA_00400	16M6_GA_00400	16M7_GA_00400	16M8_GA_00400	16M9_GA_00400	3124_BR_00380	32_BR_00400	6c_BR_00400	9a5c_BR_00390	APL-1BX_w2_IT_00400	APL-87X_509_IT_00400	APL10_XF37_IT_00470	APL11_XF38_IT_00470	APL12_XF39_IT_00370	APL13_XF40_IT_00450	APL14_XF41_IT_00460	APL15_XF42_IT_00460	APL17_XF44_IT_00470	APL18_IT_00470	APL19_XF45_IT_00470
bamA_1~~~bamA_2~~~bamA_3~~~bamA_4~~~bamA	bamA_1;;bamA_2;bamA_3;bamA_4;bamA	Outer membrane protein assembly factor BamA;hypothetical protein	337	347	1.02967	AlmaEM3_GA_03780	BB01_GA_03610	BB08-1_FL_03970	BBI64_GA_04120	11399_BR_19960	14B1_GA_03540	14B2_GA_03530	14B3_GA_03530	14B4_GA_03530	14B5_GA_03550	14B6_GA_03520	14B7_GA_03540	15B1_GA_03550	15B2_GA_03540	15B3_GA_03530	15M1_GA_03540	16B1_GA_03520	16B2_GA_03700	16B3_GA_03520	16B4_GA_03530	16B5_GA_03540	16B6_GA_03510	16M2_GA_03680	16M3_GA_03570	16M5_GA_03540	16M6_GA_03540	16M7_GA_03560	16M8_GA_03550	16M9_GA_03550	3124_BR_20220;3124_BR_20230	32_BR_18720	6c_BR_19200	9a5c_BR_09590	APL-1BX_w2_IT_19080	APL-87X_509_IT_19080	APL10_XF37_IT_17470	APL11_XF38_IT_17480	APL12_XF39_IT_17520	APL13_XF40_IT_17470	APL14_XF41_IT_17510	APL15_XF42_IT_17510	APL17_XF44_IT_17450	APL18_IT_17520	APL19_XF45_IT_17420
oleA_1~~~oleA_2~~~fabH2	oleA_1;oleA_2;fabH2	Acyl-CoA:acyl-CoA alkyltransferase;3-oxoacyl-[acyl-carrier-protein] synthase 3 protein 2	337	338	1.00297	AlmaEM3_GA_10480	BB01_GA_10480	BB08-1_FL_15980	BBI64_GA_11350	11399_BR_11500	14B1_GA_09110	14B2_GA_09120	14B3_GA_09190	14B4_GA_09160	14B5_GA_09140	14B6_GA_09030	14B7_GA_09090	15B1_GA_09200	15B2_GA_09140	15B3_GA_09130	15M1_GA_09120	16B1_GA_09120	16B2_GA_09560	16B3_GA_09080	16B4_GA_09170	16B5_GA_09200	16B6_GA_09130	16M2_GA_09760	16M3_GA_09500	16M5_GA_09160	16M6_GA_09120	16M7_GA_09160	16M8_GA_09200	16M9_GA_09170	3124_BR_10680	32_BR_10070	6c_BR_10250	9a5c_BR_18510	APL-1BX_w2_IT_09780	APL-87X_509_IT_09780	APL10_XF37_IT_09580	APL11_XF38_IT_09600	APL12_XF39_IT_09590	APL13_XF40_IT_09540	APL14_XF41_IT_09580	APL15_XF42_IT_09590	APL17_XF44_IT_09520	APL18_IT_09600	APL19_XF45_IT_09530
clp	clp;	CRP-like protein Clp;hypothetical protein	337	339	1.00593	AlmaEM3_GA_09280	BB01_GA_09260	BB08-1_FL_08580	BBI64_GA_09750	11399_BR_15530	14B1_GA_08140	14B2_GA_08130	14B3_GA_08200	14B4_GA_08160	14B5_GA_08150	14B6_GA_08080	14B7_GA_08140	15B1_GA_08200	15B2_GA_08160	15B3_GA_08150	15M1_GA_08160	16B1_GA_08130	16B2_GA_08520	16B3_GA_08100	16B4_GA_08170	16B5_GA_08190	16B6_GA_08150	16M2_GA_08450	16M3_GA_08240	16M5_GA_08190	16M6_GA_08140	16M7_GA_08180	16M8_GA_08190	16M9_GA_08160	3124_BR_15170	32_BR_14080	6c_BR_13930	9a5c_BR_14060	APL-1BX_w2_IT_14460	APL-87X_509_IT_14460	APL10_XF37_IT_12970	APL11_XF38_IT_12980	APL12_XF39_IT_13040	APL13_XF40_IT_12940	APL14_XF41_IT_12990	APL15_XF42_IT_13000	APL17_XF44_IT_12920	APL18_IT_13010	APL19_XF45_IT_12910
cyoA	cyoA;	Cytochrome bo(3) ubiquinol oxidase subunit 2;hypothetical protein	337	337	1	AlmaEM3_GA_07880	BB01_GA_07850	BB08-1_FL_07110	BBI64_GA_08280	11399_BR_16920	14B1_GA_06750	14B2_GA_06730	14B3_GA_06790	14B4_GA_06760	14B5_GA_06750	14B6_GA_06680	14B7_GA_06740	15B1_GA_06800	15B2_GA_06750	15B3_GA_06750	15M1_GA_06760	16B1_GA_06730	16B2_GA_07060	16B3_GA_06700	16B4_GA_06750	16B5_GA_06810	16B6_GA_06740	16M2_GA_07010	16M3_GA_06850	16M5_GA_06790	16M6_GA_06750	16M7_GA_06780	16M8_GA_06790	16M9_GA_06760	3124_BR_17150	32_BR_15580	6c_BR_15930	9a5c_BR_12660	APL-1BX_w2_IT_15860	APL-87X_509_IT_15860	APL10_XF37_IT_14370	APL11_XF38_IT_14380	APL12_XF39_IT_14430	APL13_XF40_IT_14340	APL14_XF41_IT_14400	APL15_XF42_IT_14390	APL17_XF44_IT_14310	APL18_IT_14410	APL19_XF45_IT_14310
ispB	;ispB	hypothetical protein;Octaprenyl diphosphate synthase	337	338	1.00297	AlmaEM3_GA_07890	BB01_GA_07860	BB08-1_FL_07120	BBI64_GA_08290	11399_BR_16910	14B1_GA_06760	14B2_GA_06740	14B3_GA_06800	14B4_GA_06770	14B5_GA_06760	14B6_GA_06690	14B7_GA_06750	15B1_GA_06810	15B2_GA_06760	15B3_GA_06760	15M1_GA_06770	16B1_GA_06740	16B2_GA_07070	16B3_GA_06710	16B4_GA_06760	16B5_GA_06820	16B6_GA_06750	16M2_GA_07020	16M3_GA_06860	16M5_GA_06800	16M6_GA_06760	16M7_GA_06790	16M8_GA_06800	16M9_GA_06770	3124_BR_17140	32_BR_15570	6c_BR_15920	9a5c_BR_12670	APL-1BX_w2_IT_15850	APL-87X_509_IT_15850	APL10_XF37_IT_14360	APL11_XF38_IT_14370	APL12_XF39_IT_14420	APL13_XF40_IT_14330	APL14_XF41_IT_14390	APL15_XF42_IT_14380	APL17_XF44_IT_14300	APL18_IT_14400	APL19_XF45_IT_14300
gpsA_1~~~gpsA~~~gpsA_2	gpsA_1;gpsA;gpsA_2	Glycerol-3-phosphate dehydrogenase [NAD(P)+]	337	339	1.00593	AlmaEM3_GA_12010	BB01_GA_12240	BB08-1_FL_10020	BBI64_GA_13040	11399_BR_13270	14B1_GA_11380	14B2_GA_11320	14B3_GA_11490	14B4_GA_11450	14B5_GA_11490	14B6_GA_11180	14B7_GA_11270	15B1_GA_11500	15B2_GA_11410	15B3_GA_11420	15M1_GA_11410	16B1_GA_11300	16B2_GA_11810	16B3_GA_11250	16B4_GA_11530	16B5_GA_11580	16B6_GA_11460	16M2_GA_12080	16M3_GA_11820	16M5_GA_11440	16M6_GA_11360	16M7_GA_11510	16M8_GA_11560	16M9_GA_11460	3124_BR_13230	32_BR_12270	6c_BR_11970	9a5c_BR_16770	APL-1BX_w2_IT_12490	APL-87X_509_IT_12490	APL10_XF37_IT_11750	APL11_XF38_IT_11770	APL12_XF39_IT_11830	APL13_XF40_IT_11720	APL14_XF41_IT_11770	APL15_XF42_IT_11780	APL17_XF44_IT_11700	APL18_IT_11800	APL19_XF45_IT_11710
group_1428		hypothetical protein	337	337	1	AlmaEM3_GA_04020	BB01_GA_03850	BB08-1_FL_04220	BBI64_GA_04360	11399_BR_19710	14B1_GA_03810	14B2_GA_03810	14B3_GA_03810	14B4_GA_03800	14B5_GA_03820	14B6_GA_03790	14B7_GA_03810	15B1_GA_03830	15B2_GA_03810	15B3_GA_03790	15M1_GA_03820	16B1_GA_03780	16B2_GA_03970	16B3_GA_03790	16B4_GA_03820	16B5_GA_03810	16B6_GA_03780	16M2_GA_03950	16M3_GA_03840	16M5_GA_03810	16M6_GA_03810	16M7_GA_03830	16M8_GA_03810	16M9_GA_03820	3124_BR_19970	32_BR_18470	6c_BR_18950	9a5c_BR_09840	APL-1BX_w2_IT_18820	APL-87X_509_IT_18820	APL10_XF37_IT_17220	APL11_XF38_IT_17230	APL12_XF39_IT_17260	APL13_XF40_IT_17210	APL14_XF41_IT_17250	APL15_XF42_IT_17250	APL17_XF44_IT_17200	APL18_IT_17260	APL19_XF45_IT_17170
group_1427		hypothetical protein	337	342	1.01484	AlmaEM3_GA_17100	BB01_GA_17120	BB08-1_FL_18760	BBI64_GA_19010	11399_BR_05100	14B1_GA_16500	14B2_GA_16430	14B3_GA_16550	14B4_GA_16570	14B5_GA_16600	14B6_GA_16270	14B7_GA_16480	15B1_GA_16570	15B2_GA_16570	15B3_GA_16570	15M1_GA_16510	16B1_GA_16400	16B2_GA_17230	16B3_GA_16400	16B4_GA_16670	16B5_GA_16760	16B6_GA_16600	16M2_GA_17260	16M3_GA_16850	16M5_GA_16570	16M6_GA_16440	16M7_GA_16630	16M8_GA_16670	16M9_GA_16580	3124_BR_04470	32_BR_04320	6c_BR_04900	9a5c_BR_05120	APL-1BX_w2_IT_04530	APL-87X_509_IT_04530	APL10_XF37_IT_04490	APL11_XF38_IT_04520	APL12_XF39_IT_04530	APL13_XF40_IT_04470	APL14_XF41_IT_04520	APL15_XF42_IT_04490	APL17_XF44_IT_04520	APL18_IT_04510	APL19_XF45_IT_04510
gyrA_1~~~gyrA_2~~~gyrA_3~~~gyrA~~~gyrA_4	gyrA_1;gyrA_2;gyrA_3;gyrA;gyrA_4;	DNA gyrase subunit A;hypothetical protein	337	344	1.02077	AlmaEM3_GA_20950	BB01_GA_21390	BB08-1_FL_23010	BBI64_GA_23170	11399_BR_23290	14B1_GA_20490	14B2_GA_20350	14B3_GA_20480	14B4_GA_20540	14B5_GA_20550	14B6_GA_20170	14B7_GA_20460	15B1_GA_20520	15B2_GA_20650	15B3_GA_20530	15M1_GA_20470	16B1_GA_20350	16B2_GA_21490	16B3_GA_20350	16B4_GA_20590	16B5_GA_20780	16B6_GA_20650	16M2_GA_21370	16M3_GA_20870	16M5_GA_20510	16M6_GA_20350	16M7_GA_20590	16M8_GA_20660	16M9_GA_20530	3124_BR_24930	32_BR_22270	6c_BR_22940	9a5c_BR_24050	APL-1BX_w2_IT_22340	APL-87X_509_IT_22340	APL10_XF37_IT_20490	APL11_XF38_IT_20490	APL12_XF39_IT_20520	APL13_XF40_IT_20510	APL14_XF41_IT_20530	APL15_XF42_IT_20530	APL17_XF44_IT_20470	APL18_IT_20560	APL19_XF45_IT_20430
tsaC	tsaC	Threonylcarbamoyl-AMP synthase	337	337	1	AlmaEM3_GA_19050	BB01_GA_19510	BB08-1_FL_20780	BBI64_GA_21010	11399_BR_21030	14B1_GA_18670	14B2_GA_18540	14B3_GA_18670	14B4_GA_18730	14B5_GA_18730	14B6_GA_18380	14B7_GA_18660	15B1_GA_18680	15B2_GA_18820	15B3_GA_18710	15M1_GA_18670	16B1_GA_18550	16B2_GA_19580	16B3_GA_18540	16B4_GA_18760	16B5_GA_18930	16B6_GA_18810	16M2_GA_19460	16M3_GA_18990	16M5_GA_18680	16M6_GA_18530	16M7_GA_18740	16M8_GA_18800	16M9_GA_18690	3124_BR_22340	32_BR_20260	6c_BR_20960	9a5c_BR_08470	APL-1BX_w2_IT_20250	APL-87X_509_IT_20250	APL10_XF37_IT_18600	APL11_XF38_IT_18600	APL12_XF39_IT_18650	APL13_XF40_IT_18600	APL14_XF41_IT_18650	APL15_XF42_IT_18640	APL17_XF44_IT_18580	APL18_IT_18650	APL19_XF45_IT_18540
group_1417		hypothetical protein	337	341	1.01187	AlmaEM3_GA_06320	BB01_GA_06030	BB08-1_FL_14480	BBI64_GA_06880	11399_BR_17900	14B1_GA_05780	14B2_GA_05770	14B3_GA_05820	14B4_GA_05790	14B5_GA_05790	14B6_GA_05720	14B7_GA_05770	15B1_GA_05820	15B2_GA_05780	15B3_GA_05770	15M1_GA_05800	16B1_GA_05760	16B2_GA_06020	16B3_GA_05740	16B4_GA_05750	16B5_GA_05790	16B6_GA_05730	16M2_GA_05970	16M3_GA_05830	16M5_GA_05810	16M6_GA_05780	16M7_GA_05810	16M8_GA_05800	16M9_GA_05790	3124_BR_18150	32_BR_16600	6c_BR_16880	9a5c_BR_11680	APL-1BX_w2_IT_16850	APL-87X_509_IT_16850	APL10_XF37_IT_15350	APL11_XF38_IT_15370	APL12_XF39_IT_15400	APL13_XF40_IT_15330	APL14_XF41_IT_15390	APL15_XF42_IT_15380	APL17_XF44_IT_15290	APL18_IT_15390	APL19_XF45_IT_15300
copB	copB;	Copper resistance protein B;hypothetical protein	337	338	1.00297	AlmaEM3_GA_01130	BB01_GA_01060	BB08-1_FL_01110	BBI64_GA_01200	11399_BR_01130	14B1_GA_01060	14B2_GA_01070	14B3_GA_01070	14B4_GA_01070	14B5_GA_01080	14B6_GA_01060	14B7_GA_01080	15B1_GA_01080	15B2_GA_01080	15B3_GA_01070	15M1_GA_01080	16B1_GA_01070	16B2_GA_01130	16B3_GA_01060	16B4_GA_01060	16B5_GA_01070	16B6_GA_01060	16M2_GA_01100	16M3_GA_01060	16M5_GA_01070	16M6_GA_01070	16M7_GA_01080	16M8_GA_01080	16M9_GA_01080	3124_BR_01080	32_BR_01020	6c_BR_01050	9a5c_BR_01140	APL-1BX_w2_IT_01100	APL-87X_509_IT_01100	APL10_XF37_IT_01170	APL11_XF38_IT_01170	APL12_XF39_IT_01070	APL13_XF40_IT_01150	APL14_XF41_IT_01160	APL15_XF42_IT_01160	APL17_XF44_IT_01170	APL18_IT_01170	APL19_XF45_IT_01170
group_1401		hypothetical protein	337	352	1.04451	AlmaEM3_GA_13250	BB01_GA_13460	BB08-1_FL_11460	BBI64_GA_14960	11399_BR_09780	14B1_GA_12660	14B2_GA_12580	14B3_GA_12740	14B4_GA_12730	14B5_GA_12730	14B6_GA_12440	14B7_GA_12620	15B1_GA_12710	15B2_GA_12700	15B3_GA_12710	15M1_GA_12670	16B1_GA_12560	16B2_GA_13180	16B3_GA_12530	16B4_GA_12780	16B5_GA_12790	16B6_GA_12700	16M2_GA_13380	16M3_GA_13030	16M5_GA_12700	16M6_GA_12610	16M7_GA_12770	16M8_GA_12810	16M9_GA_12720	3124_BR_09040	32_BR_08720	6c_BR_08870	9a5c_BR_20260	APL-1BX_w2_IT_08400	APL-87X_509_IT_08400	APL10_XF37_IT_08210	APL11_XF38_IT_08250	APL12_XF39_IT_08230	APL13_XF40_IT_08180	APL14_XF41_IT_08240	APL15_XF42_IT_08220	APL17_XF44_IT_08180	APL18_IT_08250	APL19_XF45_IT_08170
dacC_2~~~dacC_1~~~dac	dacC_2;dacC_1;;dac	D-alanyl-D-alanine carboxypeptidase DacC;hypothetical protein;D-alanyl-D-alanine carboxypeptidase	337	806	2.39169	AlmaEM3_GA_12490;AlmaEM3_GA_12510;AlmaEM3_GA_12500	BB01_GA_12730;BB01_GA_12720;BB01_GA_12710	BB08-1_FL_10570;BB08-1_FL_10560;BB08-1_FL_10550	BBI64_GA_14070;BBI64_GA_14060;BBI64_GA_14050	11399_BR_14880	14B1_GA_12260;14B1_GA_12280;14B1_GA_12270	14B2_GA_12220;14B2_GA_12210;14B2_GA_12230	14B3_GA_12330;14B3_GA_12350;14B3_GA_12340	14B4_GA_12340;14B4_GA_12330;14B4_GA_12350	14B5_GA_12390;14B5_GA_12380;14B5_GA_12370	14B6_GA_12040;14B6_GA_12060;14B6_GA_12050	14B7_GA_12270;14B7_GA_12260;14B7_GA_12280	15B1_GA_12350;15B1_GA_12360;15B1_GA_12370	15B2_GA_12300;15B2_GA_12310;15B2_GA_12290	15B3_GA_12310;15B3_GA_12300;15B3_GA_12320	15M1_GA_12280;15M1_GA_12260;15M1_GA_12270	16B1_GA_12170;16B1_GA_12180;16B1_GA_12160	16B2_GA_12700;16B2_GA_12690;16B2_GA_12710	16B3_GA_12150;16B3_GA_12140;16B3_GA_12130	16B4_GA_12400;16B4_GA_12390;16B4_GA_12410	16B5_GA_12450;16B5_GA_12440;16B5_GA_12430	16B6_GA_12340;16B6_GA_12350;16B6_GA_12360	16M2_GA_13000;16M2_GA_12980;16M2_GA_12990	16M3_GA_12670;16M3_GA_12660;16M3_GA_12650	16M5_GA_12280;16M5_GA_12290;16M5_GA_12300	16M6_GA_12210;16M6_GA_12220;16M6_GA_12230	16M7_GA_12370;16M7_GA_12390;16M7_GA_12380	16M8_GA_12430;16M8_GA_12410;16M8_GA_12420	16M9_GA_12340;16M9_GA_12320;16M9_GA_12330	3124_BR_14500	32_BR_13530	6c_BR_13250	9a5c_BR_14760	APL-1BX_w2_IT_13700	APL-87X_509_IT_13700	APL10_XF37_IT_12590	APL11_XF38_IT_12600	APL12_XF39_IT_12680	APL13_XF40_IT_12560	APL14_XF41_IT_12620	APL15_XF42_IT_12630	APL17_XF44_IT_12540	APL18_IT_12640	APL19_XF45_IT_12550
psd_2~~~psd~~~psd_1	psd_2;psd;;psd_1	Phosphatidylserine decarboxylase proenzyme;hypothetical protein	337	339	1.00593	AlmaEM3_GA_07390	BB01_GA_07340	BB08-1_FL_06850	BBI64_GA_07980	11399_BR_17180	14B1_GA_06500	14B2_GA_06480	14B3_GA_06540	14B4_GA_06510	14B5_GA_06500	14B6_GA_06430	14B7_GA_06490	15B1_GA_06550	15B2_GA_06500	15B3_GA_06500	15M1_GA_06510	16B1_GA_06480	16B2_GA_06800	16B3_GA_06450	16B4_GA_06500	16B5_GA_06560	16B6_GA_06490	16M2_GA_06740	16M3_GA_06590	16M5_GA_06540	16M6_GA_06500	16M7_GA_06530	16M8_GA_06540	16M9_GA_06510	3124_BR_17400	32_BR_15840	6c_BR_16170	9a5c_BR_12400	APL-1BX_w2_IT_16100	APL-87X_509_IT_16100	APL10_XF37_IT_14610	APL11_XF38_IT_14630	APL12_XF39_IT_14670	APL13_XF40_IT_14580	APL14_XF41_IT_14650	APL15_XF42_IT_14640	APL17_XF44_IT_14550	APL18_IT_14650	APL19_XF45_IT_14560
ehaG	;ehaG	hypothetical protein;Autotransporter adhesin EhaG	337	347	1.02967	AlmaEM3_GA_09020	BB01_GA_09000	BB08-1_FL_08320	BBI64_GA_09490	11399_BR_15780	14B1_GA_07880	14B2_GA_07870	14B3_GA_07940	14B4_GA_07900	14B5_GA_07890	14B6_GA_07820	14B7_GA_07880	15B1_GA_07940	15B2_GA_07900	15B3_GA_07890	15M1_GA_07900	16B1_GA_07870	16B2_GA_08240	16B3_GA_07840	16B4_GA_07910	16B5_GA_07930	16B6_GA_07880	16M2_GA_08170	16M3_GA_07980	16M5_GA_07930	16M6_GA_07880	16M7_GA_07920	16M8_GA_07930	16M9_GA_07900	3124_BR_15420	32_BR_14330	6c_BR_14190	9a5c_BR_13810	APL-1BX_w2_IT_14720	APL-87X_509_IT_14720	APL10_XF37_IT_13230	APL11_XF38_IT_13240	APL12_XF39_IT_13290	APL13_XF40_IT_13200	APL14_XF41_IT_13250	APL15_XF42_IT_13250	APL17_XF44_IT_13170	APL18_IT_13270	APL19_XF45_IT_13170
apbE	;apbE	hypothetical protein;FAD:protein FMN transferase	337	339	1.00593	AlmaEM3_GA_16900	BB01_GA_16920	BB08-1_FL_18560	BBI64_GA_18790	11399_BR_05320	14B1_GA_16300	14B2_GA_16230	14B3_GA_16350	14B4_GA_16370	14B5_GA_16390	14B6_GA_16060	14B7_GA_16270	15B1_GA_16370	15B2_GA_16370	15B3_GA_16360	15M1_GA_16310	16B1_GA_16190	16B2_GA_17000	16B3_GA_16190	16B4_GA_16450	16B5_GA_16540	16B6_GA_16380	16M2_GA_17030	16M3_GA_16630	16M5_GA_16360	16M6_GA_16240	16M7_GA_16410	16M8_GA_16450	16M9_GA_16380	3124_BR_04690	32_BR_04540	6c_BR_05120	9a5c_BR_05340	APL-1BX_w2_IT_04750	APL-87X_509_IT_04750	APL10_XF37_IT_04710	APL11_XF38_IT_04740	APL12_XF39_IT_04750	APL13_XF40_IT_04690	APL14_XF41_IT_04740	APL15_XF42_IT_04710	APL17_XF44_IT_04740	APL18_IT_04730	APL19_XF45_IT_04730
trpD~~~trpD_1~~~trpD_2	;trpD;trpD_1;trpD_2	hypothetical protein;Anthranilate phosphoribosyltransferase	337	341	1.01187	AlmaEM3_GA_01910	BB01_GA_01770	BB08-1_FL_01950	BBI64_GA_02000	11399_BR_01890	14B1_GA_01780	14B2_GA_01780	14B3_GA_01780	14B4_GA_01780	14B5_GA_01790	14B6_GA_01770	14B7_GA_01790	15B1_GA_01800	15B2_GA_01790	15B3_GA_01770	15M1_GA_01790	16B1_GA_01770	16B2_GA_01860	16B3_GA_01770	16B4_GA_01770	16B5_GA_01770	16B6_GA_01760	16M2_GA_01830	16M3_GA_01780	16M5_GA_01790	16M6_GA_01790	16M7_GA_01790	16M8_GA_01790	16M9_GA_01800	3124_BR_01830	32_BR_01780	6c_BR_01830	9a5c_BR_01900	APL-1BX_w2_IT_01860	APL-87X_509_IT_01860	APL10_XF37_IT_01920	APL11_XF38_IT_01920	APL12_XF39_IT_01820	APL13_XF40_IT_01900	APL14_XF41_IT_01910	APL15_XF42_IT_01910	APL17_XF44_IT_01920	APL18_IT_01920	APL19_XF45_IT_01920
mscS	mscS;	Small-conductance mechanosensitive channel;hypothetical protein	337	339	1.00593	AlmaEM3_GA_06150	BB01_GA_05860	BB08-1_FL_14650	BBI64_GA_06710	11399_BR_18070	14B1_GA_05620	14B2_GA_05610	14B3_GA_05660	14B4_GA_05620	14B5_GA_05620	14B6_GA_05560	14B7_GA_05610	15B1_GA_05650	15B2_GA_05610	15B3_GA_05610	15M1_GA_05640	16B1_GA_05600	16B2_GA_05860	16B3_GA_05580	16B4_GA_05590	16B5_GA_05630	16B6_GA_05570	16M2_GA_05800	16M3_GA_05660	16M5_GA_05650	16M6_GA_05620	16M7_GA_05640	16M8_GA_05640	16M9_GA_05620	3124_BR_18300	32_BR_16760	6c_BR_17040	9a5c_BR_11510	APL-1BX_w2_IT_17010	APL-87X_509_IT_17010	APL10_XF37_IT_15500	APL11_XF38_IT_15520	APL12_XF39_IT_15550	APL13_XF40_IT_15490	APL14_XF41_IT_15540	APL15_XF42_IT_15530	APL17_XF44_IT_15440	APL18_IT_15540	APL19_XF45_IT_15450
fabA~~~fabA_1~~~fabA_2	;fabA;fabA_1;fabA_2	hypothetical protein;3-hydroxydecanoyl-[acyl-carrier-protein] dehydratase	337	339	1.00593	AlmaEM3_GA_17070	BB01_GA_17090	BB08-1_FL_18730	BBI64_GA_18980	11399_BR_05140	14B1_GA_16470	14B2_GA_16400	14B3_GA_16520	14B4_GA_16540	14B5_GA_16570	14B6_GA_16240	14B7_GA_16450	15B1_GA_16540	15B2_GA_16540	15B3_GA_16540	15M1_GA_16480	16B1_GA_16370	16B2_GA_17190	16B3_GA_16370	16B4_GA_16640	16B5_GA_16730	16B6_GA_16570	16M2_GA_17220	16M3_GA_16820	16M5_GA_16540	16M6_GA_16410	16M7_GA_16600	16M8_GA_16640	16M9_GA_16550	3124_BR_04510	32_BR_04360	6c_BR_04940	9a5c_BR_05160	APL-1BX_w2_IT_04570	APL-87X_509_IT_04570	APL10_XF37_IT_04530	APL11_XF38_IT_04560	APL12_XF39_IT_04570	APL13_XF40_IT_04510	APL14_XF41_IT_04560	APL15_XF42_IT_04530	APL17_XF44_IT_04560	APL18_IT_04550	APL19_XF45_IT_04550
rlmI	rlmI	Ribosomal RNA large subunit methyltransferase I	337	337	1	AlmaEM3_GA_18000	BB01_GA_18030	BB08-1_FL_19700	BBI64_GA_19940	11399_BR_03670	14B1_GA_17590	14B2_GA_17540	14B3_GA_17660	14B4_GA_17660	14B5_GA_17660	14B6_GA_17350	14B7_GA_17540	15B1_GA_17650	15B2_GA_17690	15B3_GA_17650	15M1_GA_17600	16B1_GA_17490	16B2_GA_18390	16B3_GA_17470	16B4_GA_17740	16B5_GA_17840	16B6_GA_17670	16M2_GA_18360	16M3_GA_17960	16M5_GA_17660	16M6_GA_17510	16M7_GA_17710	16M8_GA_17760	16M9_GA_17670	3124_BR_03600	32_BR_03480	6c_BR_04030	9a5c_BR_03640	APL-1BX_w2_IT_03630	APL-87X_509_IT_03630	APL10_XF37_IT_03650	APL11_XF38_IT_03670	APL12_XF39_IT_03690	APL13_XF40_IT_03620	APL14_XF41_IT_03660	APL15_XF42_IT_03640	APL17_XF44_IT_03660	APL18_IT_03660	APL19_XF45_IT_03660
recA_1~~~recA_2~~~recA_3~~~recA	recA_1;recA_2;recA_3;recA	Protein RecA	337	339	1.00593	AlmaEM3_GA_01060	BB01_GA_00990	BB08-1_FL_01040	BBI64_GA_01120	11399_BR_01060	14B1_GA_00990	14B2_GA_01000	14B3_GA_01000	14B4_GA_01000	14B5_GA_01010	14B6_GA_00990	14B7_GA_01010	15B1_GA_01010	15B2_GA_01010	15B3_GA_01000	15M1_GA_01010	16B1_GA_01000	16B2_GA_01040	16B3_GA_00990	16B4_GA_00990	16B5_GA_01000	16B6_GA_00990	16M2_GA_01010	16M3_GA_00990	16M5_GA_01000	16M6_GA_01000	16M7_GA_01010	16M8_GA_01010	16M9_GA_01010	3124_BR_01010	32_BR_00950	6c_BR_00980	9a5c_BR_01070	APL-1BX_w2_IT_01030	APL-87X_509_IT_01030	APL10_XF37_IT_01100	APL11_XF38_IT_01100	APL12_XF39_IT_01000	APL13_XF40_IT_01080	APL14_XF41_IT_01090	APL15_XF42_IT_01090	APL17_XF44_IT_01100	APL18_IT_01100	APL19_XF45_IT_01100
ftsH_1~~~ftsH_2~~~ftsH_3~~~ftsH_4~~~ftsH	ftsH_1;ftsH_2;ftsH_3;ftsH_4;ftsH	ATP-dependent zinc metalloprotease FtsH	337	344	1.02077	AlmaEM3_GA_00810	BB01_GA_00740	BB08-1_FL_00790	BBI64_GA_00860	11399_BR_00800	14B1_GA_00730	14B2_GA_00740	14B3_GA_00740	14B4_GA_00740	14B5_GA_00750	14B6_GA_00730	14B7_GA_00750	15B1_GA_00750	15B2_GA_00750	15B3_GA_00740	15M1_GA_00750	16B1_GA_00740	16B2_GA_00780	16B3_GA_00730	16B4_GA_00730	16B5_GA_00740	16B6_GA_00730	16M2_GA_00750	16M3_GA_00730	16M5_GA_00740	16M6_GA_00740	16M7_GA_00750	16M8_GA_00750	16M9_GA_00750	3124_BR_00760	32_BR_00710	6c_BR_00720	9a5c_BR_00810	APL-1BX_w2_IT_00790	APL-87X_509_IT_00790	APL10_XF37_IT_00860	APL11_XF38_IT_00860	APL12_XF39_IT_00760	APL13_XF40_IT_00840	APL14_XF41_IT_00850	APL15_XF42_IT_00850	APL17_XF44_IT_00860	APL18_IT_00860	APL19_XF45_IT_00860
hisC~~~hisC_1~~~hisC_2	hisC;;hisC_1;hisC_2	Histidinol-phosphate aminotransferase;hypothetical protein	337	345	1.02374	AlmaEM3_GA_13930	BB01_GA_14020	BB08-1_FL_12270	BBI64_GA_15730;BBI64_GA_15740	11399_BR_08960	14B1_GA_13200	14B2_GA_13120	14B3_GA_13280	14B4_GA_13270	14B5_GA_13260	14B6_GA_12970	14B7_GA_13150	15B1_GA_13250	15B2_GA_13240	15B3_GA_13250	15M1_GA_13210	16B1_GA_13070	16B2_GA_13730	16B3_GA_13070	16B4_GA_13310	16B5_GA_13320	16B6_GA_13210	16M2_GA_13890	16M3_GA_13560	16M5_GA_13240	16M6_GA_13150	16M7_GA_13290	16M8_GA_13340	16M9_GA_13260	3124_BR_07800	32_BR_07640	6c_BR_08220	9a5c_BR_21020	APL-1BX_w2_IT_07630	APL-87X_509_IT_07630	APL10_XF37_IT_07580	APL11_XF38_IT_07620	APL12_XF39_IT_07600	APL13_XF40_IT_07550	APL14_XF41_IT_07600	APL15_XF42_IT_07590	APL17_XF44_IT_07550	APL18_IT_07610	APL19_XF45_IT_07540
group_1376		hypothetical protein	337	337	1	AlmaEM3_GA_00840	BB01_GA_00770	BB08-1_FL_00820	BBI64_GA_00890	11399_BR_00830	14B1_GA_00760	14B2_GA_00770	14B3_GA_00770	14B4_GA_00770	14B5_GA_00780	14B6_GA_00760	14B7_GA_00780	15B1_GA_00780	15B2_GA_00780	15B3_GA_00770	15M1_GA_00780	16B1_GA_00770	16B2_GA_00810	16B3_GA_00760	16B4_GA_00760	16B5_GA_00770	16B6_GA_00760	16M2_GA_00780	16M3_GA_00760	16M5_GA_00770	16M6_GA_00770	16M7_GA_00780	16M8_GA_00780	16M9_GA_00780	3124_BR_00790	32_BR_00740	6c_BR_00750	9a5c_BR_00840	APL-1BX_w2_IT_00820	APL-87X_509_IT_00820	APL10_XF37_IT_00890	APL11_XF38_IT_00890	APL12_XF39_IT_00790	APL13_XF40_IT_00870	APL14_XF41_IT_00880	APL15_XF42_IT_00880	APL17_XF44_IT_00890	APL18_IT_00890	APL19_XF45_IT_00890
group_1374		hypothetical protein	337	347	1.02967	AlmaEM3_GA_10900	BB01_GA_10890	BB08-1_FL_15590	BBI64_GA_11780	11399_BR_11940	14B1_GA_09480	14B2_GA_09470	14B3_GA_09540	14B4_GA_09520	14B5_GA_09500	14B6_GA_09390	14B7_GA_09450	15B1_GA_09560	15B2_GA_09500	15B3_GA_09490	15M1_GA_09480	16B1_GA_09480	16B2_GA_09930	16B3_GA_09440	16B4_GA_09530	16B5_GA_09570	16B6_GA_09490	16M2_GA_10140	16M3_GA_09860	16M5_GA_09520	16M6_GA_09480	16M7_GA_09530	16M8_GA_09560	16M9_GA_09530	3124_BR_11090	32_BR_10490	6c_BR_10700	9a5c_BR_18080	APL-1BX_w2_IT_10220	APL-87X_509_IT_10220	APL10_XF37_IT_10010	APL11_XF38_IT_10030	APL12_XF39_IT_10020	APL13_XF40_IT_09980	APL14_XF41_IT_10020	APL15_XF42_IT_10030	APL17_XF44_IT_09940	APL18_IT_10040	APL19_XF45_IT_09970
ygfZ	ygfZ;	tRNA-modifying protein YgfZ;hypothetical protein	337	340	1.0089	AlmaEM3_GA_03990	BB01_GA_03820	BB08-1_FL_04190	BBI64_GA_04330	11399_BR_19740	14B1_GA_03770	14B2_GA_03770	14B3_GA_03770	14B4_GA_03760	14B5_GA_03780	14B6_GA_03750	14B7_GA_03770	15B1_GA_03790	15B2_GA_03770	15B3_GA_03760	15M1_GA_03780	16B1_GA_03750	16B2_GA_03940	16B3_GA_03750	16B4_GA_03780	16B5_GA_03780	16B6_GA_03750	16M2_GA_03920	16M3_GA_03800	16M5_GA_03770	16M6_GA_03770	16M7_GA_03790	16M8_GA_03780	16M9_GA_03780	3124_BR_20000	32_BR_18500	6c_BR_18980	9a5c_BR_09810	APL-1BX_w2_IT_18850	APL-87X_509_IT_18850	APL10_XF37_IT_17250	APL11_XF38_IT_17260	APL12_XF39_IT_17290	APL13_XF40_IT_17240	APL14_XF41_IT_17280	APL15_XF42_IT_17280	APL17_XF44_IT_17230	APL18_IT_17290	APL19_XF45_IT_17200
gcvP_2~~~gcvP_1~~~gcvP_3~~~gcvP~~~gcvP_4	gcvP_2;gcvP_1;gcvP_3;gcvP;gcvP_4	Glycine dehydrogenase (decarboxylating)	337	350	1.03858	AlmaEM3_GA_07600	BB01_GA_07550	BB08-1_FL_07060	BBI64_GA_08230;BBI64_GA_08220;BBI64_GA_08210	11399_BR_16970	14B1_GA_06700	14B2_GA_06680	14B3_GA_06740	14B4_GA_06710	14B5_GA_06700	14B6_GA_06630	14B7_GA_06690	15B1_GA_06750	15B2_GA_06700	15B3_GA_06700	15M1_GA_06710	16B1_GA_06680	16B2_GA_07000	16B3_GA_06650	16B4_GA_06700	16B5_GA_06760	16B6_GA_06690	16M2_GA_06950	16M3_GA_06800	16M5_GA_06740	16M6_GA_06700	16M7_GA_06730	16M8_GA_06740	16M9_GA_06710	3124_BR_17200	32_BR_15630	6c_BR_15980	9a5c_BR_12610	APL-1BX_w2_IT_15900	APL-87X_509_IT_15900	APL10_XF37_IT_14410	APL11_XF38_IT_14420	APL12_XF39_IT_14470	APL13_XF40_IT_14380	APL14_XF41_IT_14440	APL15_XF42_IT_14430	APL17_XF44_IT_14350	APL18_IT_14450	APL19_XF45_IT_14350
group_1363		hypothetical protein	337	337	1	AlmaEM3_GA_19350	BB01_GA_19800	BB08-1_FL_21380	BBI64_GA_21470	11399_BR_21560	14B1_GA_18940	14B2_GA_18810	14B3_GA_18930	14B4_GA_18990	14B5_GA_19000	14B6_GA_18640	14B7_GA_18930	15B1_GA_18950	15B2_GA_19090	15B3_GA_18970	15M1_GA_18920	16B1_GA_18820	16B2_GA_19870	16B3_GA_18810	16B4_GA_19030	16B5_GA_19210	16B6_GA_19090	16M2_GA_19780	16M3_GA_19320	16M5_GA_18950	16M6_GA_18810	16M7_GA_19010	16M8_GA_19090	16M9_GA_18960	3124_BR_22830	32_BR_20680	6c_BR_21360	9a5c_BR_07970	APL-1BX_w2_IT_20740	APL-87X_509_IT_20740	APL10_XF37_IT_18920	APL11_XF38_IT_18920	APL12_XF39_IT_18970	APL13_XF40_IT_18920	APL14_XF41_IT_18970	APL15_XF42_IT_18960	APL17_XF44_IT_18900	APL18_IT_18970	APL19_XF45_IT_18860
erpA_1~~~erpA_2~~~erpA	erpA_1;erpA_2;erpA	Iron-sulfur cluster insertion protein ErpA	337	340	1.0089	AlmaEM3_GA_18020	BB01_GA_18050	BB08-1_FL_19720	BBI64_GA_19960	11399_BR_03650	14B1_GA_17610	14B2_GA_17560	14B3_GA_17680	14B4_GA_17680	14B5_GA_17680	14B6_GA_17370	14B7_GA_17560	15B1_GA_17670	15B2_GA_17710	15B3_GA_17670	15M1_GA_17620	16B1_GA_17510	16B2_GA_18410	16B3_GA_17490	16B4_GA_17760	16B5_GA_17860	16B6_GA_17690	16M2_GA_18380	16M3_GA_17980	16M5_GA_17680	16M6_GA_17530	16M7_GA_17730	16M8_GA_17780	16M9_GA_17690	3124_BR_03580	32_BR_03460	6c_BR_04010	9a5c_BR_03620	APL-1BX_w2_IT_03610	APL-87X_509_IT_03610	APL10_XF37_IT_03630	APL11_XF38_IT_03650	APL12_XF39_IT_03670	APL13_XF40_IT_03600	APL14_XF41_IT_03640	APL15_XF42_IT_03620	APL17_XF44_IT_03640	APL18_IT_03640	APL19_XF45_IT_03640
dxr	;dxr	hypothetical protein;1-deoxy-D-xylulose 5-phosphate reductoisomerase	337	338	1.00297	AlmaEM3_GA_03800	BB01_GA_03630	BB08-1_FL_03990	BBI64_GA_04140	11399_BR_19940	14B1_GA_03560	14B2_GA_03550	14B3_GA_03550	14B4_GA_03550	14B5_GA_03570	14B6_GA_03540	14B7_GA_03560	15B1_GA_03570	15B2_GA_03560	15B3_GA_03550	15M1_GA_03560	16B1_GA_03540	16B2_GA_03720	16B3_GA_03540	16B4_GA_03550	16B5_GA_03560	16B6_GA_03530	16M2_GA_03700	16M3_GA_03590	16M5_GA_03560	16M6_GA_03560	16M7_GA_03580	16M8_GA_03570	16M9_GA_03570	3124_BR_20200	32_BR_18700	6c_BR_19180	9a5c_BR_09610	APL-1BX_w2_IT_19060	APL-87X_509_IT_19060	APL10_XF37_IT_17450	APL11_XF38_IT_17460	APL12_XF39_IT_17500	APL13_XF40_IT_17450	APL14_XF41_IT_17490	APL15_XF42_IT_17490	APL17_XF44_IT_17430	APL18_IT_17500	APL19_XF45_IT_17400
mlaE_2~~~mlaE	;mlaE_2;mlaE	hypothetical protein;Intermembrane phospholipid transport system permease protein MlaE;putative phospholipid ABC transporter permease protein MlaE	337	343	1.0178	AlmaEM3_GA_06490	BB01_GA_06200	BB08-1_FL_14300	BBI64_GA_07070	11399_BR_17730	14B1_GA_05950	14B2_GA_05930	14B3_GA_05990	14B4_GA_05960	14B5_GA_05950	14B6_GA_05880	14B7_GA_05940	15B1_GA_05990	15B2_GA_05950	15B3_GA_05940	15M1_GA_05960	16B1_GA_05930	16B2_GA_06210	16B3_GA_05900	16B4_GA_05910	16B5_GA_05980	16B6_GA_05910	16M2_GA_06160	16M3_GA_06020	16M5_GA_05980	16M6_GA_05950	16M7_GA_05970	16M8_GA_05970	16M9_GA_05960	3124_BR_17980	32_BR_16430	6c_BR_16710	9a5c_BR_11850	APL-1BX_w2_IT_16670	APL-87X_509_IT_16670	APL10_XF37_IT_15170	APL11_XF38_IT_15190	APL12_XF39_IT_15230	APL13_XF40_IT_15150	APL14_XF41_IT_15210	APL15_XF42_IT_15200	APL17_XF44_IT_15110	APL18_IT_15210	APL19_XF45_IT_15120
group_1345		hypothetical protein	337	338	1.00297	AlmaEM3_GA_16000	BB01_GA_16030	BB08-1_FL_17590	BBI64_GA_17850	11399_BR_06790	14B1_GA_15510	14B2_GA_15440	14B3_GA_15570	14B4_GA_15580	14B5_GA_15590	14B6_GA_15280	14B7_GA_15470	15B1_GA_15570	15B2_GA_15590	15B3_GA_15570	15M1_GA_15520	16B1_GA_15400	16B2_GA_16130	16B3_GA_15390	16B4_GA_15640	16B5_GA_15710	16B6_GA_15570	16M2_GA_16190	16M3_GA_15810	16M5_GA_15570	16M6_GA_15470	16M7_GA_15630	16M8_GA_15670	16M9_GA_15590	3124_BR_05600	32_BR_05470	6c_BR_06060	9a5c_BR_23140	APL-1BX_w2_IT_05490	APL-87X_509_IT_05490	APL10_XF37_IT_05450	APL11_XF38_IT_05480	APL12_XF39_IT_05490	APL13_XF40_IT_05430	APL14_XF41_IT_05480	APL15_XF42_IT_05450	APL17_XF44_IT_05480	APL18_IT_05470	APL19_XF45_IT_05470
group_1334		hypothetical protein	337	341	1.01187	AlmaEM3_GA_02360	BB01_GA_02220	BB08-1_FL_02420	BBI64_GA_02460;BBI64_GA_02450	11399_BR_02230	14B1_GA_02160	14B2_GA_02160	14B3_GA_02160	14B4_GA_02160	14B5_GA_02170	14B6_GA_02150	14B7_GA_02170	15B1_GA_02180	15B2_GA_02170	15B3_GA_02160	15M1_GA_02170	16B1_GA_02150	16B2_GA_02250	16B3_GA_02150	16B4_GA_02160	16B5_GA_02150	16B6_GA_02140	16M2_GA_02220	16M3_GA_02170	16M5_GA_02170	16M6_GA_02170	16M7_GA_02180	16M8_GA_02180	16M9_GA_02180	3124_BR_02180	32_BR_02130	6c_BR_02170	9a5c_BR_02250	APL-1BX_w2_IT_02210	APL-87X_509_IT_02210	APL10_XF37_IT_02260	APL11_XF38_IT_02270	APL12_XF39_IT_02180	APL13_XF40_IT_02240	APL14_XF41_IT_02270	APL15_XF42_IT_02250	APL17_XF44_IT_02280	APL18_IT_02270	APL19_XF45_IT_02270
group_1331		hypothetical protein	337	337	1	AlmaEM3_GA_18070	BB01_GA_18100	BB08-1_FL_19780	BBI64_GA_20010	11399_BR_03550	14B1_GA_17660	14B2_GA_17610	14B3_GA_17730	14B4_GA_17730	14B5_GA_17730	14B6_GA_17420	14B7_GA_17610	15B1_GA_17720	15B2_GA_17760	15B3_GA_17720	15M1_GA_17670	16B1_GA_17560	16B2_GA_18480	16B3_GA_17540	16B4_GA_17810	16B5_GA_17920	16B6_GA_17750	16M2_GA_18440	16M3_GA_18030	16M5_GA_17730	16M6_GA_17580	16M7_GA_17780	16M8_GA_17830	16M9_GA_17740	3124_BR_03470	32_BR_03350	6c_BR_03920	9a5c_BR_03520	APL-1BX_w2_IT_03520	APL-87X_509_IT_03520	APL10_XF37_IT_03540	APL11_XF38_IT_03560	APL12_XF39_IT_03580	APL13_XF40_IT_03510	APL14_XF41_IT_03550	APL15_XF42_IT_03530	APL17_XF44_IT_03550	APL18_IT_03550	APL19_XF45_IT_03550
hisH_2~~~hisH_1~~~hisH	hisH_2;hisH_1;hisH	Imidazole glycerol phosphate synthase subunit HisH	337	340	1.0089	AlmaEM3_GA_13910	BB01_GA_14000	BB08-1_FL_12250	BBI64_GA_15710	11399_BR_08980	14B1_GA_13180	14B2_GA_13100	14B3_GA_13260	14B4_GA_13250	14B5_GA_13240	14B6_GA_12950	14B7_GA_13130	15B1_GA_13230	15B2_GA_13220	15B3_GA_13230	15M1_GA_13190	16B1_GA_13050	16B2_GA_13710	16B3_GA_13050	16B4_GA_13290	16B5_GA_13300	16B6_GA_13190	16M2_GA_13870	16M3_GA_13540	16M5_GA_13220	16M6_GA_13130	16M7_GA_13270	16M8_GA_13320	16M9_GA_13240	3124_BR_07820	32_BR_07660	6c_BR_08240	9a5c_BR_21000	APL-1BX_w2_IT_07650	APL-87X_509_IT_07650	APL10_XF37_IT_07600	APL11_XF38_IT_07640	APL12_XF39_IT_07620	APL13_XF40_IT_07570	APL14_XF41_IT_07620	APL15_XF42_IT_07610	APL17_XF44_IT_07570	APL18_IT_07630	APL19_XF45_IT_07560
thrB	thrB	Homoserine kinase	337	337	1	AlmaEM3_GA_13990	BB01_GA_14080	BB08-1_FL_12330	BBI64_GA_15800	11399_BR_08890	14B1_GA_13260	14B2_GA_13180	14B3_GA_13340	14B4_GA_13330	14B5_GA_13320	14B6_GA_13030	14B7_GA_13210	15B1_GA_13310	15B2_GA_13300	15B3_GA_13310	15M1_GA_13270	16B1_GA_13130	16B2_GA_13790	16B3_GA_13130	16B4_GA_13370	16B5_GA_13380	16B6_GA_13270	16M2_GA_13950	16M3_GA_13620	16M5_GA_13300	16M6_GA_13210	16M7_GA_13350	16M8_GA_13400	16M9_GA_13320	3124_BR_07730	32_BR_07570	6c_BR_08150	9a5c_BR_21080	APL-1BX_w2_IT_07570	APL-87X_509_IT_07570	APL10_XF37_IT_07520	APL11_XF38_IT_07560	APL12_XF39_IT_07540	APL13_XF40_IT_07490	APL14_XF41_IT_07540	APL15_XF42_IT_07530	APL17_XF44_IT_07490	APL18_IT_07550	APL19_XF45_IT_07480
cvaA	;cvaA	hypothetical protein;Colicin V secretion protein CvaA	337	337	1	AlmaEM3_GA_05610	BB01_GA_05480	BB08-1_FL_05970	BBI64_GA_06200	11399_BR_18430	14B1_GA_05270	14B2_GA_05230	14B3_GA_05290	14B4_GA_05230	14B5_GA_05260	14B6_GA_05210	14B7_GA_05240	15B1_GA_05280	15B2_GA_05240	15B3_GA_05240	15M1_GA_05260	16B1_GA_05220	16B2_GA_05440	16B3_GA_05200	16B4_GA_05230	16B5_GA_05240	16B6_GA_05200	16M2_GA_05400	16M3_GA_05280	16M5_GA_05280	16M6_GA_05250	16M7_GA_05270	16M8_GA_05260	16M9_GA_05250	3124_BR_18680	32_BR_17160	6c_BR_17620	9a5c_BR_11130	APL-1BX_w2_IT_17510	APL-87X_509_IT_17510	APL10_XF37_IT_15920	APL11_XF38_IT_15930	APL12_XF39_IT_15960	APL13_XF40_IT_15910	APL14_XF41_IT_15950	APL15_XF42_IT_15950	APL17_XF44_IT_15900	APL18_IT_15960	APL19_XF45_IT_15870
secF_2~~~secF_1~~~secF	secF_2;secF_1;secF	Protein translocase subunit SecF	337	344	1.02077	AlmaEM3_GA_02050	BB01_GA_01910	BB08-1_FL_02090	BBI64_GA_02150	11399_BR_02000	14B1_GA_01910	14B2_GA_01900	14B3_GA_01910	14B4_GA_01910	14B5_GA_01920	14B6_GA_01900	14B7_GA_01920	15B1_GA_01930	15B2_GA_01920	15B3_GA_01900	15M1_GA_01920	16B1_GA_01900	16B2_GA_01990	16B3_GA_01900	16B4_GA_01900	16B5_GA_01890	16B6_GA_01880	16M2_GA_01960	16M3_GA_01910	16M5_GA_01920	16M6_GA_01920	16M7_GA_01920	16M8_GA_01920	16M9_GA_01930	3124_BR_01940	32_BR_01890	6c_BR_01940	9a5c_BR_02010	APL-1BX_w2_IT_01970	APL-87X_509_IT_01970	APL10_XF37_IT_02030	APL11_XF38_IT_02030	APL12_XF39_IT_01930	APL13_XF40_IT_02010	APL14_XF41_IT_02020	APL15_XF42_IT_02020	APL17_XF44_IT_02030	APL18_IT_02030	APL19_XF45_IT_02030
rdgC~~~rdgC_1	rdgC;rdgC_1	Recombination-associated protein RdgC	337	338	1.00297	AlmaEM3_GA_17090	BB01_GA_17110	BB08-1_FL_18750	BBI64_GA_19000	11399_BR_05110	14B1_GA_16490	14B2_GA_16420	14B3_GA_16540	14B4_GA_16560	14B5_GA_16590	14B6_GA_16260	14B7_GA_16470	15B1_GA_16560	15B2_GA_16560	15B3_GA_16560	15M1_GA_16500	16B1_GA_16390	16B2_GA_17220	16B3_GA_16390	16B4_GA_16660	16B5_GA_16750	16B6_GA_16590	16M2_GA_17250	16M3_GA_16840	16M5_GA_16560	16M6_GA_16430	16M7_GA_16620	16M8_GA_16660	16M9_GA_16570	3124_BR_04480	32_BR_04330	6c_BR_04910	9a5c_BR_05130	APL-1BX_w2_IT_04540	APL-87X_509_IT_04540	APL10_XF37_IT_04500	APL11_XF38_IT_04530	APL12_XF39_IT_04540	APL13_XF40_IT_04480	APL14_XF41_IT_04530	APL15_XF42_IT_04500	APL17_XF44_IT_04530	APL18_IT_04520	APL19_XF45_IT_04520
pepA_3~~~pepA_2	pepA_3;pepA_2;	Cytosol aminopeptidase;cytosol aminopeptidase;hypothetical protein	337	337	1	AlmaEM3_GA_02610	BB01_GA_02480	BB08-1_FL_02680	BBI64_GA_02740	11399_BR_02490	14B1_GA_02400	14B2_GA_02400	14B3_GA_02390	14B4_GA_02390	14B5_GA_02410	14B6_GA_02380	14B7_GA_02410	15B1_GA_02410	15B2_GA_02400	15B3_GA_02400	15M1_GA_02400	16B1_GA_02390	16B2_GA_02490	16B3_GA_02390	16B4_GA_02390	16B5_GA_02390	16B6_GA_02380	16M2_GA_02470	16M3_GA_02420	16M5_GA_02400	16M6_GA_02400	16M7_GA_02410	16M8_GA_02410	16M9_GA_02410	3124_BR_02430	32_BR_02360	6c_BR_02400	9a5c_BR_02500	APL-1BX_w2_IT_02470	APL-87X_509_IT_02470	APL10_XF37_IT_02500	APL11_XF38_IT_02510	APL12_XF39_IT_02420	APL13_XF40_IT_02480	APL14_XF41_IT_02510	APL15_XF42_IT_02490	APL17_XF44_IT_02520	APL18_IT_02510	APL19_XF45_IT_02510
aat	aat	Leucyl/phenylalanyl-tRNA--protein transferase	337	337	1	AlmaEM3_GA_08340	BB01_GA_08320	BB08-1_FL_07580	BBI64_GA_08770	11399_BR_16450	14B1_GA_07210	14B2_GA_07190	14B3_GA_07250	14B4_GA_07220	14B5_GA_07210	14B6_GA_07140	14B7_GA_07200	15B1_GA_07260	15B2_GA_07220	15B3_GA_07210	15M1_GA_07220	16B1_GA_07190	16B2_GA_07540	16B3_GA_07160	16B4_GA_07210	16B5_GA_07270	16B6_GA_07200	16M2_GA_07480	16M3_GA_07310	16M5_GA_07250	16M6_GA_07210	16M7_GA_07240	16M8_GA_07250	16M9_GA_07220	3124_BR_16670	32_BR_15100	6c_BR_15450	9a5c_BR_13140	APL-1BX_w2_IT_15400	APL-87X_509_IT_15400	APL10_XF37_IT_13910	APL11_XF38_IT_13920	APL12_XF39_IT_13970	APL13_XF40_IT_13880	APL14_XF41_IT_13940	APL15_XF42_IT_13930	APL17_XF44_IT_13850	APL18_IT_13950	APL19_XF45_IT_13850
group_1280		hypothetical protein	337	337	1	AlmaEM3_GA_21080	BB01_GA_21530	BB08-1_FL_23140	BBI64_GA_23310	11399_BR_23430	14B1_GA_20620	14B2_GA_20480	14B3_GA_20610	14B4_GA_20670	14B5_GA_20680	14B6_GA_20300	14B7_GA_20590	15B1_GA_20650	15B2_GA_20780	15B3_GA_20660	15M1_GA_20600	16B1_GA_20480	16B2_GA_21630	16B3_GA_20480	16B4_GA_20720	16B5_GA_20920	16B6_GA_20780	16M2_GA_21510	16M3_GA_21000	16M5_GA_20640	16M6_GA_20480	16M7_GA_20720	16M8_GA_20790	16M9_GA_20660	3124_BR_25070	32_BR_22410	6c_BR_23080	9a5c_BR_24190	APL-1BX_w2_IT_22490	APL-87X_509_IT_22490	APL10_XF37_IT_20640	APL11_XF38_IT_20640	APL12_XF39_IT_20670	APL13_XF40_IT_20650	APL14_XF41_IT_20680	APL15_XF42_IT_20670	APL17_XF44_IT_20620	APL18_IT_20710	APL19_XF45_IT_20580
group_1279		hypothetical protein	337	673	1.99703	AlmaEM3_GA_02730;AlmaEM3_GA_02740	BB01_GA_02590;BB01_GA_02580	BB08-1_FL_02800;BB08-1_FL_02810	BBI64_GA_02870;BBI64_GA_02860	11399_BR_02620;11399_BR_02610	14B1_GA_02520;14B1_GA_02510	14B2_GA_02510;14B2_GA_02520	14B3_GA_02510;14B3_GA_02500	14B4_GA_02510;14B4_GA_02500	14B5_GA_02520;14B5_GA_02530	14B6_GA_02500;14B6_GA_02490	14B7_GA_02530;14B7_GA_02520	15B1_GA_02520;15B1_GA_02530	15B2_GA_02520;15B2_GA_02510	15B3_GA_02510;15B3_GA_02520	15M1_GA_02510;15M1_GA_02520	16B1_GA_02510;16B1_GA_02500	16B2_GA_02630;16B2_GA_02620	16B3_GA_02500;16B3_GA_02510	16B4_GA_02510;16B4_GA_02500	16B5_GA_02510;16B5_GA_02520	16B6_GA_02500;16B6_GA_02490	16M2_GA_02600;16M2_GA_02590	16M3_GA_02540;16M3_GA_02530	16M5_GA_02520;16M5_GA_02510	16M6_GA_02510;16M6_GA_02520	16M7_GA_02540;16M7_GA_02530	16M8_GA_02520;16M8_GA_02530	16M9_GA_02530;16M9_GA_02520	3124_BR_02550;3124_BR_02560	32_BR_02480;32_BR_02490	6c_BR_02520;6c_BR_02530	9a5c_BR_02620;9a5c_BR_02610	APL-1BX_w2_IT_02580;APL-1BX_w2_IT_02590	APL-87X_509_IT_02590;APL-87X_509_IT_02580	APL10_XF37_IT_02610;APL10_XF37_IT_02620	APL11_XF38_IT_02620;APL11_XF38_IT_02630	APL12_XF39_IT_02540;APL12_XF39_IT_02530	APL13_XF40_IT_02590;APL13_XF40_IT_02600	APL14_XF41_IT_02630;APL14_XF41_IT_02620	APL15_XF42_IT_02610;APL15_XF42_IT_02600	APL17_XF44_IT_02640;APL17_XF44_IT_02630	APL18_IT_02630;APL18_IT_02620	APL19_XF45_IT_02630;APL19_XF45_IT_02620
fucP_1~~~fucP_2~~~fucP_3~~~fucP	fucP_1;;fucP_2;fucP_3;fucP	L-fucose-proton symporter;hypothetical protein	337	340	1.0089	AlmaEM3_GA_12540	BB01_GA_12760	BB08-1_FL_10610	BBI64_GA_14110	11399_BR_14910	14B1_GA_12310	14B2_GA_12260	14B3_GA_12380	14B4_GA_12380	14B5_GA_12420	14B6_GA_12090	14B7_GA_12310	15B1_GA_12400	15B2_GA_12340	15B3_GA_12350	15M1_GA_12310	16B1_GA_12210	16B2_GA_12740	16B3_GA_12180	16B4_GA_12440	16B5_GA_12480	16B6_GA_12390	16M2_GA_13040	16M3_GA_12710	16M5_GA_12330	16M6_GA_12260	16M7_GA_12420	16M8_GA_12460	16M9_GA_12370	3124_BR_14530	32_BR_13570	6c_BR_13280	9a5c_BR_14730	APL-1BX_w2_IT_13730	APL-87X_509_IT_13730	APL10_XF37_IT_12620	APL11_XF38_IT_12630	APL12_XF39_IT_12710	APL13_XF40_IT_12590	APL14_XF41_IT_12650	APL15_XF42_IT_12660	APL17_XF44_IT_12570	APL18_IT_12670	APL19_XF45_IT_12580
rhlE_1~~~rhlE~~~rhlE_2	;rhlE_1;rhlE;rhlE_2	hypothetical protein;ATP-dependent RNA helicase RhlE	337	339	1.00593	AlmaEM3_GA_01730	BB01_GA_01600	BB08-1_FL_01780	BBI64_GA_01840	11399_BR_01730	14B1_GA_01590	14B2_GA_01590	14B3_GA_01590	14B4_GA_01590	14B5_GA_01600	14B6_GA_01580	14B7_GA_01600	15B1_GA_01610	15B2_GA_01600	15B3_GA_01590	15M1_GA_01600	16B1_GA_01590	16B2_GA_01680	16B3_GA_01580	16B4_GA_01580	16B5_GA_01590	16B6_GA_01580	16M2_GA_01650	16M3_GA_01590	16M5_GA_01600	16M6_GA_01600	16M7_GA_01600	16M8_GA_01600	16M9_GA_01610	3124_BR_01670	32_BR_01620	6c_BR_01660	9a5c_BR_01740	APL-1BX_w2_IT_01680	APL-87X_509_IT_01680	APL10_XF37_IT_01750	APL11_XF38_IT_01750	APL12_XF39_IT_01650	APL13_XF40_IT_01730	APL14_XF41_IT_01740	APL15_XF42_IT_01740	APL17_XF44_IT_01750	APL18_IT_01750	APL19_XF45_IT_01750
metK_2~~~metK_1~~~metK	metK_2;metK_1;metK	S-adenosylmethionine synthase	337	341	1.01187	AlmaEM3_GA_18110	BB01_GA_18140	BB08-1_FL_19820	BBI64_GA_20050	11399_BR_03510	14B1_GA_17700	14B2_GA_17650	14B3_GA_17770	14B4_GA_17770	14B5_GA_17770	14B6_GA_17460	14B7_GA_17650	15B1_GA_17760	15B2_GA_17800	15B3_GA_17760	15M1_GA_17710	16B1_GA_17600	16B2_GA_18520	16B3_GA_17580	16B4_GA_17850	16B5_GA_17960	16B6_GA_17790	16M2_GA_18480	16M3_GA_18070	16M5_GA_17770	16M6_GA_17620	16M7_GA_17820	16M8_GA_17870	16M9_GA_17780	3124_BR_03430	32_BR_03310	6c_BR_03880	9a5c_BR_03480	APL-1BX_w2_IT_03480	APL-87X_509_IT_03480	APL10_XF37_IT_03500	APL11_XF38_IT_03520	APL12_XF39_IT_03540	APL13_XF40_IT_03470	APL14_XF41_IT_03510	APL15_XF42_IT_03490	APL17_XF44_IT_03510	APL18_IT_03510	APL19_XF45_IT_03510
csrA	csrA	Carbon storage regulator	337	337	1	AlmaEM3_GA_01080	BB01_GA_01010	BB08-1_FL_01060	BBI64_GA_01140	11399_BR_01080	14B1_GA_01010	14B2_GA_01020	14B3_GA_01020	14B4_GA_01020	14B5_GA_01030	14B6_GA_01010	14B7_GA_01030	15B1_GA_01030	15B2_GA_01030	15B3_GA_01020	15M1_GA_01030	16B1_GA_01020	16B2_GA_01060	16B3_GA_01010	16B4_GA_01010	16B5_GA_01020	16B6_GA_01010	16M2_GA_01030	16M3_GA_01010	16M5_GA_01020	16M6_GA_01020	16M7_GA_01030	16M8_GA_01030	16M9_GA_01030	3124_BR_01030	32_BR_00970	6c_BR_01000	9a5c_BR_01090	APL-1BX_w2_IT_01050	APL-87X_509_IT_01050	APL10_XF37_IT_01120	APL11_XF38_IT_01120	APL12_XF39_IT_01020	APL13_XF40_IT_01100	APL14_XF41_IT_01110	APL15_XF42_IT_01110	APL17_XF44_IT_01120	APL18_IT_01120	APL19_XF45_IT_01120
rsmA~~~rsmA_2~~~rsmA_1	rsmA;rsmA_2;rsmA_1	Ribosomal RNA small subunit methyltransferase A	337	341	1.01187	AlmaEM3_GA_13220	BB01_GA_13430	BB08-1_FL_11430	BBI64_GA_14930	11399_BR_09810	14B1_GA_12630	14B2_GA_12550	14B3_GA_12710	14B4_GA_12700	14B5_GA_12700	14B6_GA_12410	14B7_GA_12590	15B1_GA_12680	15B2_GA_12670	15B3_GA_12680	15M1_GA_12640	16B1_GA_12530	16B2_GA_13150	16B3_GA_12500	16B4_GA_12750	16B5_GA_12760	16B6_GA_12670	16M2_GA_13350	16M3_GA_13000	16M5_GA_12670	16M6_GA_12580	16M7_GA_12740	16M8_GA_12780	16M9_GA_12690	3124_BR_09070	32_BR_08750	6c_BR_08900	9a5c_BR_20230	APL-1BX_w2_IT_08430	APL-87X_509_IT_08430	APL10_XF37_IT_08240	APL11_XF38_IT_08280	APL12_XF39_IT_08260	APL13_XF40_IT_08210	APL14_XF41_IT_08270	APL15_XF42_IT_08250	APL17_XF44_IT_08210	APL18_IT_08280	APL19_XF45_IT_08200
rbfA	rbfA	Ribosome-binding factor A	337	337	1	AlmaEM3_GA_02200	BB01_GA_02060	BB08-1_FL_02240	BBI64_GA_02290	11399_BR_02130	14B1_GA_02040	14B2_GA_02030	14B3_GA_02040	14B4_GA_02040	14B5_GA_02050	14B6_GA_02030	14B7_GA_02050	15B1_GA_02060	15B2_GA_02050	15B3_GA_02030	15M1_GA_02050	16B1_GA_02030	16B2_GA_02120	16B3_GA_02030	16B4_GA_02030	16B5_GA_02020	16B6_GA_02010	16M2_GA_02090	16M3_GA_02040	16M5_GA_02050	16M6_GA_02050	16M7_GA_02050	16M8_GA_02050	16M9_GA_02060	3124_BR_02070	32_BR_02020	6c_BR_02070	9a5c_BR_02140	APL-1BX_w2_IT_02100	APL-87X_509_IT_02100	APL10_XF37_IT_02160	APL11_XF38_IT_02170	APL12_XF39_IT_02070	APL13_XF40_IT_02140	APL14_XF41_IT_02160	APL15_XF42_IT_02150	APL17_XF44_IT_02170	APL18_IT_02170	APL19_XF45_IT_02170
rpsO	rpsO	30S ribosomal protein S15	337	337	1	AlmaEM3_GA_02220	BB01_GA_02080	BB08-1_FL_02260	BBI64_GA_02310	11399_BR_02150	14B1_GA_02060	14B2_GA_02050	14B3_GA_02060	14B4_GA_02060	14B5_GA_02070	14B6_GA_02050	14B7_GA_02070	15B1_GA_02080	15B2_GA_02070	15B3_GA_02050	15M1_GA_02070	16B1_GA_02050	16B2_GA_02140	16B3_GA_02050	16B4_GA_02050	16B5_GA_02040	16B6_GA_02030	16M2_GA_02110	16M3_GA_02060	16M5_GA_02070	16M6_GA_02070	16M7_GA_02070	16M8_GA_02070	16M9_GA_02080	3124_BR_02090	32_BR_02040	6c_BR_02090	9a5c_BR_02160	APL-1BX_w2_IT_02120	APL-87X_509_IT_02120	APL10_XF37_IT_02180	APL11_XF38_IT_02190	APL12_XF39_IT_02090	APL13_XF40_IT_02160	APL14_XF41_IT_02180	APL15_XF42_IT_02170	APL17_XF44_IT_02190	APL18_IT_02190	APL19_XF45_IT_02190
group_1247		RNA-binding protein	337	337	1	AlmaEM3_GA_00830	BB01_GA_00760	BB08-1_FL_00810	BBI64_GA_00880	11399_BR_00820	14B1_GA_00750	14B2_GA_00760	14B3_GA_00760	14B4_GA_00760	14B5_GA_00770	14B6_GA_00750	14B7_GA_00770	15B1_GA_00770	15B2_GA_00770	15B3_GA_00760	15M1_GA_00770	16B1_GA_00760	16B2_GA_00800	16B3_GA_00750	16B4_GA_00750	16B5_GA_00760	16B6_GA_00750	16M2_GA_00770	16M3_GA_00750	16M5_GA_00760	16M6_GA_00760	16M7_GA_00770	16M8_GA_00770	16M9_GA_00770	3124_BR_00780	32_BR_00730	6c_BR_00740	9a5c_BR_00830	APL-1BX_w2_IT_00810	APL-87X_509_IT_00810	APL10_XF37_IT_00880	APL11_XF38_IT_00880	APL12_XF39_IT_00780	APL13_XF40_IT_00860	APL14_XF41_IT_00870	APL15_XF42_IT_00870	APL17_XF44_IT_00880	APL18_IT_00880	APL19_XF45_IT_00880
mkl	mkl;	putative ribonucleotide transport ATP-binding protein mkl;hypothetical protein	337	340	1.0089	AlmaEM3_GA_06480	BB01_GA_06190	BB08-1_FL_14310	BBI64_GA_07060	11399_BR_17740	14B1_GA_05940	14B2_GA_05920	14B3_GA_05980	14B4_GA_05950	14B5_GA_05940	14B6_GA_05870	14B7_GA_05930	15B1_GA_05980	15B2_GA_05940	15B3_GA_05930	15M1_GA_05950	16B1_GA_05920	16B2_GA_06200	16B3_GA_05890	16B4_GA_05900	16B5_GA_05970	16B6_GA_05900	16M2_GA_06150	16M3_GA_06010	16M5_GA_05970	16M6_GA_05940	16M7_GA_05960	16M8_GA_05960	16M9_GA_05950	3124_BR_17990	32_BR_16440	6c_BR_16720	9a5c_BR_11840	APL-1BX_w2_IT_16680	APL-87X_509_IT_16680	APL10_XF37_IT_15180	APL11_XF38_IT_15200	APL12_XF39_IT_15240	APL13_XF40_IT_15160	APL14_XF41_IT_15220	APL15_XF42_IT_15210	APL17_XF44_IT_15120	APL18_IT_15220	APL19_XF45_IT_15130
aroC~~~aroC_2~~~aroC_1	aroC;aroC_2;;aroC_1	Chorismate synthase;hypothetical protein	337	342	1.01484	AlmaEM3_GA_07420	BB01_GA_07370	BB08-1_FL_06880	BBI64_GA_08020;BBI64_GA_08010	11399_BR_17140	14B1_GA_06540	14B2_GA_06520	14B3_GA_06580	14B4_GA_06550	14B5_GA_06540	14B6_GA_06470	14B7_GA_06530	15B1_GA_06590	15B2_GA_06540	15B3_GA_06540	15M1_GA_06550	16B1_GA_06520	16B2_GA_06840	16B3_GA_06490	16B4_GA_06540	16B5_GA_06600	16B6_GA_06530	16M2_GA_06780	16M3_GA_06630	16M5_GA_06580	16M6_GA_06540	16M7_GA_06570	16M8_GA_06580	16M9_GA_06550	3124_BR_17360	32_BR_15800	6c_BR_16140	9a5c_BR_12440	APL-1BX_w2_IT_16070	APL-87X_509_IT_16070	APL10_XF37_IT_14580	APL11_XF38_IT_14600	APL12_XF39_IT_14640	APL13_XF40_IT_14550	APL14_XF41_IT_14620	APL15_XF42_IT_14610	APL17_XF44_IT_14520	APL18_IT_14620	APL19_XF45_IT_14530
glyS~~~glyS_1~~~glyS_2~~~glyS_3	glyS;glyS_1;glyS_2;;glyS_3	Glycine--tRNA ligase beta subunit;hypothetical protein	337	345	1.02374	AlmaEM3_GA_10600	BB01_GA_10600	BB08-1_FL_15900	BBI64_GA_11470	11399_BR_11600	14B1_GA_09200	14B2_GA_09200	14B3_GA_09270	14B4_GA_09240	14B5_GA_09220	14B6_GA_09110	14B7_GA_09170	15B1_GA_09280	15B2_GA_09220	15B3_GA_09210	15M1_GA_09200	16B1_GA_09200	16B2_GA_09650	16B3_GA_09160	16B4_GA_09250	16B5_GA_09280	16B6_GA_09210	16M2_GA_09850	16M3_GA_09580	16M5_GA_09240	16M6_GA_09200	16M7_GA_09250	16M8_GA_09280	16M9_GA_09250	3124_BR_10760	32_BR_10150	6c_BR_10340	9a5c_BR_18420	APL-1BX_w2_IT_09870	APL-87X_509_IT_09870	APL10_XF37_IT_09660	APL11_XF38_IT_09680	APL12_XF39_IT_09680	APL13_XF40_IT_09630	APL14_XF41_IT_09670	APL15_XF42_IT_09680	APL17_XF44_IT_09600	APL18_IT_09690	APL19_XF45_IT_09620
secE	secE	Protein translocase subunit SecE	337	337	1	AlmaEM3_GA_21710	BB01_GA_22150	BB08-1_FL_23800	BBI64_GA_23970	11399_BR_24070	14B1_GA_21280	14B2_GA_21150	14B3_GA_21280	14B4_GA_21340	14B5_GA_21340	14B6_GA_20970	14B7_GA_21250	15B1_GA_21320	15B2_GA_21440	15B3_GA_21330	15M1_GA_21260	16B1_GA_21150	16B2_GA_22310	16B3_GA_21150	16B4_GA_21390	16B5_GA_21590	16B6_GA_21450	16M2_GA_22180	16M3_GA_21670	16M5_GA_21310	16M6_GA_21150	16M7_GA_21380	16M8_GA_21450	16M9_GA_21340	3124_BR_25710	32_BR_23040	6c_BR_23730	9a5c_BR_24830	APL-1BX_w2_IT_23120	APL-87X_509_IT_23120	APL10_XF37_IT_21270	APL11_XF38_IT_21270	APL12_XF39_IT_21300	APL13_XF40_IT_21290	APL14_XF41_IT_21310	APL15_XF42_IT_21300	APL17_XF44_IT_21250	APL18_IT_21340	APL19_XF45_IT_21210
rplK~~~rplK_2~~~rplK_1	rplK;;rplK_2;rplK_1	50S ribosomal protein L11;hypothetical protein	337	339	1.00593	AlmaEM3_GA_21690	BB01_GA_22130	BB08-1_FL_23780	BBI64_GA_23950	11399_BR_24050	14B1_GA_21260	14B2_GA_21130	14B3_GA_21260	14B4_GA_21320	14B5_GA_21320	14B6_GA_20950	14B7_GA_21230	15B1_GA_21300	15B2_GA_21420	15B3_GA_21310	15M1_GA_21240	16B1_GA_21130	16B2_GA_22290	16B3_GA_21130	16B4_GA_21370	16B5_GA_21570	16B6_GA_21430	16M2_GA_22160	16M3_GA_21650	16M5_GA_21290	16M6_GA_21130	16M7_GA_21360	16M8_GA_21430	16M9_GA_21320	3124_BR_25690	32_BR_23020	6c_BR_23710	9a5c_BR_24810	APL-1BX_w2_IT_23100	APL-87X_509_IT_23100	APL10_XF37_IT_21250	APL11_XF38_IT_21250	APL12_XF39_IT_21280	APL13_XF40_IT_21270	APL14_XF41_IT_21290	APL15_XF42_IT_21280	APL17_XF44_IT_21230	APL18_IT_21320	APL19_XF45_IT_21190
group_1224		hypothetical protein	337	337	1	AlmaEM3_GA_17520	BB01_GA_17540	BB08-1_FL_19180	BBI64_GA_19440	11399_BR_04150	14B1_GA_17050	14B2_GA_17010	14B3_GA_17130	14B4_GA_17120	14B5_GA_17150	14B6_GA_16820	14B7_GA_17020	15B1_GA_17110	15B2_GA_17150	15B3_GA_17120	15M1_GA_17060	16B1_GA_16970	16B2_GA_17830	16B3_GA_16940	16B4_GA_17210	16B5_GA_17310	16B6_GA_17150	16M2_GA_17820	16M3_GA_17430	16M5_GA_17120	16M6_GA_16980	16M7_GA_17180	16M8_GA_17220	16M9_GA_17130	3124_BR_04090	32_BR_03960	6c_BR_04510	9a5c_BR_04140	APL-1BX_w2_IT_04120	APL-87X_509_IT_04120	APL10_XF37_IT_04130	APL11_XF38_IT_04150	APL12_XF39_IT_04170	APL13_XF40_IT_04100	APL14_XF41_IT_04150	APL15_XF42_IT_04120	APL17_XF44_IT_04150	APL18_IT_04140	APL19_XF45_IT_04140
pepE~~~pepQ	;pepE;pepQ	putative peptidase;putative dipeptidase PepE;hypothetical protein;Xaa-Pro dipeptidase	337	339	1.00593	AlmaEM3_GA_01960	BB01_GA_01820	BB08-1_FL_02000	BBI64_GA_02050	11399_BR_01940	14B1_GA_01850	14B2_GA_01840	14B3_GA_01850	14B4_GA_01850	14B5_GA_01860	14B6_GA_01840	14B7_GA_01860	15B1_GA_01870	15B2_GA_01860	15B3_GA_01840	15M1_GA_01860	16B1_GA_01840	16B2_GA_01930	16B3_GA_01840	16B4_GA_01840	16B5_GA_01830	16B6_GA_01820	16M2_GA_01900	16M3_GA_01850	16M5_GA_01860	16M6_GA_01860	16M7_GA_01860	16M8_GA_01860	16M9_GA_01870	3124_BR_01880	32_BR_01830	6c_BR_01880	9a5c_BR_01950	APL-1BX_w2_IT_01910	APL-87X_509_IT_01910	APL10_XF37_IT_01970	APL11_XF38_IT_01970	APL12_XF39_IT_01870	APL13_XF40_IT_01950	APL14_XF41_IT_01960	APL15_XF42_IT_01960	APL17_XF44_IT_01970	APL18_IT_01970	APL19_XF45_IT_01970
group_1221		hypothetical protein	337	337	1	AlmaEM3_GA_01930	BB01_GA_01790	BB08-1_FL_01970	BBI64_GA_02020	11399_BR_01910	14B1_GA_01800	14B2_GA_01800	14B3_GA_01800	14B4_GA_01800	14B5_GA_01810	14B6_GA_01790	14B7_GA_01810	15B1_GA_01820	15B2_GA_01810	15B3_GA_01790	15M1_GA_01810	16B1_GA_01790	16B2_GA_01880	16B3_GA_01790	16B4_GA_01790	16B5_GA_01790	16B6_GA_01780	16M2_GA_01850	16M3_GA_01800	16M5_GA_01810	16M6_GA_01810	16M7_GA_01810	16M8_GA_01810	16M9_GA_01820	3124_BR_01850	32_BR_01800	6c_BR_01850	9a5c_BR_01920	APL-1BX_w2_IT_01880	APL-87X_509_IT_01880	APL10_XF37_IT_01940	APL11_XF38_IT_01940	APL12_XF39_IT_01840	APL13_XF40_IT_01920	APL14_XF41_IT_01930	APL15_XF42_IT_01930	APL17_XF44_IT_01940	APL18_IT_01940	APL19_XF45_IT_01940
tolR~~~tolR_3~~~tolR_2	tolR;tolR_3;tolR_2	Protein TolR;Tol-Pal system protein TolR	337	338	1.00297	AlmaEM3_GA_11180	BB01_GA_11170	BB08-1_FL_15300	BBI64_GA_12060	11399_BR_12230	14B1_GA_09800	14B2_GA_09790	14B3_GA_09860	14B4_GA_09840	14B5_GA_09820	14B6_GA_09710	14B7_GA_09770	15B1_GA_09880	15B2_GA_09820	15B3_GA_09810	15M1_GA_09800	16B1_GA_09800	16B2_GA_10250	16B3_GA_09760	16B4_GA_09850	16B5_GA_09890	16B6_GA_09810	16M2_GA_10460	16M3_GA_10180	16M5_GA_09840	16M6_GA_09800	16M7_GA_09850	16M8_GA_09880	16M9_GA_09850	3124_BR_11380	32_BR_10780	6c_BR_10990	9a5c_BR_17800	APL-1BX_w2_IT_10510	APL-87X_509_IT_10510	APL10_XF37_IT_10300	APL11_XF38_IT_10320	APL12_XF39_IT_10310	APL13_XF40_IT_10270	APL14_XF41_IT_10310	APL15_XF42_IT_10320	APL17_XF44_IT_10230	APL18_IT_10330	APL19_XF45_IT_10260
ybgC	ybgC	Acyl-CoA thioesterase YbgC	337	337	1	AlmaEM3_GA_11160	BB01_GA_11150	BB08-1_FL_15320	BBI64_GA_12040	11399_BR_12210	14B1_GA_09780	14B2_GA_09770	14B3_GA_09840	14B4_GA_09820	14B5_GA_09800	14B6_GA_09690	14B7_GA_09750	15B1_GA_09860	15B2_GA_09800	15B3_GA_09790	15M1_GA_09780	16B1_GA_09780	16B2_GA_10230	16B3_GA_09740	16B4_GA_09830	16B5_GA_09870	16B6_GA_09790	16M2_GA_10440	16M3_GA_10160	16M5_GA_09820	16M6_GA_09780	16M7_GA_09830	16M8_GA_09860	16M9_GA_09830	3124_BR_11360	32_BR_10760	6c_BR_10970	9a5c_BR_17820	APL-1BX_w2_IT_10490	APL-87X_509_IT_10490	APL10_XF37_IT_10280	APL11_XF38_IT_10300	APL12_XF39_IT_10290	APL13_XF40_IT_10250	APL14_XF41_IT_10290	APL15_XF42_IT_10300	APL17_XF44_IT_10210	APL18_IT_10310	APL19_XF45_IT_10240
pdxJ	pdxJ	Pyridoxine 5'-phosphate synthase	337	337	1	AlmaEM3_GA_00490	BB01_GA_00490	BB08-1_FL_00490	BBI64_GA_00530	11399_BR_00500	14B1_GA_00470	14B2_GA_00470	14B3_GA_00470	14B4_GA_00470	14B5_GA_00470	14B6_GA_00470	14B7_GA_00470	15B1_GA_00470	15B2_GA_00470	15B3_GA_00470	15M1_GA_00470	16B1_GA_00470	16B2_GA_00510	16B3_GA_00470	16B4_GA_00470	16B5_GA_00480	16B6_GA_00470	16M2_GA_00490	16M3_GA_00460	16M5_GA_00470	16M6_GA_00470	16M7_GA_00470	16M8_GA_00470	16M9_GA_00470	3124_BR_00450	32_BR_00470	6c_BR_00470	9a5c_BR_00480	APL-1BX_w2_IT_00470	APL-87X_509_IT_00470	APL10_XF37_IT_00540	APL11_XF38_IT_00540	APL12_XF39_IT_00440	APL13_XF40_IT_00520	APL14_XF41_IT_00530	APL15_XF42_IT_00530	APL17_XF44_IT_00540	APL18_IT_00540	APL19_XF45_IT_00540
hemB_1~~~hemB~~~hemB_2	;hemB_1;hemB;hemB_2	hypothetical protein;Delta-aminolevulinic acid dehydratase	337	340	1.0089	AlmaEM3_GA_12940	BB01_GA_13130	BB08-1_FL_11100	BBI64_GA_14600	11399_BR_08210	14B1_GA_13890	14B2_GA_13800	14B3_GA_13950	14B4_GA_13950	14B5_GA_13940	14B6_GA_13650	14B7_GA_13830	15B1_GA_13940	15B2_GA_13930	15B3_GA_13940	15M1_GA_13890	16B1_GA_13760	16B2_GA_14460	16B3_GA_13750	16B4_GA_14000	16B5_GA_14050	16B6_GA_13910	16M2_GA_14620	16M3_GA_14250	16M5_GA_13930	16M6_GA_13830	16M7_GA_13990	16M8_GA_14030	16M9_GA_13950	3124_BR_07040	32_BR_06890	6c_BR_07500	9a5c_BR_21760	APL-1BX_w2_IT_06940	APL-87X_509_IT_06940	APL10_XF37_IT_06900	APL11_XF38_IT_06940	APL12_XF39_IT_06920	APL13_XF40_IT_06870	APL14_XF41_IT_06920	APL15_XF42_IT_06900	APL17_XF44_IT_06870	APL18_IT_06930	APL19_XF45_IT_06860
group_1191		hypothetical protein	337	337	1	AlmaEM3_GA_16890	BB01_GA_16910	BB08-1_FL_18550	BBI64_GA_18780	11399_BR_05330	14B1_GA_16290	14B2_GA_16220	14B3_GA_16340	14B4_GA_16360	14B5_GA_16380	14B6_GA_16050	14B7_GA_16260	15B1_GA_16360	15B2_GA_16360	15B3_GA_16350	15M1_GA_16300	16B1_GA_16180	16B2_GA_16990	16B3_GA_16180	16B4_GA_16440	16B5_GA_16530	16B6_GA_16370	16M2_GA_17020	16M3_GA_16620	16M5_GA_16350	16M6_GA_16230	16M7_GA_16400	16M8_GA_16440	16M9_GA_16370	3124_BR_04700	32_BR_04550	6c_BR_05130	9a5c_BR_05350	APL-1BX_w2_IT_04760	APL-87X_509_IT_04760	APL10_XF37_IT_04720	APL11_XF38_IT_04750	APL12_XF39_IT_04760	APL13_XF40_IT_04700	APL14_XF41_IT_04750	APL15_XF42_IT_04720	APL17_XF44_IT_04750	APL18_IT_04740	APL19_XF45_IT_04740
mprA_2~~~tcrA~~~czcR~~~srrA~~~cusR	mprA_2;;tcrA;czcR;srrA;cusR	Response regulator MprA;hypothetical protein;Transcriptional regulatory protein TcrA;Transcriptional activator protein CzcR;Transcriptional regulatory protein SrrA;Transcriptional regulatory protein CusR	337	344	1.02077	AlmaEM3_GA_14810	BB01_GA_14840	BB08-1_FL_13170	BBI64_GA_16600	11399_BR_07930;11399_BR_07940	14B1_GA_14240	14B2_GA_14150	14B3_GA_14300	14B4_GA_14300	14B5_GA_14290;14B5_GA_14300	14B6_GA_14000	14B7_GA_14180	15B1_GA_14290	15B2_GA_14280	15B3_GA_14290	15M1_GA_14240	16B1_GA_14110	16B2_GA_14820	16B3_GA_14100	16B4_GA_14350	16B5_GA_14400	16B6_GA_14260	16M2_GA_14970	16M3_GA_14600	16M5_GA_14280	16M6_GA_14180	16M7_GA_14340	16M8_GA_14380	16M9_GA_14300	3124_BR_06760	32_BR_06620	6c_BR_07230	9a5c_BR_22030	APL-1BX_w2_IT_06680	APL-87X_509_IT_06680	APL10_XF37_IT_06640	APL11_XF38_IT_06680	APL12_XF39_IT_06660	APL13_XF40_IT_06610	APL14_XF41_IT_06660	APL15_XF42_IT_06640	APL17_XF44_IT_06610	APL18_IT_06670	APL19_XF45_IT_06600
asnS~~~asnS_1~~~asnS_2	asnS;asnS_1;asnS_2	Asparagine--tRNA ligase	337	339	1.00593	AlmaEM3_GA_21070	BB01_GA_21510	BB08-1_FL_23130	BBI64_GA_23290	11399_BR_23420	14B1_GA_20610	14B2_GA_20470	14B3_GA_20600	14B4_GA_20660	14B5_GA_20670	14B6_GA_20290	14B7_GA_20580	15B1_GA_20640	15B2_GA_20770	15B3_GA_20650	15M1_GA_20590	16B1_GA_20470	16B2_GA_21610	16B3_GA_20470	16B4_GA_20710	16B5_GA_20900	16B6_GA_20770	16M2_GA_21490	16M3_GA_20990	16M5_GA_20630	16M6_GA_20470	16M7_GA_20710	16M8_GA_20780	16M9_GA_20650	3124_BR_25060	32_BR_22400	6c_BR_23070	9a5c_BR_24180	APL-1BX_w2_IT_22470	APL-87X_509_IT_22470	APL10_XF37_IT_20620	APL11_XF38_IT_20620	APL12_XF39_IT_20650	APL13_XF40_IT_20640	APL14_XF41_IT_20660	APL15_XF42_IT_20660	APL17_XF44_IT_20600	APL18_IT_20690	APL19_XF45_IT_20560
rpfG~~~rpfG_1~~~rpfG_2	rpfG;rpfG_1;rpfG_2	Cyclic di-GMP phosphodiesterase response regulator RpfG	337	338	1.00297	AlmaEM3_GA_04650	BB01_GA_04510	BB08-1_FL_04970	BBI64_GA_05210	11399_BR_19360	14B1_GA_04260	14B2_GA_04240	14B3_GA_04290	14B4_GA_04220	14B5_GA_04250	14B6_GA_04220	14B7_GA_04250	15B1_GA_04280	15B2_GA_04250	15B3_GA_04240	15M1_GA_04260	16B1_GA_04230	16B2_GA_04410	16B3_GA_04210	16B4_GA_04240	16B5_GA_04230	16B6_GA_04200	16M2_GA_04390	16M3_GA_04280	16M5_GA_04270	16M6_GA_04240	16M7_GA_04260	16M8_GA_04250	16M9_GA_04250	3124_BR_19610	32_BR_18110	6c_BR_18590	9a5c_BR_10190	APL-1BX_w2_IT_18460	APL-87X_509_IT_18460	APL10_XF37_IT_16860	APL11_XF38_IT_16870	APL12_XF39_IT_16900	APL13_XF40_IT_16850	APL14_XF41_IT_16890	APL15_XF42_IT_16890	APL17_XF44_IT_16840	APL18_IT_16900	APL19_XF45_IT_16810
lysS~~~lysU	lysS;lysU	Lysine--tRNA ligase;Lysine--tRNA ligase heat inducible	337	339	1.00593	AlmaEM3_GA_04640	BB01_GA_04500	BB08-1_FL_04960	BBI64_GA_05200	11399_BR_19370	14B1_GA_04250	14B2_GA_04230	14B3_GA_04280	14B4_GA_04210	14B5_GA_04240	14B6_GA_04210	14B7_GA_04240	15B1_GA_04270	15B2_GA_04240	15B3_GA_04230	15M1_GA_04250	16B1_GA_04220	16B2_GA_04400	16B3_GA_04200	16B4_GA_04230	16B5_GA_04220	16B6_GA_04190	16M2_GA_04380	16M3_GA_04270	16M5_GA_04260	16M6_GA_04230	16M7_GA_04250	16M8_GA_04240	16M9_GA_04240	3124_BR_19620	32_BR_18120	6c_BR_18600	9a5c_BR_10180	APL-1BX_w2_IT_18470	APL-87X_509_IT_18470	APL10_XF37_IT_16870	APL11_XF38_IT_16880	APL12_XF39_IT_16910	APL13_XF40_IT_16860	APL14_XF41_IT_16900	APL15_XF42_IT_16900	APL17_XF44_IT_16850	APL18_IT_16910	APL19_XF45_IT_16820
prfB_2~~~prfB_1~~~prfB	prfB_2;prfB_1;prfB	Peptide chain release factor RF2;Peptide chain release factor 2	337	340	1.0089	AlmaEM3_GA_04630	BB01_GA_04490	BB08-1_FL_04950	BBI64_GA_05190	11399_BR_19380	14B1_GA_04240	14B2_GA_04220	14B3_GA_04270	14B4_GA_04200	14B5_GA_04230	14B6_GA_04200	14B7_GA_04230	15B1_GA_04260	15B2_GA_04230	15B3_GA_04220	15M1_GA_04240	16B1_GA_04210	16B2_GA_04390	16B3_GA_04190	16B4_GA_04220	16B5_GA_04210	16B6_GA_04180	16M2_GA_04370	16M3_GA_04260	16M5_GA_04250	16M6_GA_04220	16M7_GA_04240	16M8_GA_04230	16M9_GA_04230	3124_BR_19630	32_BR_18130	6c_BR_18610	9a5c_BR_10170	APL-1BX_w2_IT_18480	APL-87X_509_IT_18480	APL10_XF37_IT_16880	APL11_XF38_IT_16890	APL12_XF39_IT_16920	APL13_XF40_IT_16870	APL14_XF41_IT_16910	APL15_XF42_IT_16910	APL17_XF44_IT_16860	APL18_IT_16920	APL19_XF45_IT_16830
group_1157		hypothetical protein	337	338	1.00297	AlmaEM3_GA_04060	BB01_GA_03890	BB08-1_FL_04260	BBI64_GA_04400	11399_BR_19670	14B1_GA_03850	14B2_GA_03850	14B3_GA_03850	14B4_GA_03840	14B5_GA_03860	14B6_GA_03830	14B7_GA_03850	15B1_GA_03870	15B2_GA_03850	15B3_GA_03830	15M1_GA_03860	16B1_GA_03820	16B2_GA_04010	16B3_GA_03830	16B4_GA_03860	16B5_GA_03850	16B6_GA_03820	16M2_GA_03990	16M3_GA_03880	16M5_GA_03850	16M6_GA_03850	16M7_GA_03870	16M8_GA_03850	16M9_GA_03860	3124_BR_19930	32_BR_18430	6c_BR_18910	9a5c_BR_09880	APL-1BX_w2_IT_18780	APL-87X_509_IT_18780	APL10_XF37_IT_17180	APL11_XF38_IT_17190	APL12_XF39_IT_17220	APL13_XF40_IT_17170	APL14_XF41_IT_17210	APL15_XF42_IT_17210	APL17_XF44_IT_17160	APL18_IT_17220	APL19_XF45_IT_17130
dapE~~~dapE_1	dapE;dapE_1	Succinyl-diaminopimelate desuccinylase	337	337	1	AlmaEM3_GA_00990	BB01_GA_00920	BB08-1_FL_00970	BBI64_GA_01050	11399_BR_01000	14B1_GA_00920	14B2_GA_00930	14B3_GA_00930	14B4_GA_00930	14B5_GA_00940	14B6_GA_00920	14B7_GA_00940	15B1_GA_00940	15B2_GA_00940	15B3_GA_00930	15M1_GA_00940	16B1_GA_00930	16B2_GA_00970	16B3_GA_00920	16B4_GA_00920	16B5_GA_00930	16B6_GA_00920	16M2_GA_00940	16M3_GA_00920	16M5_GA_00930	16M6_GA_00930	16M7_GA_00940	16M8_GA_00940	16M9_GA_00940	3124_BR_00950	32_BR_00890	6c_BR_00920	9a5c_BR_01010	APL-1BX_w2_IT_00970	APL-87X_509_IT_00970	APL10_XF37_IT_01040	APL11_XF38_IT_01040	APL12_XF39_IT_00940	APL13_XF40_IT_01020	APL14_XF41_IT_01030	APL15_XF42_IT_01030	APL17_XF44_IT_01040	APL18_IT_01040	APL19_XF45_IT_01040
group_1140		hypothetical protein	337	338	1.00297	AlmaEM3_GA_02580	BB01_GA_02450	BB08-1_FL_02650	BBI64_GA_02710	11399_BR_02460	14B1_GA_02370	14B2_GA_02370	14B3_GA_02360	14B4_GA_02360	14B5_GA_02380	14B6_GA_02350	14B7_GA_02380	15B1_GA_02380	15B2_GA_02370	15B3_GA_02370	15M1_GA_02370	16B1_GA_02360	16B2_GA_02460	16B3_GA_02360	16B4_GA_02360	16B5_GA_02360	16B6_GA_02350	16M2_GA_02440	16M3_GA_02390	16M5_GA_02370	16M6_GA_02370	16M7_GA_02380	16M8_GA_02380	16M9_GA_02380	3124_BR_02400	32_BR_02330	6c_BR_02370	9a5c_BR_02470	APL-1BX_w2_IT_02440	APL-87X_509_IT_02440	APL10_XF37_IT_02470	APL11_XF38_IT_02480	APL12_XF39_IT_02390	APL13_XF40_IT_02450	APL14_XF41_IT_02480	APL15_XF42_IT_02460	APL17_XF44_IT_02490	APL18_IT_02480	APL19_XF45_IT_02480
group_1132		hypothetical protein	337	337	1	AlmaEM3_GA_08760	BB01_GA_08740	BB08-1_FL_08050	BBI64_GA_09230	11399_BR_16030	14B1_GA_07640	14B2_GA_07620	14B3_GA_07690	14B4_GA_07650	14B5_GA_07640	14B6_GA_07570	14B7_GA_07630	15B1_GA_07690	15B2_GA_07650	15B3_GA_07640	15M1_GA_07650	16B1_GA_07620	16B2_GA_08000	16B3_GA_07590	16B4_GA_07660	16B5_GA_07700	16B6_GA_07630	16M2_GA_07930	16M3_GA_07730	16M5_GA_07680	16M6_GA_07640	16M7_GA_07670	16M8_GA_07680	16M9_GA_07650	3124_BR_15670	32_BR_14580	6c_BR_14440	9a5c_BR_13560	APL-1BX_w2_IT_14970	APL-87X_509_IT_14970	APL10_XF37_IT_13480	APL11_XF38_IT_13490	APL12_XF39_IT_13540	APL13_XF40_IT_13450	APL14_XF41_IT_13510	APL15_XF42_IT_13500	APL17_XF44_IT_13420	APL18_IT_13520	APL19_XF45_IT_13420
adk	;adk	hypothetical protein;Adenylate kinase	337	337	1	AlmaEM3_GA_02560	BB01_GA_02430	BB08-1_FL_02630	BBI64_GA_02690	11399_BR_02440	14B1_GA_02350	14B2_GA_02350	14B3_GA_02340	14B4_GA_02340	14B5_GA_02360	14B6_GA_02330	14B7_GA_02360	15B1_GA_02360	15B2_GA_02350	15B3_GA_02350	15M1_GA_02350	16B1_GA_02340	16B2_GA_02440	16B3_GA_02340	16B4_GA_02340	16B5_GA_02340	16B6_GA_02330	16M2_GA_02420	16M3_GA_02370	16M5_GA_02350	16M6_GA_02350	16M7_GA_02360	16M8_GA_02360	16M9_GA_02360	3124_BR_02380	32_BR_02310	6c_BR_02350	9a5c_BR_02450	APL-1BX_w2_IT_02410	APL-87X_509_IT_02410	APL10_XF37_IT_02450	APL11_XF38_IT_02460	APL12_XF39_IT_02370	APL13_XF40_IT_02430	APL14_XF41_IT_02460	APL15_XF42_IT_02440	APL17_XF44_IT_02470	APL18_IT_02460	APL19_XF45_IT_02460
mpl_1~~~mpl_2~~~mpl	mpl_1;mpl_2;mpl	UDP-N-acetylmuramate--L-alanyl-gamma-D-glutamyl-meso-26-diaminoheptandioate ligase	337	338	1.00297	AlmaEM3_GA_02570	BB01_GA_02440	BB08-1_FL_02640	BBI64_GA_02700	11399_BR_02450	14B1_GA_02360	14B2_GA_02360	14B3_GA_02350	14B4_GA_02350	14B5_GA_02370	14B6_GA_02340	14B7_GA_02370	15B1_GA_02370	15B2_GA_02360	15B3_GA_02360	15M1_GA_02360	16B1_GA_02350	16B2_GA_02450	16B3_GA_02350	16B4_GA_02350	16B5_GA_02350	16B6_GA_02340	16M2_GA_02430	16M3_GA_02380	16M5_GA_02360	16M6_GA_02360	16M7_GA_02370	16M8_GA_02370	16M9_GA_02370	3124_BR_02390	32_BR_02320	6c_BR_02360	9a5c_BR_02460	APL-1BX_w2_IT_02430	APL-87X_509_IT_02430	APL10_XF37_IT_02460	APL11_XF38_IT_02470	APL12_XF39_IT_02380	APL13_XF40_IT_02440	APL14_XF41_IT_02470	APL15_XF42_IT_02450	APL17_XF44_IT_02480	APL18_IT_02470	APL19_XF45_IT_02470
tamA~~~tama~~~bamA_2	tamA;;tama;bamA_2	Translocation and assembly module subunit TamA;hypothetical protein;Outer membrane protein assembly factor BamA	337	340	1.0089	AlmaEM3_GA_05790	BB01_GA_05640	BB08-1_FL_06130	BBI64_GA_06360	11399_BR_18290	14B1_GA_05410	14B2_GA_05380	14B3_GA_05440	14B4_GA_05380	14B5_GA_05400	14B6_GA_05350	14B7_GA_05380	15B1_GA_05430	15B2_GA_05390	15B3_GA_05390	15M1_GA_05410	16B1_GA_05370	16B2_GA_05600	16B3_GA_05350	16B4_GA_05380	16B5_GA_05390	16B6_GA_05350	16M2_GA_05560	16M3_GA_05440	16M5_GA_05430	16M6_GA_05390	16M7_GA_05420	16M8_GA_05410	16M9_GA_05390	3124_BR_18540	32_BR_17000	6c_BR_17490	9a5c_BR_11270	APL-1BX_w2_IT_17370	APL-87X_509_IT_17370	APL10_XF37_IT_15760	APL11_XF38_IT_15770	APL12_XF39_IT_15800	APL13_XF40_IT_15750	APL14_XF41_IT_15790	APL15_XF42_IT_15790	APL17_XF44_IT_15740	APL18_IT_15800	APL19_XF45_IT_15710
rbsK	;rbsK	Sulfofructose kinase;Ribokinase	337	338	1.00297	AlmaEM3_GA_18360	BB01_GA_18470	BB08-1_FL_20060	BBI64_GA_20310	11399_BR_03260	14B1_GA_17920	14B2_GA_17860	14B3_GA_17980	14B4_GA_17990	14B5_GA_17990	14B6_GA_17680	14B7_GA_17870	15B1_GA_17980	15B2_GA_18020	15B3_GA_17980	15M1_GA_17930	16B1_GA_17820	16B2_GA_18730	16B3_GA_17800	16B4_GA_18070	16B5_GA_18170	16B6_GA_18000	16M2_GA_18700	16M3_GA_18290	16M5_GA_17990	16M6_GA_17840	16M7_GA_18040	16M8_GA_18090	16M9_GA_18000	3124_BR_03180	32_BR_03070	6c_BR_03110	9a5c_BR_03240	APL-1BX_w2_IT_03240	APL-87X_509_IT_03240	APL10_XF37_IT_03250	APL11_XF38_IT_03260	APL12_XF39_IT_03170	APL13_XF40_IT_03230	APL14_XF41_IT_03260	APL15_XF42_IT_03240	APL17_XF44_IT_03270	APL18_IT_03260	APL19_XF45_IT_03260
mtnA_2~~~mtnA_1~~~mtnA	mtnA_2;mtnA_1;mtnA	Methylthioribose-1-phosphate isomerase	337	338	1.00297	AlmaEM3_GA_20960	BB01_GA_21400	BB08-1_FL_23020	BBI64_GA_23180	11399_BR_23300	14B1_GA_20500	14B2_GA_20360	14B3_GA_20490	14B4_GA_20550	14B5_GA_20560	14B6_GA_20180	14B7_GA_20470	15B1_GA_20530	15B2_GA_20660	15B3_GA_20540	15M1_GA_20480	16B1_GA_20360	16B2_GA_21500	16B3_GA_20360	16B4_GA_20600	16B5_GA_20790	16B6_GA_20660	16M2_GA_21380	16M3_GA_20880	16M5_GA_20520	16M6_GA_20360	16M7_GA_20600	16M8_GA_20670	16M9_GA_20540	3124_BR_24940	32_BR_22280	6c_BR_22950	9a5c_BR_24060	APL-1BX_w2_IT_22350	APL-87X_509_IT_22350	APL10_XF37_IT_20500	APL11_XF38_IT_20500	APL12_XF39_IT_20530	APL13_XF40_IT_20520	APL14_XF41_IT_20540	APL15_XF42_IT_20540	APL17_XF44_IT_20480	APL18_IT_20570	APL19_XF45_IT_20440
group_1071		hypothetical protein	337	339	1.00593	AlmaEM3_GA_21360	BB01_GA_21810	BB08-1_FL_23430	BBI64_GA_23610	11399_BR_23730	14B1_GA_20920	14B2_GA_20790	14B3_GA_20920	14B4_GA_20980	14B5_GA_20980	14B6_GA_20610	14B7_GA_20890	15B1_GA_20960	15B2_GA_21080	15B3_GA_20970	15M1_GA_20900	16B1_GA_20790	16B2_GA_21950	16B3_GA_20790	16B4_GA_21030	16B5_GA_21230	16B6_GA_21090	16M2_GA_21820	16M3_GA_21310	16M5_GA_20950	16M6_GA_20790	16M7_GA_21030	16M8_GA_21100	16M9_GA_20970	3124_BR_25370	32_BR_22710	6c_BR_23400	9a5c_BR_24490	APL-1BX_w2_IT_22770	APL-87X_509_IT_22770	APL10_XF37_IT_20920	APL11_XF38_IT_20920	APL12_XF39_IT_20950	APL13_XF40_IT_20940	APL14_XF41_IT_20960	APL15_XF42_IT_20950	APL17_XF44_IT_20900	APL18_IT_20990	APL19_XF45_IT_20860
group_1053		hypothetical protein	337	343	1.0178	AlmaEM3_GA_10610	BB01_GA_10610	BB08-1_FL_15890	BBI64_GA_11480	11399_BR_11610	14B1_GA_09210	14B2_GA_09210	14B3_GA_09280	14B4_GA_09250	14B5_GA_09230	14B6_GA_09120	14B7_GA_09180	15B1_GA_09290	15B2_GA_09230	15B3_GA_09220	15M1_GA_09210	16B1_GA_09210	16B2_GA_09660	16B3_GA_09170	16B4_GA_09260	16B5_GA_09290	16B6_GA_09220	16M2_GA_09860	16M3_GA_09590	16M5_GA_09250	16M6_GA_09210	16M7_GA_09260	16M8_GA_09290	16M9_GA_09260	3124_BR_10770	32_BR_10160	6c_BR_10350	9a5c_BR_18410	APL-1BX_w2_IT_09880	APL-87X_509_IT_09880	APL10_XF37_IT_09670	APL11_XF38_IT_09690	APL12_XF39_IT_09690	APL13_XF40_IT_09640	APL14_XF41_IT_09680	APL15_XF42_IT_09690	APL17_XF44_IT_09610	APL18_IT_09700	APL19_XF45_IT_09630
gshB~~~gshB_2~~~gshB_1~~~gshB_3	gshB;;gshB_2;gshB_1;gshB_3	Glutathione synthetase;hypothetical protein	337	343	1.0178	AlmaEM3_GA_10630	BB01_GA_10630	BB08-1_FL_15870	BBI64_GA_11500	11399_BR_11630	14B1_GA_09230	14B2_GA_09230	14B3_GA_09300	14B4_GA_09270	14B5_GA_09250	14B6_GA_09140	14B7_GA_09200	15B1_GA_09310	15B2_GA_09250	15B3_GA_09240	15M1_GA_09230	16B1_GA_09230	16B2_GA_09680	16B3_GA_09190	16B4_GA_09280	16B5_GA_09310	16B6_GA_09240	16M2_GA_09880	16M3_GA_09610	16M5_GA_09270	16M6_GA_09230	16M7_GA_09280	16M8_GA_09310	16M9_GA_09280	3124_BR_10790	32_BR_10180	6c_BR_10370	9a5c_BR_18390	APL-1BX_w2_IT_09900	APL-87X_509_IT_09900	APL10_XF37_IT_09690	APL11_XF38_IT_09710	APL12_XF39_IT_09710	APL13_XF40_IT_09660	APL14_XF41_IT_09700	APL15_XF42_IT_09710	APL17_XF44_IT_09630	APL18_IT_09720	APL19_XF45_IT_09650
group_1047		hypothetical protein	337	342	1.01484	AlmaEM3_GA_00320	BB01_GA_00320	BB08-1_FL_00310	BBI64_GA_00350	11399_BR_00280	14B1_GA_00300	14B2_GA_00300	14B3_GA_00300	14B4_GA_00300	14B5_GA_00300	14B6_GA_00300	14B7_GA_00300	15B1_GA_00300	15B2_GA_00300	15B3_GA_00300	15M1_GA_00300	16B1_GA_00300	16B2_GA_00320	16B3_GA_00300	16B4_GA_00300	16B5_GA_00300	16B6_GA_00300	16M2_GA_00310	16M3_GA_00300	16M5_GA_00300	16M6_GA_00300	16M7_GA_00300	16M8_GA_00300	16M9_GA_00300	3124_BR_00270	32_BR_00280	6c_BR_00280	9a5c_BR_00280	APL-1BX_w2_IT_00290	APL-87X_509_IT_00290	APL10_XF37_IT_00360	APL11_XF38_IT_00360	APL12_XF39_IT_03510	APL13_XF40_IT_00350	APL14_XF41_IT_00350	APL15_XF42_IT_00350	APL17_XF44_IT_00360	APL18_IT_00360	APL19_XF45_IT_00360
group_1040		hypothetical protein	337	371	1.10089	AlmaEM3_GA_10980;AlmaEM3_GA_10990	BB01_GA_10980;BB01_GA_10970	BB08-1_FL_15490;BB08-1_FL_15500	BBI64_GA_11860;BBI64_GA_11870	11399_BR_12030	14B1_GA_09560	14B2_GA_09550	14B3_GA_09620	14B4_GA_09600	14B5_GA_09580	14B6_GA_09470	14B7_GA_09530	15B1_GA_09640	15B2_GA_09580	15B3_GA_09570	15M1_GA_09560	16B1_GA_09560	16B2_GA_10010	16B3_GA_09520	16B4_GA_09610	16B5_GA_09650	16B6_GA_09570	16M2_GA_10220	16M3_GA_09940	16M5_GA_09600	16M6_GA_09560	16M7_GA_09610	16M8_GA_09640	16M9_GA_09610	3124_BR_11180	32_BR_10580	6c_BR_10790	9a5c_BR_17990	APL-1BX_w2_IT_10310	APL-87X_509_IT_10310	APL10_XF37_IT_10100	APL11_XF38_IT_10120	APL12_XF39_IT_10110	APL13_XF40_IT_10070	APL14_XF41_IT_10110	APL15_XF42_IT_10120	APL17_XF44_IT_10030	APL18_IT_10130	APL19_XF45_IT_10060
group_1033		hypothetical protein	337	338	1.00297	AlmaEM3_GA_09080	BB01_GA_09060	BB08-1_FL_08380	BBI64_GA_09550	11399_BR_15720	14B1_GA_07940	14B2_GA_07930	14B3_GA_08000	14B4_GA_07960	14B5_GA_07950	14B6_GA_07880	14B7_GA_07940	15B1_GA_08000	15B2_GA_07960	15B3_GA_07950	15M1_GA_07960	16B1_GA_07930	16B2_GA_08310	16B3_GA_07900	16B4_GA_07970	16B5_GA_07990	16B6_GA_07950	16M2_GA_08240	16M3_GA_08040	16M5_GA_07990	16M6_GA_07940	16M7_GA_07980	16M8_GA_07990	16M9_GA_07960	3124_BR_15360	32_BR_14270	6c_BR_14130	9a5c_BR_13870	APL-1BX_w2_IT_14660	APL-87X_509_IT_14660	APL10_XF37_IT_13170	APL11_XF38_IT_13180	APL12_XF39_IT_13230	APL13_XF40_IT_13140	APL14_XF41_IT_13190	APL15_XF42_IT_13190	APL17_XF44_IT_13110	APL18_IT_13210	APL19_XF45_IT_13110
group_1029		hypothetical protein	337	338	1.00297	AlmaEM3_GA_03360	BB01_GA_03210	BB08-1_FL_03440	BBI64_GA_03490	11399_BR_20370	14B1_GA_03120	14B2_GA_03120	14B3_GA_03110	14B4_GA_03110	14B5_GA_03130	14B6_GA_03100	14B7_GA_03130	15B1_GA_03130	15B2_GA_03120	15B3_GA_03120	15M1_GA_03120	16B1_GA_03110	16B2_GA_03240	16B3_GA_03110	16B4_GA_03110	16B5_GA_03120	16B6_GA_03100	16M2_GA_03220	16M3_GA_03150	16M5_GA_03120	16M6_GA_03120	16M7_GA_03140	16M8_GA_03130	16M9_GA_03130	3124_BR_20700	32_BR_19220	6c_BR_19670	9a5c_BR_09140	APL-1BX_w2_IT_19550	APL-87X_509_IT_19550	APL10_XF37_IT_17910	APL11_XF38_IT_17920	APL12_XF39_IT_17960	APL13_XF40_IT_17910	APL14_XF41_IT_17950	APL15_XF42_IT_17950	APL17_XF44_IT_17880	APL18_IT_17960	APL19_XF45_IT_17850
clpX	clpX	ATP-dependent Clp protease ATP-binding subunit ClpX	337	337	1	AlmaEM3_GA_05370	BB01_GA_05240	BB08-1_FL_05730	BBI64_GA_05960	11399_BR_18670	14B1_GA_05020	14B2_GA_04980	14B3_GA_05040	14B4_GA_04980	14B5_GA_05010	14B6_GA_04960	14B7_GA_04990	15B1_GA_05030	15B2_GA_04990	15B3_GA_04990	15M1_GA_05010	16B1_GA_04970	16B2_GA_05180	16B3_GA_04950	16B4_GA_04980	16B5_GA_04980	16B6_GA_04950	16M2_GA_05140	16M3_GA_05030	16M5_GA_05030	16M6_GA_05000	16M7_GA_05020	16M8_GA_05010	16M9_GA_05000	3124_BR_18920	32_BR_17400	6c_BR_17860	9a5c_BR_10890	APL-1BX_w2_IT_17740	APL-87X_509_IT_17740	APL10_XF37_IT_16140	APL11_XF38_IT_16150	APL12_XF39_IT_16180	APL13_XF40_IT_16130	APL14_XF41_IT_16170	APL15_XF42_IT_16170	APL17_XF44_IT_16120	APL18_IT_16180	APL19_XF45_IT_16090
group_1017		hypothetical protein	337	337	1	AlmaEM3_GA_01810	BB01_GA_01670	BB08-1_FL_01850	BBI64_GA_01890	11399_BR_01790	14B1_GA_01670	14B2_GA_01670	14B3_GA_01670	14B4_GA_01670	14B5_GA_01680	14B6_GA_01660	14B7_GA_01680	15B1_GA_01690	15B2_GA_01680	15B3_GA_01660	15M1_GA_01680	16B1_GA_01660	16B2_GA_01750	16B3_GA_01660	16B4_GA_01660	16B5_GA_01660	16B6_GA_01650	16M2_GA_01720	16M3_GA_01670	16M5_GA_01680	16M6_GA_01680	16M7_GA_01680	16M8_GA_01680	16M9_GA_01690	3124_BR_01730	32_BR_01680	6c_BR_01730	9a5c_BR_01800	APL-1BX_w2_IT_01760	APL-87X_509_IT_01760	APL10_XF37_IT_01820	APL11_XF38_IT_01820	APL12_XF39_IT_01720	APL13_XF40_IT_01800	APL14_XF41_IT_01810	APL15_XF42_IT_01810	APL17_XF44_IT_01820	APL18_IT_01820	APL19_XF45_IT_01820
group_1014		hypothetical protein	337	337	1	AlmaEM3_GA_21100	BB01_GA_21550	BB08-1_FL_23170	BBI64_GA_23330	11399_BR_23450	14B1_GA_20650	14B2_GA_20510	14B3_GA_20640	14B4_GA_20700	14B5_GA_20710	14B6_GA_20330	14B7_GA_20620	15B1_GA_20680	15B2_GA_20810	15B3_GA_20690	15M1_GA_20630	16B1_GA_20510	16B2_GA_21660	16B3_GA_20510	16B4_GA_20750	16B5_GA_20950	16B6_GA_20810	16M2_GA_21540	16M3_GA_21030	16M5_GA_20670	16M6_GA_20510	16M7_GA_20750	16M8_GA_20820	16M9_GA_20690	3124_BR_25090	32_BR_22430	6c_BR_23100	9a5c_BR_24210	APL-1BX_w2_IT_22510	APL-87X_509_IT_22510	APL10_XF37_IT_20660	APL11_XF38_IT_20660	APL12_XF39_IT_20690	APL13_XF40_IT_20670	APL14_XF41_IT_20700	APL15_XF42_IT_20690	APL17_XF44_IT_20640	APL18_IT_20730	APL19_XF45_IT_20600
tagH	tagH	Teichoic acids export ATP-binding protein TagH	337	337	1	AlmaEM3_GA_21090	BB01_GA_21540	BB08-1_FL_23150	BBI64_GA_23320	11399_BR_23440	14B1_GA_20630	14B2_GA_20490	14B3_GA_20620	14B4_GA_20680	14B5_GA_20690	14B6_GA_20310	14B7_GA_20600	15B1_GA_20660	15B2_GA_20790	15B3_GA_20670	15M1_GA_20610	16B1_GA_20490	16B2_GA_21640	16B3_GA_20490	16B4_GA_20730	16B5_GA_20930	16B6_GA_20790	16M2_GA_21520	16M3_GA_21010	16M5_GA_20650	16M6_GA_20490	16M7_GA_20730	16M8_GA_20800	16M9_GA_20670	3124_BR_25080	32_BR_22420	6c_BR_23090	9a5c_BR_24200	APL-1BX_w2_IT_22500	APL-87X_509_IT_22500	APL10_XF37_IT_20650	APL11_XF38_IT_20650	APL12_XF39_IT_20680	APL13_XF40_IT_20660	APL14_XF41_IT_20690	APL15_XF42_IT_20680	APL17_XF44_IT_20630	APL18_IT_20720	APL19_XF45_IT_20590
bglB	;bglB	Beta-glucosidase BoGH3B;hypothetical protein;Beta-xylosidase;Putative beta-xylosidase;Beta-glucosidase BoGH3A;Thermostable beta-glucosidase B	337	344	1.02077	AlmaEM3_GA_17730	BB01_GA_17750	BB08-1_FL_19390	BBI64_GA_19640	11399_BR_03940	14B1_GA_17280	14B2_GA_17240	14B3_GA_17360	14B4_GA_17350	14B5_GA_17370	14B6_GA_17050	14B7_GA_17250	15B1_GA_17340	15B2_GA_17380	15B3_GA_17340	15M1_GA_17290	16B1_GA_17190	16B2_GA_18060	16B3_GA_17170	16B4_GA_17430	16B5_GA_17530	16B6_GA_17370	16M2_GA_18050	16M3_GA_17650	16M5_GA_17350	16M6_GA_17210	16M7_GA_17400	16M8_GA_17450	16M9_GA_17360	3124_BR_03880	32_BR_03750	6c_BR_04300	9a5c_BR_03920	APL-1BX_w2_IT_03900	APL-87X_509_IT_03900	APL10_XF37_IT_03920	APL11_XF38_IT_03940	APL12_XF39_IT_03960	APL13_XF40_IT_03890	APL14_XF41_IT_03930	APL15_XF42_IT_03910	APL17_XF44_IT_03940	APL18_IT_03930	APL19_XF45_IT_03930
hisA	hisA;	1-(5-phosphoribosyl)-5-[(5-phosphoribosylamino)methylideneamino] imidazole-4-carboxamide isomerase;hypothetical protein	337	337	1	AlmaEM3_GA_13900	BB01_GA_13990	BB08-1_FL_12240	BBI64_GA_15700	11399_BR_08990	14B1_GA_13170	14B2_GA_13090	14B3_GA_13250	14B4_GA_13240	14B5_GA_13230	14B6_GA_12940	14B7_GA_13120	15B1_GA_13220	15B2_GA_13210	15B3_GA_13220	15M1_GA_13180	16B1_GA_13040	16B2_GA_13700	16B3_GA_13040	16B4_GA_13280	16B5_GA_13290	16B6_GA_13180	16M2_GA_13860	16M3_GA_13530	16M5_GA_13210	16M6_GA_13120	16M7_GA_13260	16M8_GA_13310	16M9_GA_13230	3124_BR_07830	32_BR_07670	6c_BR_08250	9a5c_BR_20990	APL-1BX_w2_IT_07660	APL-87X_509_IT_07660	APL10_XF37_IT_07610	APL11_XF38_IT_07650	APL12_XF39_IT_07630	APL13_XF40_IT_07580	APL14_XF41_IT_07630	APL15_XF42_IT_07620	APL17_XF44_IT_07580	APL18_IT_07640	APL19_XF45_IT_07570
yeaD	;yeaD	hypothetical protein;Putative glucose-6-phosphate 1-epimerase	337	338	1.00297	AlmaEM3_GA_14370	BB01_GA_14460	BB08-1_FL_12750	BBI64_GA_16170	11399_BR_08520	14B1_GA_13620	14B2_GA_13540	14B3_GA_13690	14B4_GA_13690	14B5_GA_13680	14B6_GA_13390	14B7_GA_13570	15B1_GA_13680	15B2_GA_13670	15B3_GA_13680	15M1_GA_13630	16B1_GA_13500	16B2_GA_14190	16B3_GA_13480	16B4_GA_13740	16B5_GA_13770	16B6_GA_13650	16M2_GA_14350	16M3_GA_13990	16M5_GA_13670	16M6_GA_13570	16M7_GA_13720	16M8_GA_13770	16M9_GA_13690	3124_BR_07360	32_BR_07200	6c_BR_07770	9a5c_BR_21450	APL-1BX_w2_IT_07220	APL-87X_509_IT_07220	APL10_XF37_IT_07170	APL11_XF38_IT_07210	APL12_XF39_IT_07190	APL13_XF40_IT_07140	APL14_XF41_IT_07190	APL15_XF42_IT_07170	APL17_XF44_IT_07140	APL18_IT_07190	APL19_XF45_IT_07130
tsaD~~~tsaD_2~~~tsaD_1	tsaD;tsaD_2;tsaD_1	tRNA N6-adenosine threonylcarbamoyltransferase	337	338	1.00297	AlmaEM3_GA_17760	BB01_GA_17780	BB08-1_FL_19420	BBI64_GA_19670	11399_BR_03900	14B1_GA_17310	14B2_GA_17270	14B3_GA_17390	14B4_GA_17380	14B5_GA_17400	14B6_GA_17080	14B7_GA_17280	15B1_GA_17370	15B2_GA_17410	15B3_GA_17370	15M1_GA_17320	16B1_GA_17220	16B2_GA_18090	16B3_GA_17200	16B4_GA_17460	16B5_GA_17560	16B6_GA_17400	16M2_GA_18080	16M3_GA_17680	16M5_GA_17380	16M6_GA_17240	16M7_GA_17430	16M8_GA_17480	16M9_GA_17390	3124_BR_03840	32_BR_03710	6c_BR_04260	9a5c_BR_03880	APL-1BX_w2_IT_03860	APL-87X_509_IT_03860	APL10_XF37_IT_03880	APL11_XF38_IT_03900	APL12_XF39_IT_03920	APL13_XF40_IT_03850	APL14_XF41_IT_03890	APL15_XF42_IT_03870	APL17_XF44_IT_03900	APL18_IT_03890	APL19_XF45_IT_03890
yahK~~~yahK_1~~~yahK_2	yahK;yahK_1;yahK_2	Aldehyde reductase YahK	337	352	1.04451	AlmaEM3_GA_15220	BB01_GA_15250	BB08-1_FL_13590	BBI64_GA_17020	11399_BR_07520	14B1_GA_14660	14B2_GA_14570	14B3_GA_14720	14B4_GA_14720	14B5_GA_14720	14B6_GA_14420	14B7_GA_14600	15B1_GA_14710	15B2_GA_14700	15B3_GA_14710	15M1_GA_14660	16B1_GA_14530	16B2_GA_15240	16B3_GA_14520	16B4_GA_14770	16B5_GA_14820	16B6_GA_14680	16M2_GA_15390	16M3_GA_15020	16M5_GA_14700	16M6_GA_14600	16M7_GA_14760	16M8_GA_14800	16M9_GA_14720	3124_BR_06340;3124_BR_06330	32_BR_06200;32_BR_06190	6c_BR_06810	9a5c_BR_22450	APL-1BX_w2_IT_06260	APL-87X_509_IT_06260	APL10_XF37_IT_06220	APL11_XF38_IT_06260	APL12_XF39_IT_06240	APL13_XF40_IT_06190	APL14_XF41_IT_06240	APL15_XF42_IT_06220	APL17_XF44_IT_06190	APL18_IT_06250	APL19_XF45_IT_06180
group_982		hypothetical protein	337	355	1.05341	AlmaEM3_GA_18840;AlmaEM3_GA_18830	BB01_GA_19290;BB01_GA_19300	BB08-1_FL_20560;BB08-1_FL_20570	BBI64_GA_20790;BBI64_GA_20780	11399_BR_20780	14B1_GA_18470	14B2_GA_18340	14B3_GA_18470	14B4_GA_18530	14B5_GA_18530	14B6_GA_18180	14B7_GA_18460	15B1_GA_18480	15B2_GA_18620	15B3_GA_18510	15M1_GA_18470	16B1_GA_18350	16B2_GA_19360	16B3_GA_18340	16B4_GA_18560	16B5_GA_18730	16B6_GA_18610	16M2_GA_19250	16M3_GA_18790	16M5_GA_18480	16M6_GA_18330	16M7_GA_18540	16M8_GA_18600	16M9_GA_18490	3124_BR_22100	32_BR_20040	6c_BR_20720	9a5c_BR_08720	APL-1BX_w2_IT_20030	APL-87X_509_IT_20030	APL10_XF37_IT_18390	APL11_XF38_IT_18390	APL12_XF39_IT_18440	APL13_XF40_IT_18390	APL14_XF41_IT_18430	APL15_XF42_IT_18430	APL17_XF44_IT_18360	APL18_IT_18440	APL19_XF45_IT_18330
bshA~~~mshA_1	bshA;;mshA_1	N-acetyl-alpha-D-glucosaminyl L-malate synthase;hypothetical protein;D-inositol-3-phosphate glycosyltransferase	337	339	1.00593	AlmaEM3_GA_00870	BB01_GA_00800	BB08-1_FL_00850	BBI64_GA_00930	11399_BR_00870	14B1_GA_00790	14B2_GA_00800	14B3_GA_00800	14B4_GA_00800	14B5_GA_00810	14B6_GA_00790	14B7_GA_00810	15B1_GA_00810	15B2_GA_00810	15B3_GA_00800	15M1_GA_00810	16B1_GA_00800	16B2_GA_00840	16B3_GA_00790	16B4_GA_00790	16B5_GA_00800	16B6_GA_00790	16M2_GA_00810	16M3_GA_00790	16M5_GA_00800	16M6_GA_00800	16M7_GA_00810	16M8_GA_00810	16M9_GA_00810	3124_BR_00830	32_BR_00770	6c_BR_00790	9a5c_BR_00880	APL-1BX_w2_IT_00850	APL-87X_509_IT_00850	APL10_XF37_IT_00920	APL11_XF38_IT_00920	APL12_XF39_IT_00820	APL13_XF40_IT_00900	APL14_XF41_IT_00910	APL15_XF42_IT_00910	APL17_XF44_IT_00920	APL18_IT_00920	APL19_XF45_IT_00920
tgt~~~tgt_1~~~tgt_2~~~QTRT1	tgt;tgt_1;tgt_2;QTRT1	Queuine tRNA-ribosyltransferase;Queuine tRNA-ribosyltransferase catalytic subunit 1	337	340	1.0089	AlmaEM3_GA_02020	BB01_GA_01880	BB08-1_FL_02060	BBI64_GA_02110;BBI64_GA_02120	11399_BR_01970	14B1_GA_01880	14B2_GA_01870	14B3_GA_01880	14B4_GA_01880	14B5_GA_01890	14B6_GA_01870	14B7_GA_01890	15B1_GA_01900	15B2_GA_01890	15B3_GA_01870	15M1_GA_01890	16B1_GA_01870	16B2_GA_01960	16B3_GA_01870	16B4_GA_01870	16B5_GA_01860	16B6_GA_01850	16M2_GA_01930	16M3_GA_01880	16M5_GA_01890	16M6_GA_01890	16M7_GA_01890	16M8_GA_01890	16M9_GA_01900	3124_BR_01910	32_BR_01860	6c_BR_01910	9a5c_BR_01980	APL-1BX_w2_IT_01940	APL-87X_509_IT_01940	APL10_XF37_IT_02000	APL11_XF38_IT_02000	APL12_XF39_IT_01900	APL13_XF40_IT_01980	APL14_XF41_IT_01990	APL15_XF42_IT_01990	APL17_XF44_IT_02000	APL18_IT_02000	APL19_XF45_IT_02000
proA~~~proA_1~~~proA_2~~~proA_3~~~proA_5	proA;proA_1;proA_2;proA_3;proA_5	Gamma-glutamyl phosphate reductase	337	344	1.02077	AlmaEM3_GA_03450	BB01_GA_03300	BB08-1_FL_03550	BBI64_GA_03610	11399_BR_20280	14B1_GA_03220	14B2_GA_03220	14B3_GA_03210	14B4_GA_03210	14B5_GA_03230	14B6_GA_03200	14B7_GA_03230	15B1_GA_03230	15B2_GA_03220	15B3_GA_03220	15M1_GA_03220	16B1_GA_03210	16B2_GA_03340	16B3_GA_03210	16B4_GA_03210	16B5_GA_03220	16B6_GA_03200	16M2_GA_03320	16M3_GA_03250	16M5_GA_03220	16M6_GA_03220	16M7_GA_03240	16M8_GA_03230	16M9_GA_03230	3124_BR_20600	32_BR_19110	6c_BR_19570	9a5c_BR_09240	APL-1BX_w2_IT_19460	APL-87X_509_IT_19460	APL10_XF37_IT_17820	APL11_XF38_IT_17830	APL12_XF39_IT_17870	APL13_XF40_IT_17820	APL14_XF41_IT_17860	APL15_XF42_IT_17860	APL17_XF44_IT_17790	APL18_IT_17870	APL19_XF45_IT_17760
group_973		hypothetical protein	337	343	1.0178	AlmaEM3_GA_00370	BB01_GA_00370	BB08-1_FL_00370	BBI64_GA_00410	11399_BR_00380	14B1_GA_00360	14B2_GA_00360	14B3_GA_00360	14B4_GA_00360	14B5_GA_00360	14B6_GA_00360	14B7_GA_00360	15B1_GA_00360	15B2_GA_00360	15B3_GA_00360	15M1_GA_00360	16B1_GA_00360	16B2_GA_00400	16B3_GA_00360	16B4_GA_00360	16B5_GA_00370	16B6_GA_00360	16M2_GA_00380	16M3_GA_00350	16M5_GA_00360	16M6_GA_00360	16M7_GA_00360	16M8_GA_00360	16M9_GA_00360	3124_BR_00340	32_BR_00360	6c_BR_00360	9a5c_BR_00350	APL-1BX_w2_IT_00350	APL-87X_509_IT_00350	APL10_XF37_IT_00420	APL11_XF38_IT_00420	APL12_XF39_IT_00320	APL13_XF40_IT_00400	APL14_XF41_IT_00410	APL15_XF42_IT_00410	APL17_XF44_IT_00420	APL18_IT_00420	APL19_XF45_IT_00420
murA~~~murA_2~~~murA_1~~~murA_3	murA;murA_2;murA_1;murA_3	UDP-N-acetylglucosamine 1-carboxyvinyltransferase	337	345	1.02374	AlmaEM3_GA_08090	BB01_GA_08070	BB08-1_FL_07330	BBI64_GA_08500	11399_BR_16690	14B1_GA_06970	14B2_GA_06950	14B3_GA_07010	14B4_GA_06980	14B5_GA_06970	14B6_GA_06900	14B7_GA_06960	15B1_GA_07020	15B2_GA_06980	15B3_GA_06970	15M1_GA_06980	16B1_GA_06950	16B2_GA_07280	16B3_GA_06920	16B4_GA_06970	16B5_GA_07030	16B6_GA_06960	16M2_GA_07230	16M3_GA_07070	16M5_GA_07010	16M6_GA_06970	16M7_GA_07000	16M8_GA_07010	16M9_GA_06980	3124_BR_16920	32_BR_15360	6c_BR_15700	9a5c_BR_12880	APL-1BX_w2_IT_15640	APL-87X_509_IT_15640	APL10_XF37_IT_14150	APL11_XF38_IT_14160	APL12_XF39_IT_14210	APL13_XF40_IT_14120	APL14_XF41_IT_14180	APL15_XF42_IT_14170	APL17_XF44_IT_14090	APL18_IT_14190	APL19_XF45_IT_14090
gltB_4~~~gltB_3~~~gltB_2~~~gltB_1~~~gltB	gltB_4;gltB_3;gltB_2;gltB_1;gltB	Glutamate synthase [NADPH] large chain	337	353	1.04748	AlmaEM3_GA_22320	BB01_GA_22750	BB08-1_FL_24430	BBI64_GA_24630	11399_BR_24640	14B1_GA_21910	14B2_GA_21780	14B3_GA_21930	14B4_GA_21980	14B5_GA_21970	14B6_GA_21600	14B7_GA_21890	15B1_GA_21950	15B2_GA_22080	15B3_GA_21970	15M1_GA_21890	16B1_GA_21790	16B2_GA_22960	16B3_GA_21780	16B4_GA_22030	16B5_GA_22220	16B6_GA_22090	16M2_GA_22810	16M3_GA_22300	16M5_GA_21940	16M6_GA_21780	16M7_GA_22020	16M8_GA_22080	16M9_GA_21970	3124_BR_26300	32_BR_23630	6c_BR_24310	9a5c_BR_25410	APL-1BX_w2_IT_23710	APL-87X_509_IT_23710	APL10_XF37_IT_21870	APL11_XF38_IT_21870	APL12_XF39_IT_21890	APL13_XF40_IT_21890	APL14_XF41_IT_21920	APL15_XF42_IT_21900	APL17_XF44_IT_21850	APL18_IT_21940	APL19_XF45_IT_21810
group_961		hypothetical protein	337	373	1.10682	AlmaEM3_GA_10500;AlmaEM3_GA_10490	BB01_GA_10490;BB01_GA_10500	BB08-1_FL_15970	BBI64_GA_11360	11399_BR_11530;11399_BR_11520	14B1_GA_09120	14B2_GA_09130	14B3_GA_09200	14B4_GA_09170	14B5_GA_09150	14B6_GA_09040	14B7_GA_09100	15B1_GA_09210	15B2_GA_09150	15B3_GA_09140	15M1_GA_09130	16B1_GA_09130	16B2_GA_09580	16B3_GA_09090	16B4_GA_09180	16B5_GA_09210	16B6_GA_09140	16M2_GA_09780	16M3_GA_09510	16M5_GA_09170	16M6_GA_09130	16M7_GA_09170	16M8_GA_09210	16M9_GA_09180	3124_BR_10690	32_BR_10080	6c_BR_10260	9a5c_BR_18500	APL-1BX_w2_IT_09790	APL-87X_509_IT_09790	APL10_XF37_IT_09590	APL11_XF38_IT_09610	APL12_XF39_IT_09600	APL13_XF40_IT_09550	APL14_XF41_IT_09590	APL15_XF42_IT_09600	APL17_XF44_IT_09530	APL18_IT_09610	APL19_XF45_IT_09540
btuB_6~~~btuB_2~~~btuB_1~~~btuB_5~~~btuB_7~~~btuB_3~~~btuB_4	;btuB_6;btuB_2;btuB_1;btuB_5;btuB_7;btuB_3;btuB_4	hypothetical protein;Vitamin B12 transporter BtuB	337	441	1.30861	AlmaEM3_GA_17250	BB01_GA_17270	BB08-1_FL_18910	BBI64_GA_19160	11399_BR_04960	14B1_GA_16650	14B2_GA_16580	14B3_GA_16700	14B4_GA_16720	14B5_GA_16750	14B6_GA_16420	14B7_GA_16630	15B1_GA_16720	15B2_GA_16720	15B3_GA_16720	15M1_GA_16660	16B1_GA_16550	16B2_GA_17380	16B3_GA_16550	16B4_GA_16820	16B5_GA_16910	16B6_GA_16750	16M2_GA_17410	16M3_GA_17000	16M5_GA_16720	16M6_GA_16590	16M7_GA_16780	16M8_GA_16820	16M9_GA_16730	3124_BR_04330	32_BR_04180	6c_BR_04740;6c_BR_04750	9a5c_BR_04980	APL-1BX_w2_IT_04370;APL-1BX_w2_IT_04380	APL-87X_509_IT_04380;APL-87X_509_IT_04370	APL10_XF37_IT_04340;APL10_XF37_IT_04350	APL11_XF38_IT_04370;APL11_XF38_IT_04360	APL12_XF39_IT_04390;APL12_XF39_IT_04380	APL13_XF40_IT_04310;APL13_XF40_IT_04320	APL14_XF41_IT_04360;APL14_XF41_IT_04370	APL15_XF42_IT_04330;APL15_XF42_IT_04340	APL17_XF44_IT_04360;APL17_XF44_IT_04370	APL18_IT_04360;APL18_IT_04350	APL19_XF45_IT_04360;APL19_XF45_IT_04350
ptsI~~~ptsI_2~~~ptsI_1	ptsI;;ptsI_2;ptsI_1	Phosphoenolpyruvate-protein phosphotransferase;hypothetical protein	337	345	1.02374	AlmaEM3_GA_07960	BB01_GA_07930	BB08-1_FL_07200	BBI64_GA_08370	11399_BR_16840;11399_BR_16830	14B1_GA_06840	14B2_GA_06820	14B3_GA_06880	14B4_GA_06850	14B5_GA_06840	14B6_GA_06770	14B7_GA_06830	15B1_GA_06890	15B2_GA_06840;15B2_GA_06850	15B3_GA_06840	15M1_GA_06850	16B1_GA_06820	16B2_GA_07150	16B3_GA_06790	16B4_GA_06840	16B5_GA_06900	16B6_GA_06830	16M2_GA_07100	16M3_GA_06940	16M5_GA_06880	16M6_GA_06840	16M7_GA_06870	16M8_GA_06880	16M9_GA_06850	3124_BR_17060	32_BR_15500	6c_BR_15840	9a5c_BR_12740	APL-1BX_w2_IT_15780	APL-87X_509_IT_15780	APL10_XF37_IT_14290	APL11_XF38_IT_14300	APL12_XF39_IT_14350	APL13_XF40_IT_14260	APL14_XF41_IT_14320	APL15_XF42_IT_14310	APL17_XF44_IT_14230	APL18_IT_14330	APL19_XF45_IT_14230
group_953		hypothetical protein	337	344	1.02077	AlmaEM3_GA_01970	BB01_GA_01830	BB08-1_FL_02010	BBI64_GA_02060	11399_BR_01950	14B1_GA_01860	14B2_GA_01850	14B3_GA_01860	14B4_GA_01860	14B5_GA_01870	14B6_GA_01850	14B7_GA_01870	15B1_GA_01880	15B2_GA_01870	15B3_GA_01850	15M1_GA_01870	16B1_GA_01850	16B2_GA_01940	16B3_GA_01850	16B4_GA_01850	16B5_GA_01840	16B6_GA_01830	16M2_GA_01910	16M3_GA_01860	16M5_GA_01870	16M6_GA_01870	16M7_GA_01870	16M8_GA_01870	16M9_GA_01880	3124_BR_01890	32_BR_01840	6c_BR_01890	9a5c_BR_01960	APL-1BX_w2_IT_01920	APL-87X_509_IT_01920	APL10_XF37_IT_01980	APL11_XF38_IT_01980	APL12_XF39_IT_01880	APL13_XF40_IT_01960	APL14_XF41_IT_01970	APL15_XF42_IT_01970	APL17_XF44_IT_01980	APL18_IT_01980	APL19_XF45_IT_01980
etfA~~~fixB~~~etfB	etfA;;fixB;etfB	Electron transfer flavoprotein subunit alpha;hypothetical protein;Protein FixB;Electron transfer flavoprotein subunit beta	337	677	2.0089	AlmaEM3_GA_02400;AlmaEM3_GA_02390	BB01_GA_02260;BB01_GA_02250	BB08-1_FL_02460;BB08-1_FL_02450	BBI64_GA_02500;BBI64_GA_02510;BBI64_GA_02490	11399_BR_02260;11399_BR_02270	14B1_GA_02180;14B1_GA_02190	14B2_GA_02190;14B2_GA_02180	14B3_GA_02190;14B3_GA_02180	14B4_GA_02190;14B4_GA_02180	14B5_GA_02200;14B5_GA_02190	14B6_GA_02180;14B6_GA_02170	14B7_GA_02200;14B7_GA_02190	15B1_GA_02200;15B1_GA_02210	15B2_GA_02200;15B2_GA_02190	15B3_GA_02190;15B3_GA_02180	15M1_GA_02190;15M1_GA_02200	16B1_GA_02180;16B1_GA_02170	16B2_GA_02270;16B2_GA_02280	16B3_GA_02180;16B3_GA_02170	16B4_GA_02180;16B4_GA_02190	16B5_GA_02180;16B5_GA_02170	16B6_GA_02160;16B6_GA_02170	16M2_GA_02250;16M2_GA_02260	16M3_GA_02200;16M3_GA_02210	16M5_GA_02200;16M5_GA_02190	16M6_GA_02200;16M6_GA_02190	16M7_GA_02210;16M7_GA_02200	16M8_GA_02200;16M8_GA_02210	16M9_GA_02200;16M9_GA_02210	3124_BR_02210;3124_BR_02200	32_BR_02150;32_BR_02160	6c_BR_02200;6c_BR_02190	9a5c_BR_02280;9a5c_BR_02290	APL-1BX_w2_IT_02250;APL-1BX_w2_IT_02240	APL-87X_509_IT_02250;APL-87X_509_IT_02240	APL10_XF37_IT_02300;APL10_XF37_IT_02290	APL11_XF38_IT_02310;APL11_XF38_IT_02300	APL12_XF39_IT_02220;APL12_XF39_IT_02210	APL13_XF40_IT_02280;APL13_XF40_IT_02270	APL14_XF41_IT_02310;APL14_XF41_IT_02300	APL15_XF42_IT_02280;APL15_XF42_IT_02290	APL17_XF44_IT_02320;APL17_XF44_IT_02310	APL18_IT_02310;APL18_IT_02300	APL19_XF45_IT_02310;APL19_XF45_IT_02300
group_948		hypothetical protein	337	338	1.00297	AlmaEM3_GA_08740	BB01_GA_08720	BB08-1_FL_08030	BBI64_GA_09210	11399_BR_16050	14B1_GA_07620	14B2_GA_07600	14B3_GA_07670	14B4_GA_07630	14B5_GA_07620	14B6_GA_07550	14B7_GA_07610	15B1_GA_07670	15B2_GA_07630	15B3_GA_07620	15M1_GA_07630	16B1_GA_07600	16B2_GA_07980	16B3_GA_07570	16B4_GA_07640	16B5_GA_07680	16B6_GA_07610	16M2_GA_07910	16M3_GA_07710	16M5_GA_07660	16M6_GA_07620	16M7_GA_07650	16M8_GA_07660	16M9_GA_07630	3124_BR_15690	32_BR_14600	6c_BR_14460	9a5c_BR_13540	APL-1BX_w2_IT_14990	APL-87X_509_IT_14990	APL10_XF37_IT_13500	APL11_XF38_IT_13510	APL12_XF39_IT_13560	APL13_XF40_IT_13470	APL14_XF41_IT_13530	APL15_XF42_IT_13520	APL17_XF44_IT_13440	APL18_IT_13540	APL19_XF45_IT_13440
group_947		hypothetical protein	337	339	1.00593	AlmaEM3_GA_08750	BB01_GA_08730	BB08-1_FL_08040	BBI64_GA_09220	11399_BR_16040	14B1_GA_07630	14B2_GA_07610	14B3_GA_07680	14B4_GA_07640	14B5_GA_07630	14B6_GA_07560	14B7_GA_07620	15B1_GA_07680	15B2_GA_07640	15B3_GA_07630	15M1_GA_07640	16B1_GA_07610	16B2_GA_07990	16B3_GA_07580	16B4_GA_07650	16B5_GA_07690	16B6_GA_07620	16M2_GA_07920	16M3_GA_07720	16M5_GA_07670	16M6_GA_07630	16M7_GA_07660	16M8_GA_07670	16M9_GA_07640	3124_BR_15680	32_BR_14590	6c_BR_14450	9a5c_BR_13550	APL-1BX_w2_IT_14980	APL-87X_509_IT_14980	APL10_XF37_IT_13490	APL11_XF38_IT_13500	APL12_XF39_IT_13550	APL13_XF40_IT_13460	APL14_XF41_IT_13520	APL15_XF42_IT_13510	APL17_XF44_IT_13430	APL18_IT_13530	APL19_XF45_IT_13430
btuB_5~~~btuB_2	btuB_5;;btuB_2	Vitamin B12 transporter BtuB;hypothetical protein	337	340	1.0089	AlmaEM3_GA_13110	BB01_GA_13320	BB08-1_FL_11320	BBI64_GA_14820	11399_BR_09920	14B1_GA_12530	14B2_GA_12450	14B3_GA_12600	14B4_GA_12600	14B5_GA_12600	14B6_GA_12310	14B7_GA_12490	15B1_GA_12580	15B2_GA_12560	15B3_GA_12570	15M1_GA_12530	16B1_GA_12430	16B2_GA_13030	16B3_GA_12400	16B4_GA_12650	16B5_GA_12660	16B6_GA_12570	16M2_GA_13250	16M3_GA_12890	16M5_GA_12570	16M6_GA_12480	16M7_GA_12640	16M8_GA_12680	16M9_GA_12590	3124_BR_09180	32_BR_08860	6c_BR_09010	9a5c_BR_20120	APL-1BX_w2_IT_08550	APL-87X_509_IT_08550	APL10_XF37_IT_08360	APL11_XF38_IT_08400	APL12_XF39_IT_08380	APL13_XF40_IT_08330	APL14_XF41_IT_08390	APL15_XF42_IT_08370	APL17_XF44_IT_08330	APL18_IT_08400	APL19_XF45_IT_08320
cheB~~~rcsC_4~~~cheA~~~frzE~~~rcsC_3	;cheB;rcsC_4;cheA;frzE;rcsC_3	hypothetical protein;Chemotaxis response regulator protein-glutamate methylesterase;Sensor histidine kinase RcsC;Chemotaxis protein CheA;Gliding motility regulatory protein	337	347	1.02967	AlmaEM3_GA_10670	BB01_GA_10670	BB08-1_FL_15830	BBI64_GA_11550;BBI64_GA_11540	11399_BR_11670	14B1_GA_09270	14B2_GA_09270	14B3_GA_09340	14B4_GA_09310	14B5_GA_09290	14B6_GA_09180	14B7_GA_09240	15B1_GA_09350	15B2_GA_09290	15B3_GA_09280	15M1_GA_09270	16B1_GA_09270	16B2_GA_09720	16B3_GA_09230	16B4_GA_09320	16B5_GA_09350	16B6_GA_09280	16M2_GA_09920	16M3_GA_09650	16M5_GA_09310	16M6_GA_09270	16M7_GA_09320	16M8_GA_09350	16M9_GA_09320	3124_BR_10830	32_BR_10220	6c_BR_10410	9a5c_BR_18350	APL-1BX_w2_IT_09940	APL-87X_509_IT_09940	APL10_XF37_IT_09730	APL11_XF38_IT_09750	APL12_XF39_IT_09750	APL13_XF40_IT_09700	APL14_XF41_IT_09740	APL15_XF42_IT_09750	APL17_XF44_IT_09670	APL18_IT_09760	APL19_XF45_IT_09690
group_935		hypothetical protein	337	337	1	AlmaEM3_GA_16910	BB01_GA_16930	BB08-1_FL_18570	BBI64_GA_18800	11399_BR_05310	14B1_GA_16310	14B2_GA_16240	14B3_GA_16360	14B4_GA_16380	14B5_GA_16410	14B6_GA_16080	14B7_GA_16290	15B1_GA_16380	15B2_GA_16380	15B3_GA_16380	15M1_GA_16320	16B1_GA_16210	16B2_GA_17030	16B3_GA_16210	16B4_GA_16480	16B5_GA_16570	16B6_GA_16410	16M2_GA_17060	16M3_GA_16660	16M5_GA_16380	16M6_GA_16250	16M7_GA_16440	16M8_GA_16480	16M9_GA_16390	3124_BR_04680	32_BR_04530	6c_BR_05110	9a5c_BR_05330	APL-1BX_w2_IT_04740	APL-87X_509_IT_04740	APL10_XF37_IT_04700	APL11_XF38_IT_04730	APL12_XF39_IT_04740	APL13_XF40_IT_04680	APL14_XF41_IT_04730	APL15_XF42_IT_04700	APL17_XF44_IT_04730	APL18_IT_04720	APL19_XF45_IT_04720
yajC	yajC	Sec translocon accessory complex subunit YajC	337	337	1	AlmaEM3_GA_02030	BB01_GA_01890	BB08-1_FL_02070	BBI64_GA_02130	11399_BR_01980	14B1_GA_01890	14B2_GA_01880	14B3_GA_01890	14B4_GA_01890	14B5_GA_01900	14B6_GA_01880	14B7_GA_01900	15B1_GA_01910	15B2_GA_01900	15B3_GA_01880	15M1_GA_01900	16B1_GA_01880	16B2_GA_01970	16B3_GA_01880	16B4_GA_01880	16B5_GA_01870	16B6_GA_01860	16M2_GA_01940	16M3_GA_01890	16M5_GA_01900	16M6_GA_01900	16M7_GA_01900	16M8_GA_01900	16M9_GA_01910	3124_BR_01920	32_BR_01870	6c_BR_01920	9a5c_BR_01990	APL-1BX_w2_IT_01950	APL-87X_509_IT_01950	APL10_XF37_IT_02010	APL11_XF38_IT_02010	APL12_XF39_IT_01910	APL13_XF40_IT_01990	APL14_XF41_IT_02000	APL15_XF42_IT_02000	APL17_XF44_IT_02010	APL18_IT_02010	APL19_XF45_IT_02010
recF_3~~~recF~~~recF_2~~~recF_1	recF_3;recF;recF_2;recF_1	DNA replication and repair protein RecF	337	339	1.00593	AlmaEM3_GA_00110	BB01_GA_00110	BB08-1_FL_00100	BBI64_GA_00130	11399_BR_00030	14B1_GA_00090	14B2_GA_00090	14B3_GA_00090	14B4_GA_00090	14B5_GA_00090	14B6_GA_00090	14B7_GA_00090	15B1_GA_00090	15B2_GA_00090	15B3_GA_00090	15M1_GA_00090	16B1_GA_00090	16B2_GA_00090	16B3_GA_00090	16B4_GA_00090	16B5_GA_00090	16B6_GA_00090	16M2_GA_00090	16M3_GA_00090	16M5_GA_00090	16M6_GA_00090	16M7_GA_00090	16M8_GA_00090	16M9_GA_00090	3124_BR_00030	32_BR_00030	6c_BR_00030	9a5c_BR_00030	APL-1BX_w2_IT_00030	APL-87X_509_IT_00030	APL10_XF37_IT_00100	APL11_XF38_IT_00100	APL12_XF39_IT_00100	APL13_XF40_IT_00100	APL14_XF41_IT_00100	APL15_XF42_IT_00100	APL17_XF44_IT_00100	APL18_IT_00100	APL19_XF45_IT_00100
bmrA	;bmrA	Putative multidrug export ATP-binding/permease protein;Multidrug resistance ABC transporter ATP-binding/permease protein BmrA	337	338	1.00297	AlmaEM3_GA_21210	BB01_GA_21660	BB08-1_FL_23280	BBI64_GA_23440	11399_BR_23570	14B1_GA_20770	14B2_GA_20630	14B3_GA_20760	14B4_GA_20820	14B5_GA_20830	14B6_GA_20450	14B7_GA_20740	15B1_GA_20800	15B2_GA_20930	15B3_GA_20810	15M1_GA_20750	16B1_GA_20630	16B2_GA_21780	16B3_GA_20630	16B4_GA_20870	16B5_GA_21070	16B6_GA_20930	16M2_GA_21660	16M3_GA_21150	16M5_GA_20790	16M6_GA_20630	16M7_GA_20870	16M8_GA_20940	16M9_GA_20810	3124_BR_25210	32_BR_22550	6c_BR_23230	9a5c_BR_24330	APL-1BX_w2_IT_22630	APL-87X_509_IT_22630	APL10_XF37_IT_20780	APL11_XF38_IT_20780	APL12_XF39_IT_20810	APL13_XF40_IT_20800	APL14_XF41_IT_20820	APL15_XF42_IT_20810	APL17_XF44_IT_20760	APL18_IT_20850	APL19_XF45_IT_20720
ubiG_1~~~COQ3~~~ubiG_2	;ubiG_1;COQ3;ubiG_2	hypothetical protein;Ubiquinone biosynthesis O-methyltransferase;Ubiquinone biosynthesis O-methyltransferase mitochondrial	337	367	1.08902	AlmaEM3_GA_07920;AlmaEM3_GA_07910	BB01_GA_07890;BB01_GA_07880	BB08-1_FL_07140	BBI64_GA_08310;BBI64_GA_08320	11399_BR_16890	14B1_GA_06790	14B2_GA_06770	14B3_GA_06830	14B4_GA_06800	14B5_GA_06790	14B6_GA_06720	14B7_GA_06780	15B1_GA_06840	15B2_GA_06790	15B3_GA_06790	15M1_GA_06800	16B1_GA_06770	16B2_GA_07100	16B3_GA_06740	16B4_GA_06790	16B5_GA_06850	16B6_GA_06780	16M2_GA_07050	16M3_GA_06890	16M5_GA_06830	16M6_GA_06790	16M7_GA_06820	16M8_GA_06830	16M9_GA_06800	3124_BR_17120	32_BR_15550	6c_BR_15900	9a5c_BR_12690	APL-1BX_w2_IT_15830	APL-87X_509_IT_15830	APL10_XF37_IT_14340	APL11_XF38_IT_14350	APL12_XF39_IT_14400	APL13_XF40_IT_14310	APL14_XF41_IT_14370	APL15_XF42_IT_14360	APL17_XF44_IT_14280	APL18_IT_14380	APL19_XF45_IT_14280
recG_1~~~recG_2~~~recG	;recG_1;recG_2;recG	hypothetical protein;ATP-dependent DNA helicase RecG	337	338	1.00297	AlmaEM3_GA_18420	BB01_GA_18540	BB08-1_FL_20120	BBI64_GA_20370	11399_BR_03180	14B1_GA_17980	14B2_GA_17910	14B3_GA_18040	14B4_GA_18050	14B5_GA_18050	14B6_GA_17740	14B7_GA_17930	15B1_GA_18040	15B2_GA_18080	15B3_GA_18030	15M1_GA_17980	16B1_GA_17870	16B2_GA_18780	16B3_GA_17860	16B4_GA_18120	16B5_GA_18220	16B6_GA_18050	16M2_GA_18760	16M3_GA_18340	16M5_GA_18040	16M6_GA_17890	16M7_GA_18090	16M8_GA_18150	16M9_GA_18060	3124_BR_03100	32_BR_03000	6c_BR_03040	9a5c_BR_03160	APL-1BX_w2_IT_03180	APL-87X_509_IT_03180	APL10_XF37_IT_03190	APL11_XF38_IT_03200	APL12_XF39_IT_03110	APL13_XF40_IT_03170	APL14_XF41_IT_03200	APL15_XF42_IT_03180	APL17_XF44_IT_03210	APL18_IT_03200	APL19_XF45_IT_03200
kdkA_2~~~kdkA_1~~~kdkA	kdkA_2;kdkA_1;;kdkA	3-deoxy-D-manno-octulosonic acid kinase;hypothetical protein	337	340	1.0089	AlmaEM3_GA_13270	BB01_GA_13480	BB08-1_FL_11480	BBI64_GA_14980	11399_BR_09760	14B1_GA_12670	14B2_GA_12590	14B3_GA_12750	14B4_GA_12740	14B5_GA_12740	14B6_GA_12450	14B7_GA_12630	15B1_GA_12720	15B2_GA_12710	15B3_GA_12720	15M1_GA_12680	16B1_GA_12570	16B2_GA_13190	16B3_GA_12540	16B4_GA_12790	16B5_GA_12800	16B6_GA_12710	16M2_GA_13390	16M3_GA_13040	16M5_GA_12710	16M6_GA_12620	16M7_GA_12780	16M8_GA_12820	16M9_GA_12730	3124_BR_09030	32_BR_08700	6c_BR_08850	9a5c_BR_20280	APL-1BX_w2_IT_08390	APL-87X_509_IT_08390	APL10_XF37_IT_08200	APL11_XF38_IT_08240	APL12_XF39_IT_08220	APL13_XF40_IT_08170	APL14_XF41_IT_08230	APL15_XF42_IT_08210	APL17_XF44_IT_08170	APL18_IT_08240	APL19_XF45_IT_08160
rplT	rplT	50S ribosomal protein L20	337	337	1	AlmaEM3_GA_20660	BB01_GA_21100	BB08-1_FL_22750	BBI64_GA_22880	11399_BR_22800	14B1_GA_20210	14B2_GA_20070	14B3_GA_20200	14B4_GA_20260	14B5_GA_20270	14B6_GA_19890	14B7_GA_20180	15B1_GA_20240	15B2_GA_20370	15B3_GA_20260	15M1_GA_20190	16B1_GA_20070	16B2_GA_21200	16B3_GA_20070	16B4_GA_20310	16B5_GA_20510	16B6_GA_20380	16M2_GA_21090	16M3_GA_20600	16M5_GA_20230	16M6_GA_20070	16M7_GA_20320	16M8_GA_20380	16M9_GA_20250	3124_BR_24070	32_BR_21930	6c_BR_22660	9a5c_BR_06710	APL-1BX_w2_IT_22050	APL-87X_509_IT_22050	APL10_XF37_IT_20200	APL11_XF38_IT_20200	APL12_XF39_IT_20240	APL13_XF40_IT_20220	APL14_XF41_IT_20250	APL15_XF42_IT_20240	APL17_XF44_IT_20180	APL18_IT_20280	APL19_XF45_IT_20140
panC	;panC	hypothetical protein;Pantothenate synthetase	337	338	1.00297	AlmaEM3_GA_02100	BB01_GA_01960	BB08-1_FL_02140	BBI64_GA_02200	11399_BR_02050	14B1_GA_01960	14B2_GA_01950	14B3_GA_01960	14B4_GA_01960	14B5_GA_01970	14B6_GA_01950	14B7_GA_01970	15B1_GA_01980	15B2_GA_01970	15B3_GA_01950	15M1_GA_01970	16B1_GA_01950	16B2_GA_02040	16B3_GA_01950	16B4_GA_01950	16B5_GA_01940	16B6_GA_01930	16M2_GA_02010	16M3_GA_01960	16M5_GA_01970	16M6_GA_01970	16M7_GA_01970	16M8_GA_01970	16M9_GA_01980	3124_BR_01990	32_BR_01940	6c_BR_01990	9a5c_BR_02060	APL-1BX_w2_IT_02020	APL-87X_509_IT_02020	APL10_XF37_IT_02080	APL11_XF38_IT_02080	APL12_XF39_IT_01980	APL13_XF40_IT_02060	APL14_XF41_IT_02070	APL15_XF42_IT_02070	APL17_XF44_IT_02080	APL18_IT_02080	APL19_XF45_IT_02080
rpmG	rpmG	50S ribosomal protein L33	337	337	1	AlmaEM3_GA_05540	BB01_GA_05410	BB08-1_FL_05900	BBI64_GA_06130	11399_BR_18500	14B1_GA_05200	14B2_GA_05160	14B3_GA_05220	14B4_GA_05160	14B5_GA_05190	14B6_GA_05140	14B7_GA_05170	15B1_GA_05210	15B2_GA_05170	15B3_GA_05170	15M1_GA_05190	16B1_GA_05150	16B2_GA_05370	16B3_GA_05130	16B4_GA_05160	16B5_GA_05170	16B6_GA_05130	16M2_GA_05330	16M3_GA_05210	16M5_GA_05210	16M6_GA_05180	16M7_GA_05200	16M8_GA_05190	16M9_GA_05180	3124_BR_18750	32_BR_17230	6c_BR_17690	9a5c_BR_11060	APL-1BX_w2_IT_17580	APL-87X_509_IT_17580	APL10_XF37_IT_15990	APL11_XF38_IT_16000	APL12_XF39_IT_16030	APL13_XF40_IT_15980	APL14_XF41_IT_16020	APL15_XF42_IT_16020	APL17_XF44_IT_15970	APL18_IT_16030	APL19_XF45_IT_15940
gltD~~~gltD_1	gltD;gltD_1	Glutamate synthase [NADPH] small chain	337	337	1	AlmaEM3_GA_22310	BB01_GA_22740	BB08-1_FL_24420	BBI64_GA_24620	11399_BR_24630	14B1_GA_21900	14B2_GA_21770	14B3_GA_21920	14B4_GA_21970	14B5_GA_21960	14B6_GA_21590	14B7_GA_21880	15B1_GA_21940	15B2_GA_22070	15B3_GA_21960	15M1_GA_21880	16B1_GA_21780	16B2_GA_22950	16B3_GA_21770	16B4_GA_22020	16B5_GA_22210	16B6_GA_22080	16M2_GA_22800	16M3_GA_22290	16M5_GA_21930	16M6_GA_21770	16M7_GA_22010	16M8_GA_22070	16M9_GA_21960	3124_BR_26290	32_BR_23620	6c_BR_24300	9a5c_BR_25400	APL-1BX_w2_IT_23700	APL-87X_509_IT_23700	APL10_XF37_IT_21860	APL11_XF38_IT_21860	APL12_XF39_IT_21880	APL13_XF40_IT_21880	APL14_XF41_IT_21910	APL15_XF42_IT_21890	APL17_XF44_IT_21840	APL18_IT_21930	APL19_XF45_IT_21800
btuB_2~~~btuB_1~~~btuB_3~~~btuB_6~~~btuB_4~~~btuB_7	btuB_2;btuB_1;btuB_3;btuB_6;btuB_4;;btuB_7	Vitamin B12 transporter BtuB;hypothetical protein	337	342	1.01484	AlmaEM3_GA_13130	BB01_GA_13340	BB08-1_FL_11340	BBI64_GA_14840	11399_BR_09900	14B1_GA_12550	14B2_GA_12470	14B3_GA_12620	14B4_GA_12620	14B5_GA_12620	14B6_GA_12330	14B7_GA_12510	15B1_GA_12600	15B2_GA_12580	15B3_GA_12590	15M1_GA_12550	16B1_GA_12450	16B2_GA_13060	16B3_GA_12420	16B4_GA_12670	16B5_GA_12680	16B6_GA_12590	16M2_GA_13270	16M3_GA_12910	16M5_GA_12590	16M6_GA_12500	16M7_GA_12660	16M8_GA_12700	16M9_GA_12610	3124_BR_09160	32_BR_08840	6c_BR_08990	9a5c_BR_20140	APL-1BX_w2_IT_08530	APL-87X_509_IT_08530	APL10_XF37_IT_08340	APL11_XF38_IT_08380	APL12_XF39_IT_08360	APL13_XF40_IT_08310	APL14_XF41_IT_08370	APL15_XF42_IT_08350	APL17_XF44_IT_08310	APL18_IT_08380	APL19_XF45_IT_08300
ppsB~~~tycC~~~oleC_2~~~menE~~~oleC_1	ppsB;tycC;;oleC_2;menE;oleC_1	Plipastatin synthase subunit B;Tyrocidine synthase 3;hypothetical protein;Olefin beta-lactone synthetase;2-succinylbenzoate--CoA ligase	337	340	1.0089	AlmaEM3_GA_14420	BB01_GA_14510	BB08-1_FL_12800	BBI64_GA_16220	11399_BR_08470	14B1_GA_13670	14B2_GA_13590	14B3_GA_13740	14B4_GA_13740	14B5_GA_13730	14B6_GA_13440	14B7_GA_13620	15B1_GA_13730	15B2_GA_13720	15B3_GA_13730	15M1_GA_13680	16B1_GA_13550	16B2_GA_14240	16B3_GA_13530	16B4_GA_13790	16B5_GA_13820	16B6_GA_13700	16M2_GA_14400	16M3_GA_14040	16M5_GA_13720	16M6_GA_13620	16M7_GA_13770	16M8_GA_13820	16M9_GA_13740	3124_BR_07310	32_BR_07150	6c_BR_07720	9a5c_BR_21500	APL-1BX_w2_IT_07170	APL-87X_509_IT_07170	APL10_XF37_IT_07120	APL11_XF38_IT_07160	APL12_XF39_IT_07140	APL13_XF40_IT_07090	APL14_XF41_IT_07140	APL15_XF42_IT_07120	APL17_XF44_IT_07090	APL18_IT_07140	APL19_XF45_IT_07080
rgtE	rgtE	Dodecaprenyl-phosphate galacturonate synthase	337	337	1	AlmaEM3_GA_14440	BB01_GA_14530	BB08-1_FL_12820	BBI64_GA_16240	11399_BR_08450	14B1_GA_13690	14B2_GA_13610	14B3_GA_13760	14B4_GA_13760	14B5_GA_13750	14B6_GA_13460	14B7_GA_13640	15B1_GA_13750	15B2_GA_13740	15B3_GA_13750	15M1_GA_13700	16B1_GA_13570	16B2_GA_14260	16B3_GA_13550	16B4_GA_13810	16B5_GA_13840	16B6_GA_13720	16M2_GA_14420	16M3_GA_14060	16M5_GA_13740	16M6_GA_13640	16M7_GA_13790	16M8_GA_13840	16M9_GA_13760	3124_BR_07290	32_BR_07130	6c_BR_07700	9a5c_BR_21520	APL-1BX_w2_IT_07150	APL-87X_509_IT_07150	APL10_XF37_IT_07100	APL11_XF38_IT_07140	APL12_XF39_IT_07120	APL13_XF40_IT_07070	APL14_XF41_IT_07120	APL15_XF42_IT_07100	APL17_XF44_IT_07070	APL18_IT_07120	APL19_XF45_IT_07060
group_780		hypothetical protein	337	339	1.00593	AlmaEM3_GA_21960	BB01_GA_22390	BB08-1_FL_24060	BBI64_GA_24260	11399_BR_24330	14B1_GA_21550	14B2_GA_21420	14B3_GA_21560	14B4_GA_21610	14B5_GA_21610	14B6_GA_21240	14B7_GA_21530	15B1_GA_21590	15B2_GA_21720	15B3_GA_21600	15M1_GA_21530	16B1_GA_21420	16B2_GA_22580	16B3_GA_21420	16B4_GA_21660	16B5_GA_21860	16B6_GA_21720	16M2_GA_22450	16M3_GA_21940	16M5_GA_21580	16M6_GA_21420	16M7_GA_21650	16M8_GA_21720	16M9_GA_21610	3124_BR_25990	32_BR_23320	6c_BR_24000	9a5c_BR_25100	APL-1BX_w2_IT_23390	APL-87X_509_IT_23390	APL10_XF37_IT_21540	APL11_XF38_IT_21540	APL12_XF39_IT_21560	APL13_XF40_IT_21560	APL14_XF41_IT_21590	APL15_XF42_IT_21570	APL17_XF44_IT_21520	APL18_IT_21610	APL19_XF45_IT_21480
msrC	msrC	Free methionine-R-sulfoxide reductase	337	337	1	AlmaEM3_GA_05770	BB01_GA_05620	BB08-1_FL_06110	BBI64_GA_06340	11399_BR_18300	14B1_GA_05400	14B2_GA_05370	14B3_GA_05430	14B4_GA_05370	14B5_GA_05390	14B6_GA_05340	14B7_GA_05370	15B1_GA_05420	15B2_GA_05380	15B3_GA_05380	15M1_GA_05400	16B1_GA_05360	16B2_GA_05590	16B3_GA_05340	16B4_GA_05370	16B5_GA_05380	16B6_GA_05340	16M2_GA_05550	16M3_GA_05430	16M5_GA_05420	16M6_GA_05380	16M7_GA_05410	16M8_GA_05400	16M9_GA_05380	3124_BR_18550	32_BR_17010	6c_BR_17500	9a5c_BR_11260	APL-1BX_w2_IT_17380	APL-87X_509_IT_17380	APL10_XF37_IT_15770	APL11_XF38_IT_15780	APL12_XF39_IT_15810	APL13_XF40_IT_15760	APL14_XF41_IT_15800	APL15_XF42_IT_15800	APL17_XF44_IT_15750	APL18_IT_15810	APL19_XF45_IT_15720
dnaX~~~ruvB_2	dnaX;;ruvB_2	DNA polymerase III subunit tau;hypothetical protein;Holliday junction ATP-dependent DNA helicase RuvB	337	347	1.02967	AlmaEM3_GA_11950	BB01_GA_12180	BB08-1_FL_09960	BBI64_GA_12980	11399_BR_13210	14B1_GA_11300	14B2_GA_11250	14B3_GA_11410	14B4_GA_11390	14B5_GA_11430	14B6_GA_11110	14B7_GA_11210	15B1_GA_11420	15B2_GA_11340	15B3_GA_11350	15M1_GA_11330	16B1_GA_11230	16B2_GA_11740	16B3_GA_11170	16B4_GA_11450	16B5_GA_11510	16B6_GA_11400	16M2_GA_12010	16M3_GA_11750	16M5_GA_11370	16M6_GA_11280	16M7_GA_11450	16M8_GA_11490	16M9_GA_11390	3124_BR_13170	32_BR_12210	6c_BR_11910	9a5c_BR_16830	APL-1BX_w2_IT_12430	APL-87X_509_IT_12430	APL10_XF37_IT_11690	APL11_XF38_IT_11710	APL12_XF39_IT_11770	APL13_XF40_IT_11660	APL14_XF41_IT_11710	APL15_XF42_IT_11720	APL17_XF44_IT_11640	APL18_IT_11740	APL19_XF45_IT_11650
recR_2~~~recR~~~recR_1	recR_2;recR;recR_1	Recombination protein RecR	337	338	1.00297	AlmaEM3_GA_11930	BB01_GA_12160	BB08-1_FL_09940	BBI64_GA_12960	11399_BR_13190	14B1_GA_11280	14B2_GA_11230	14B3_GA_11390	14B4_GA_11370	14B5_GA_11410	14B6_GA_11090	14B7_GA_11190	15B1_GA_11400	15B2_GA_11320	15B3_GA_11330	15M1_GA_11310	16B1_GA_11210	16B2_GA_11720	16B3_GA_11150	16B4_GA_11430	16B5_GA_11490	16B6_GA_11380	16M2_GA_11990	16M3_GA_11730	16M5_GA_11350	16M6_GA_11260	16M7_GA_11430	16M8_GA_11470	16M9_GA_11370	3124_BR_13150	32_BR_12190	6c_BR_11890	9a5c_BR_16850	APL-1BX_w2_IT_12410	APL-87X_509_IT_12410	APL10_XF37_IT_11670	APL11_XF38_IT_11690	APL12_XF39_IT_11750	APL13_XF40_IT_11640	APL14_XF41_IT_11690	APL15_XF42_IT_11700	APL17_XF44_IT_11620	APL18_IT_11720	APL19_XF45_IT_11630
group_764		hypothetical protein	337	346	1.02671	AlmaEM3_GA_08930	BB01_GA_08910	BB08-1_FL_08230	BBI64_GA_09410	11399_BR_15850	14B1_GA_07820	14B2_GA_07810	14B3_GA_07880	14B4_GA_07840	14B5_GA_07830	14B6_GA_07760	14B7_GA_07820	15B1_GA_07880	15B2_GA_07840	15B3_GA_07830	15M1_GA_07840	16B1_GA_07810	16B2_GA_08180	16B3_GA_07780	16B4_GA_07850	16B5_GA_07870	16B6_GA_07820	16M2_GA_08110	16M3_GA_07920	16M5_GA_07870	16M6_GA_07820	16M7_GA_07860	16M8_GA_07870	16M9_GA_07840	3124_BR_15490	32_BR_14400	6c_BR_14260	9a5c_BR_13740	APL-1BX_w2_IT_14800	APL-87X_509_IT_14800	APL10_XF37_IT_13310	APL11_XF38_IT_13320	APL12_XF39_IT_13370	APL13_XF40_IT_13280	APL14_XF41_IT_13330	APL15_XF42_IT_13330	APL17_XF44_IT_13250	APL18_IT_13350	APL19_XF45_IT_13250
pip~~~pip_2~~~pip_1	pip;pip_2;pip_1	Proline iminopeptidase	337	338	1.00297	AlmaEM3_GA_08950	BB01_GA_08930	BB08-1_FL_08250	BBI64_GA_09430	11399_BR_15830	14B1_GA_07840	14B2_GA_07830	14B3_GA_07900	14B4_GA_07860	14B5_GA_07850	14B6_GA_07780	14B7_GA_07840	15B1_GA_07900	15B2_GA_07860	15B3_GA_07850	15M1_GA_07860	16B1_GA_07830	16B2_GA_08200	16B3_GA_07800	16B4_GA_07870	16B5_GA_07890	16B6_GA_07840	16M2_GA_08130	16M3_GA_07940	16M5_GA_07890	16M6_GA_07840	16M7_GA_07880	16M8_GA_07890	16M9_GA_07860	3124_BR_15470	32_BR_14380	6c_BR_14240	9a5c_BR_13760	APL-1BX_w2_IT_14780	APL-87X_509_IT_14780	APL10_XF37_IT_13290	APL11_XF38_IT_13300	APL12_XF39_IT_13350	APL13_XF40_IT_13260	APL14_XF41_IT_13310	APL15_XF42_IT_13310	APL17_XF44_IT_13230	APL18_IT_13330	APL19_XF45_IT_13230
group_759		hypothetical protein	337	337	1	AlmaEM3_GA_11910	BB01_GA_12140	BB08-1_FL_09920	BBI64_GA_12940	11399_BR_13160	14B1_GA_11260	14B2_GA_11210	14B3_GA_11370	14B4_GA_11350	14B5_GA_11390	14B6_GA_11070	14B7_GA_11170	15B1_GA_11380	15B2_GA_11300	15B3_GA_11310	15M1_GA_11290	16B1_GA_11190	16B2_GA_11700	16B3_GA_11130	16B4_GA_11410	16B5_GA_11470	16B6_GA_11360	16M2_GA_11970	16M3_GA_11710	16M5_GA_11330	16M6_GA_11240	16M7_GA_11410	16M8_GA_11450	16M9_GA_11350	3124_BR_13120	32_BR_12160	6c_BR_11860	9a5c_BR_16880	APL-1BX_w2_IT_12380	APL-87X_509_IT_12380	APL10_XF37_IT_11640	APL11_XF38_IT_11660	APL12_XF39_IT_11720	APL13_XF40_IT_11610	APL14_XF41_IT_11660	APL15_XF42_IT_11670	APL17_XF44_IT_11590	APL18_IT_11690	APL19_XF45_IT_11600
group_744		hypothetical protein	337	341	1.01187	AlmaEM3_GA_11190	BB01_GA_11180	BB08-1_FL_15290	BBI64_GA_12070	11399_BR_12240	14B1_GA_09810	14B2_GA_09800	14B3_GA_09870	14B4_GA_09850	14B5_GA_09830	14B6_GA_09720	14B7_GA_09780	15B1_GA_09890	15B2_GA_09830	15B3_GA_09820	15M1_GA_09810	16B1_GA_09810	16B2_GA_10260	16B3_GA_09770	16B4_GA_09860	16B5_GA_09900	16B6_GA_09820	16M2_GA_10470	16M3_GA_10190	16M5_GA_09850	16M6_GA_09810	16M7_GA_09860	16M8_GA_09890	16M9_GA_09860	3124_BR_11390	32_BR_10790	6c_BR_11000	9a5c_BR_17790	APL-1BX_w2_IT_10520	APL-87X_509_IT_10520	APL10_XF37_IT_10310	APL11_XF38_IT_10330	APL12_XF39_IT_10320	APL13_XF40_IT_10280	APL14_XF41_IT_10320	APL15_XF42_IT_10330	APL17_XF44_IT_10240	APL18_IT_10340	APL19_XF45_IT_10270
group_739		hypothetical protein	337	338	1.00297	AlmaEM3_GA_04430	BB01_GA_04300	BB08-1_FL_04750	BBI64_GA_04990	11399_BR_19590	14B1_GA_04000	14B2_GA_03980	14B3_GA_04030	14B4_GA_03960	14B5_GA_03990	14B6_GA_03970	14B7_GA_03990	15B1_GA_04020	15B2_GA_03990	15B3_GA_03980	15M1_GA_04000	16B1_GA_03970	16B2_GA_04150	16B3_GA_03960	16B4_GA_03990	16B5_GA_03980	16B6_GA_03950	16M2_GA_04120	16M3_GA_04010	16M5_GA_04010	16M6_GA_03990	16M7_GA_04010	16M8_GA_03990	16M9_GA_04000	3124_BR_19850	32_BR_18350	6c_BR_18830	9a5c_BR_09960	APL-1BX_w2_IT_18700	APL-87X_509_IT_18700	APL10_XF37_IT_17100	APL11_XF38_IT_17110	APL12_XF39_IT_17140	APL13_XF40_IT_17090	APL14_XF41_IT_17130	APL15_XF42_IT_17130	APL17_XF44_IT_17080	APL18_IT_17140	APL19_XF45_IT_17050
group_738		hypothetical protein	337	338	1.00297	AlmaEM3_GA_04450	BB01_GA_04320	BB08-1_FL_04770	BBI64_GA_05010	11399_BR_19570	14B1_GA_04020	14B2_GA_04000	14B3_GA_04050	14B4_GA_03980	14B5_GA_04010	14B6_GA_03990	14B7_GA_04010	15B1_GA_04040	15B2_GA_04010	15B3_GA_04000	15M1_GA_04020	16B1_GA_03990	16B2_GA_04170	16B3_GA_03980	16B4_GA_04010	16B5_GA_04000	16B6_GA_03970	16M2_GA_04140	16M3_GA_04030	16M5_GA_04030	16M6_GA_04010	16M7_GA_04030	16M8_GA_04010	16M9_GA_04020	3124_BR_19830	32_BR_18330	6c_BR_18810	9a5c_BR_09980	APL-1BX_w2_IT_18680	APL-87X_509_IT_18680	APL10_XF37_IT_17080	APL11_XF38_IT_17090	APL12_XF39_IT_17120	APL13_XF40_IT_17070	APL14_XF41_IT_17110	APL15_XF42_IT_17110	APL17_XF44_IT_17060	APL18_IT_17120	APL19_XF45_IT_17030
fabH~~~fabH_2~~~fabH_1	fabH;fabH_2;fabH_1	3-oxoacyl-[acyl-carrier-protein] synthase 3	337	341	1.01187	AlmaEM3_GA_11840	BB01_GA_12070	BB08-1_FL_09850	BBI64_GA_12870	11399_BR_13090	14B1_GA_11190	14B2_GA_11140	14B3_GA_11300	14B4_GA_11280	14B5_GA_11320	14B6_GA_11000	14B7_GA_11100	15B1_GA_11310	15B2_GA_11230	15B3_GA_11240	15M1_GA_11220	16B1_GA_11120	16B2_GA_11630	16B3_GA_11060	16B4_GA_11340	16B5_GA_11400	16B6_GA_11290	16M2_GA_11900	16M3_GA_11640	16M5_GA_11260	16M6_GA_11170	16M7_GA_11340	16M8_GA_11380	16M9_GA_11280	3124_BR_13050	32_BR_12090	6c_BR_11790	9a5c_BR_16950	APL-1BX_w2_IT_12310	APL-87X_509_IT_12310	APL10_XF37_IT_11570	APL11_XF38_IT_11590	APL12_XF39_IT_11650	APL13_XF40_IT_11540	APL14_XF41_IT_11590	APL15_XF42_IT_11600	APL17_XF44_IT_11520	APL18_IT_11620	APL19_XF45_IT_11530
xerC_4~~~xerC_5~~~xerC_2~~~xerC_1~~~xerC_3~~~xerC	xerC_4;xerC_5;xerC_2;xerC_1;xerC_3;xerC	Tyrosine recombinase XerC	337	343	1.0178	AlmaEM3_GA_08690	BB01_GA_08670	BB08-1_FL_07980	BBI64_GA_09160	11399_BR_16100	14B1_GA_07560	14B2_GA_07540	14B3_GA_07610	14B4_GA_07570	14B5_GA_07560	14B6_GA_07490	14B7_GA_07550	15B1_GA_07610	15B2_GA_07570	15B3_GA_07560	15M1_GA_07570	16B1_GA_07540	16B2_GA_07920	16B3_GA_07510	16B4_GA_07580	16B5_GA_07620	16B6_GA_07550	16M2_GA_07860	16M3_GA_07660	16M5_GA_07600	16M6_GA_07560	16M7_GA_07590	16M8_GA_07600	16M9_GA_07570	3124_BR_16320	32_BR_14750;32_BR_14740	6c_BR_15100	9a5c_BR_13490	APL-1BX_w2_IT_15040	APL-87X_509_IT_15040	APL10_XF37_IT_13550	APL11_XF38_IT_13560	APL12_XF39_IT_13610	APL13_XF40_IT_13520	APL14_XF41_IT_13580	APL15_XF42_IT_13570	APL17_XF44_IT_13490	APL18_IT_13590	APL19_XF45_IT_13490
hslU~~~hslU_2~~~hslU_1	hslU;hslU_2;hslU_1	ATP-dependent protease ATPase subunit HslU	337	339	1.00593	AlmaEM3_GA_08710	BB01_GA_08690	BB08-1_FL_08000	BBI64_GA_09180	11399_BR_16080	14B1_GA_07580	14B2_GA_07560	14B3_GA_07630	14B4_GA_07590	14B5_GA_07580	14B6_GA_07510	14B7_GA_07570	15B1_GA_07630	15B2_GA_07590	15B3_GA_07580	15M1_GA_07590	16B1_GA_07560	16B2_GA_07940	16B3_GA_07530	16B4_GA_07600	16B5_GA_07640	16B6_GA_07570	16M2_GA_07880	16M3_GA_07680	16M5_GA_07620	16M6_GA_07580	16M7_GA_07610	16M8_GA_07620	16M9_GA_07590	3124_BR_16300	32_BR_14720	6c_BR_15080	9a5c_BR_13510	APL-1BX_w2_IT_15020	APL-87X_509_IT_15020	APL10_XF37_IT_13530	APL11_XF38_IT_13540	APL12_XF39_IT_13590	APL13_XF40_IT_13500	APL14_XF41_IT_13560	APL15_XF42_IT_13550	APL17_XF44_IT_13470	APL18_IT_13570	APL19_XF45_IT_13470
rcsC_3~~~yedW~~~rcsC_2~~~virA~~~rcsC_1~~~cckA	;rcsC_3;yedW;rcsC_2;virA;rcsC_1;cckA	hypothetical protein;Sensor histidine kinase RcsC;putative transcriptional regulatory protein YedW;Wide host range VirA protein;Sensor kinase CckA	337	356	1.05638	AlmaEM3_GA_08420	BB01_GA_08400	BB08-1_FL_07680;BB08-1_FL_07670	BBI64_GA_08870;BBI64_GA_08880	11399_BR_16360	14B1_GA_07290	14B2_GA_07270	14B3_GA_07340;14B3_GA_07330	14B4_GA_07300	14B5_GA_07290	14B6_GA_07220	14B7_GA_07280	15B1_GA_07340	15B2_GA_07300	15B3_GA_07290	15M1_GA_07300	16B1_GA_07270	16B2_GA_07640	16B3_GA_07240	16B4_GA_07310	16B5_GA_07350	16B6_GA_07280	16M2_GA_07590	16M3_GA_07390	16M5_GA_07330	16M6_GA_07290	16M7_GA_07320	16M8_GA_07330	16M9_GA_07300	3124_BR_16580	32_BR_15010	6c_BR_15360	9a5c_BR_13230	APL-1BX_w2_IT_15310	APL-87X_509_IT_15310	APL10_XF37_IT_13820	APL11_XF38_IT_13830	APL12_XF39_IT_13880	APL13_XF40_IT_13790	APL14_XF41_IT_13850	APL15_XF42_IT_13840	APL17_XF44_IT_13760	APL18_IT_13860	APL19_XF45_IT_13760
group_718		hypothetical protein	337	337	1	AlmaEM3_GA_06460	BB01_GA_06170	BB08-1_FL_14330	BBI64_GA_07040	11399_BR_17760	14B1_GA_05920	14B2_GA_05900	14B3_GA_05960	14B4_GA_05930	14B5_GA_05920	14B6_GA_05850	14B7_GA_05910	15B1_GA_05960	15B2_GA_05920	15B3_GA_05910	15M1_GA_05930	16B1_GA_05900	16B2_GA_06180	16B3_GA_05870	16B4_GA_05880	16B5_GA_05950	16B6_GA_05880	16M2_GA_06130	16M3_GA_05990	16M5_GA_05950	16M6_GA_05920	16M7_GA_05940	16M8_GA_05940	16M9_GA_05930	3124_BR_18010	32_BR_16460	6c_BR_16740	9a5c_BR_11820	APL-1BX_w2_IT_16700	APL-87X_509_IT_16700	APL10_XF37_IT_15200	APL11_XF38_IT_15220	APL12_XF39_IT_15260	APL13_XF40_IT_15180	APL14_XF41_IT_15240	APL15_XF42_IT_15230	APL17_XF44_IT_15140	APL18_IT_15240	APL19_XF45_IT_15150
phoP_2	phoP_2	Alkaline phosphatase synthesis transcriptional regulatory protein PhoP	337	337	1	AlmaEM3_GA_10640	BB01_GA_10640	BB08-1_FL_15860	BBI64_GA_11510	11399_BR_11640	14B1_GA_09240	14B2_GA_09240	14B3_GA_09310	14B4_GA_09280	14B5_GA_09260	14B6_GA_09150	14B7_GA_09210	15B1_GA_09320	15B2_GA_09260	15B3_GA_09250	15M1_GA_09240	16B1_GA_09240	16B2_GA_09690	16B3_GA_09200	16B4_GA_09290	16B5_GA_09320	16B6_GA_09250	16M2_GA_09890	16M3_GA_09620	16M5_GA_09280	16M6_GA_09240	16M7_GA_09290	16M8_GA_09320	16M9_GA_09290	3124_BR_10800	32_BR_10190	6c_BR_10380	9a5c_BR_18380	APL-1BX_w2_IT_09910	APL-87X_509_IT_09910	APL10_XF37_IT_09700	APL11_XF38_IT_09720	APL12_XF39_IT_09720	APL13_XF40_IT_09670	APL14_XF41_IT_09710	APL15_XF42_IT_09720	APL17_XF44_IT_09640	APL18_IT_09730	APL19_XF45_IT_09660
group_708		hypothetical protein;putative zinc protease	337	344	1.02077	AlmaEM3_GA_20000	BB01_GA_20450	BB08-1_FL_22090;BB08-1_FL_22080	BBI64_GA_22210	11399_BR_22150	14B1_GA_19580	14B2_GA_19450	14B3_GA_19580	14B4_GA_19630	14B5_GA_19650	14B6_GA_19260	14B7_GA_19560	15B1_GA_19610	15B2_GA_19740	15B3_GA_19620	15M1_GA_19570	16B1_GA_19450	16B2_GA_20540	16B3_GA_19450	16B4_GA_19670	16B5_GA_19860	16B6_GA_19740	16M2_GA_20450	16M3_GA_19970	16M5_GA_19600	16M6_GA_19450	16M7_GA_19670	16M8_GA_19750	16M9_GA_19610	3124_BR_23410	32_BR_21270	6c_BR_21970	9a5c_BR_07380	APL-1BX_w2_IT_21380	APL-87X_509_IT_21380	APL10_XF37_IT_19520	APL11_XF38_IT_19530	APL12_XF39_IT_19560	APL13_XF40_IT_19530	APL14_XF41_IT_19570	APL15_XF42_IT_19570	APL17_XF44_IT_19500	APL18_IT_19610	APL19_XF45_IT_19450
apbC	apbC;	Iron-sulfur cluster carrier protein;hypothetical protein	337	339	1.00593	AlmaEM3_GA_13000	BB01_GA_13190	BB08-1_FL_11160	BBI64_GA_14660	11399_BR_08260	14B1_GA_13950	14B2_GA_13860	14B3_GA_14010	14B4_GA_14010	14B5_GA_14000	14B6_GA_13710	14B7_GA_13890	15B1_GA_14000	15B2_GA_13990	15B3_GA_14000	15M1_GA_13950	16B1_GA_13820	16B2_GA_14520	16B3_GA_13810	16B4_GA_14060	16B5_GA_14110	16B6_GA_13970	16M2_GA_14680	16M3_GA_14310	16M5_GA_13990	16M6_GA_13890	16M7_GA_14050	16M8_GA_14090	16M9_GA_14010	3124_BR_07090	32_BR_06940	6c_BR_07550	9a5c_BR_21710	APL-1BX_w2_IT_06970	APL-87X_509_IT_06970	APL10_XF37_IT_06930	APL11_XF38_IT_06970	APL12_XF39_IT_06950	APL13_XF40_IT_06900	APL14_XF41_IT_06950	APL15_XF42_IT_06930	APL17_XF44_IT_06900	APL18_IT_06950	APL19_XF45_IT_06890
yfkJ	yfkJ;	Low molecular weight protein-tyrosine-phosphatase YfkJ;hypothetical protein;Putative low molecular weight protein-tyrosine-phosphatase	337	337	1	100_refound_2219	101_refound_2277	102_refound_2340	103_refound_2391	11399_BR_08280	14B1_GA_13970	14B2_GA_13880	14B3_GA_14030	14B4_GA_14030	14B5_GA_14020	14B6_GA_13730	14B7_GA_13910	15B1_GA_14020	15B2_GA_14010	15B3_GA_14020	15M1_GA_13970	16B1_GA_13840	16B2_GA_14540	16B3_GA_13830	16B4_GA_14080	16B5_GA_14130	16B6_GA_13990	16M2_GA_14700	16M3_GA_14330	16M5_GA_14010	16M6_GA_13910	16M7_GA_14070	16M8_GA_14110	16M9_GA_14030	3124_BR_07110	32_BR_06960	6c_BR_07570	9a5c_BR_21690	APL-1BX_w2_IT_06990	APL-87X_509_IT_06990	APL10_XF37_IT_06950	APL11_XF38_IT_06990	APL12_XF39_IT_06970	APL13_XF40_IT_06920	APL14_XF41_IT_06970	APL15_XF42_IT_06950	APL17_XF44_IT_06920	APL18_IT_06970	APL19_XF45_IT_06910
group_682		hypothetical protein	337	337	1	AlmaEM3_GA_04000	BB01_GA_03830	BB08-1_FL_04200	BBI64_GA_04340	11399_BR_19730	14B1_GA_03790	14B2_GA_03790	14B3_GA_03790	14B4_GA_03780	14B5_GA_03800	14B6_GA_03770	14B7_GA_03790	15B1_GA_03810	15B2_GA_03790	15B3_GA_03770	15M1_GA_03800	16B1_GA_03760	16B2_GA_03950	16B3_GA_03770	16B4_GA_03800	16B5_GA_03790	16B6_GA_03760	16M2_GA_03930	16M3_GA_03820	16M5_GA_03790	16M6_GA_03790	16M7_GA_03810	16M8_GA_03790	16M9_GA_03800	3124_BR_19990	32_BR_18490	6c_BR_18970	9a5c_BR_09820	APL-1BX_w2_IT_18840	APL-87X_509_IT_18840	APL10_XF37_IT_17240	APL11_XF38_IT_17250	APL12_XF39_IT_17280	APL13_XF40_IT_17230	APL14_XF41_IT_17270	APL15_XF42_IT_17270	APL17_XF44_IT_17220	APL18_IT_17280	APL19_XF45_IT_17190
group_658		hypothetical protein	337	337	1	AlmaEM3_GA_08080	BB01_GA_08060	BB08-1_FL_07320	BBI64_GA_08490	11399_BR_16700	14B1_GA_06960	14B2_GA_06940	14B3_GA_07000	14B4_GA_06970	14B5_GA_06960	14B6_GA_06890	14B7_GA_06950	15B1_GA_07010	15B2_GA_06970	15B3_GA_06960	15M1_GA_06970	16B1_GA_06940	16B2_GA_07270	16B3_GA_06910	16B4_GA_06960	16B5_GA_07020	16B6_GA_06950	16M2_GA_07220	16M3_GA_07060	16M5_GA_07000	16M6_GA_06960	16M7_GA_06990	16M8_GA_07000	16M9_GA_06970	3124_BR_16930	32_BR_15370	6c_BR_15710	9a5c_BR_12870	APL-1BX_w2_IT_15650	APL-87X_509_IT_15650	APL10_XF37_IT_14160	APL11_XF38_IT_14170	APL12_XF39_IT_14220	APL13_XF40_IT_14130	APL14_XF41_IT_14190	APL15_XF42_IT_14180	APL17_XF44_IT_14100	APL18_IT_14200	APL19_XF45_IT_14100
yhdG_2~~~yhdG_1~~~yhdG_3~~~yhdG_4	yhdG_2;;yhdG_1;yhdG_3;yhdG_4	putative amino acid permease YhdG;hypothetical protein	337	340	1.0089	AlmaEM3_GA_17990	BB01_GA_18020	BB08-1_FL_19690	BBI64_GA_19930	11399_BR_03680	14B1_GA_17580	14B2_GA_17530	14B3_GA_17650	14B4_GA_17650	14B5_GA_17650	14B6_GA_17340	14B7_GA_17530	15B1_GA_17640	15B2_GA_17680	15B3_GA_17640	15M1_GA_17590	16B1_GA_17480	16B2_GA_18380	16B3_GA_17460	16B4_GA_17730	16B5_GA_17830	16B6_GA_17660	16M2_GA_18350	16M3_GA_17950	16M5_GA_17650	16M6_GA_17500	16M7_GA_17700	16M8_GA_17750	16M9_GA_17660	3124_BR_03610	32_BR_03490	6c_BR_04040	9a5c_BR_03650	APL-1BX_w2_IT_03640	APL-87X_509_IT_03640	APL10_XF37_IT_03660	APL11_XF38_IT_03680	APL12_XF39_IT_03700	APL13_XF40_IT_03630	APL14_XF41_IT_03670	APL15_XF42_IT_03650	APL17_XF44_IT_03670	APL18_IT_03670	APL19_XF45_IT_03670
lon~~~lon_3~~~lon_2~~~lon_1	lon;lon_3;lon_2;lon_1	Lon protease	337	345	1.02374	AlmaEM3_GA_05380	BB01_GA_05250	BB08-1_FL_05740	BBI64_GA_05970	11399_BR_18660	14B1_GA_05030	14B2_GA_04990	14B3_GA_05050	14B4_GA_04990	14B5_GA_05020	14B6_GA_04970	14B7_GA_05000	15B1_GA_05040	15B2_GA_05000	15B3_GA_05000	15M1_GA_05020	16B1_GA_04980	16B2_GA_05190	16B3_GA_04960	16B4_GA_04990	16B5_GA_04990	16B6_GA_04960	16M2_GA_05150	16M3_GA_05040	16M5_GA_05040	16M6_GA_05010	16M7_GA_05030	16M8_GA_05020	16M9_GA_05010	3124_BR_18910	32_BR_17390	6c_BR_17850	9a5c_BR_10900	APL-1BX_w2_IT_17730	APL-87X_509_IT_17730	APL10_XF37_IT_16130	APL11_XF38_IT_16140	APL12_XF39_IT_16170	APL13_XF40_IT_16120	APL14_XF41_IT_16160	APL15_XF42_IT_16160	APL17_XF44_IT_16110	APL18_IT_16170	APL19_XF45_IT_16080
clpP_1~~~clpP	clpP_1;clpP	ATP-dependent Clp protease proteolytic subunit	337	337	1	AlmaEM3_GA_05360	BB01_GA_05230	BB08-1_FL_05720	BBI64_GA_05950	11399_BR_18680	14B1_GA_05010	14B2_GA_04970	14B3_GA_05030	14B4_GA_04970	14B5_GA_05000	14B6_GA_04950	14B7_GA_04980	15B1_GA_05020	15B2_GA_04980	15B3_GA_04980	15M1_GA_05000	16B1_GA_04960	16B2_GA_05170	16B3_GA_04940	16B4_GA_04970	16B5_GA_04970	16B6_GA_04940	16M2_GA_05130	16M3_GA_05020	16M5_GA_05020	16M6_GA_04990	16M7_GA_05010	16M8_GA_05000	16M9_GA_04990	3124_BR_18930	32_BR_17410	6c_BR_17870	9a5c_BR_10880	APL-1BX_w2_IT_17750	APL-87X_509_IT_17750	APL10_XF37_IT_16150	APL11_XF38_IT_16160	APL12_XF39_IT_16190	APL13_XF40_IT_16140	APL14_XF41_IT_16180	APL15_XF42_IT_16180	APL17_XF44_IT_16130	APL18_IT_16190	APL19_XF45_IT_16100
crcB	crcB;	Putative fluoride ion transporter CrcB;hypothetical protein	337	337	1	AlmaEM3_GA_08410	BB01_GA_08390	BB08-1_FL_07660	BBI64_GA_08860	11399_BR_16380	14B1_GA_07280	14B2_GA_07260	14B3_GA_07320	14B4_GA_07290	14B5_GA_07280	14B6_GA_07210	14B7_GA_07270	15B1_GA_07330	15B2_GA_07290	15B3_GA_07280	15M1_GA_07290	16B1_GA_07260	16B2_GA_07610	16B3_GA_07230	16B4_GA_07290	16B5_GA_07340	16B6_GA_07270	16M2_GA_07560	16M3_GA_07380	16M5_GA_07320	16M6_GA_07280	16M7_GA_07310	16M8_GA_07320	16M9_GA_07290	3124_BR_16600	32_BR_15030	6c_BR_15380	9a5c_BR_13210	APL-1BX_w2_IT_15330	APL-87X_509_IT_15330	APL10_XF37_IT_13840	APL11_XF38_IT_13850	APL12_XF39_IT_13900	APL13_XF40_IT_13810	APL14_XF41_IT_13870	APL15_XF42_IT_13860	APL17_XF44_IT_13780	APL18_IT_13880	APL19_XF45_IT_13780
tctD	tctD;	Transcriptional regulatory protein tctD;hypothetical protein	337	338	1.00297	AlmaEM3_GA_03110	BB01_GA_02960	BB08-1_FL_03180	BBI64_GA_03230	11399_BR_02990	14B1_GA_02860	14B2_GA_02860	14B3_GA_02850	14B4_GA_02850	14B5_GA_02870	14B6_GA_02840	14B7_GA_02870	15B1_GA_02870	15B2_GA_02860	15B3_GA_02860	15M1_GA_02860	16B1_GA_02850	16B2_GA_02980	16B3_GA_02850	16B4_GA_02850	16B5_GA_02860	16B6_GA_02840	16M2_GA_02950	16M3_GA_02880	16M5_GA_02860	16M6_GA_02860	16M7_GA_02880	16M8_GA_02870	16M9_GA_02870	3124_BR_02890	32_BR_02820	6c_BR_02860	9a5c_BR_02960	APL-1BX_w2_IT_02970	APL-87X_509_IT_02970	APL10_XF37_IT_03000	APL11_XF38_IT_03010	APL12_XF39_IT_02920	APL13_XF40_IT_02980	APL14_XF41_IT_03010	APL15_XF42_IT_02990	APL17_XF44_IT_03020	APL18_IT_03010	APL19_XF45_IT_03010
infB~~~infB_3~~~infB_2~~~infB_1	infB;infB_3;infB_2;infB_1;	Translation initiation factor IF-2;hypothetical protein	337	341	1.01187	AlmaEM3_GA_02190	BB01_GA_02050	BB08-1_FL_02230	BBI64_GA_02280	11399_BR_02120	14B1_GA_02030	14B2_GA_02020	14B3_GA_02030	14B4_GA_02030	14B5_GA_02040	14B6_GA_02020	14B7_GA_02040	15B1_GA_02050	15B2_GA_02040	15B3_GA_02020	15M1_GA_02040	16B1_GA_02020	16B2_GA_02110	16B3_GA_02020	16B4_GA_02020	16B5_GA_02010	16B6_GA_02000	16M2_GA_02080	16M3_GA_02030	16M5_GA_02040	16M6_GA_02040	16M7_GA_02040	16M8_GA_02040	16M9_GA_02050	3124_BR_02060	32_BR_02010	6c_BR_02060	9a5c_BR_02130	APL-1BX_w2_IT_02090	APL-87X_509_IT_02090	APL10_XF37_IT_02150	APL11_XF38_IT_02160	APL12_XF39_IT_02060	APL13_XF40_IT_02130	APL14_XF41_IT_02150	APL15_XF42_IT_02140	APL17_XF44_IT_02160	APL18_IT_02160	APL19_XF45_IT_02160
pyrD~~~pyrD_2~~~pyrD_1	pyrD;pyrD_2;pyrD_1	Dihydroorotate dehydrogenase (quinone)	337	339	1.00593	AlmaEM3_GA_21110	BB01_GA_21560	BB08-1_FL_23180	BBI64_GA_23340	11399_BR_23460	14B1_GA_20660	14B2_GA_20520	14B3_GA_20650	14B4_GA_20710	14B5_GA_20720	14B6_GA_20340	14B7_GA_20630	15B1_GA_20690	15B2_GA_20820	15B3_GA_20700	15M1_GA_20640	16B1_GA_20520	16B2_GA_21670	16B3_GA_20520	16B4_GA_20760	16B5_GA_20960	16B6_GA_20820	16M2_GA_21550	16M3_GA_21040	16M5_GA_20680	16M6_GA_20520	16M7_GA_20760	16M8_GA_20830	16M9_GA_20700	3124_BR_25100	32_BR_22440	6c_BR_23110	9a5c_BR_24220	APL-1BX_w2_IT_22520	APL-87X_509_IT_22520	APL10_XF37_IT_20670	APL11_XF38_IT_20670	APL12_XF39_IT_20700	APL13_XF40_IT_20680	APL14_XF41_IT_20710	APL15_XF42_IT_20700	APL17_XF44_IT_20650	APL18_IT_20740	APL19_XF45_IT_20610
glpK_1~~~glpK~~~glpK_2	glpK_1;glpK;;glpK_2	Glycerol kinase;hypothetical protein	337	339	1.00593	AlmaEM3_GA_14340	BB01_GA_14430	BB08-1_FL_12720	BBI64_GA_16150	11399_BR_08540	14B1_GA_13600	14B2_GA_13520	14B3_GA_13670	14B4_GA_13670	14B5_GA_13660	14B6_GA_13370	14B7_GA_13550	15B1_GA_13660	15B2_GA_13650	15B3_GA_13660	15M1_GA_13610	16B1_GA_13480	16B2_GA_14170	16B3_GA_13460	16B4_GA_13720	16B5_GA_13750	16B6_GA_13630	16M2_GA_14330	16M3_GA_13970	16M5_GA_13650	16M6_GA_13550	16M7_GA_13700	16M8_GA_13750	16M9_GA_13670	3124_BR_07380	32_BR_07220	6c_BR_07790	9a5c_BR_21430	APL-1BX_w2_IT_07240	APL-87X_509_IT_07240	APL10_XF37_IT_07190	APL11_XF38_IT_07230	APL12_XF39_IT_07210	APL13_XF40_IT_07160	APL14_XF41_IT_07210	APL15_XF42_IT_07190	APL17_XF44_IT_07160	APL18_IT_07210	APL19_XF45_IT_07150
bioA_2~~~bioA_1~~~bioA	bioA_2;bioA_1;bioA	Adenosylmethionine-8-amino-7-oxononanoate aminotransferase	337	341	1.01187	AlmaEM3_GA_01710	BB01_GA_01580	BB08-1_FL_01760	BBI64_GA_01820	11399_BR_01710	14B1_GA_01560	14B2_GA_01560	14B3_GA_01560	14B4_GA_01560	14B5_GA_01570	14B6_GA_01550	14B7_GA_01570	15B1_GA_01580	15B2_GA_01570	15B3_GA_01560	15M1_GA_01570	16B1_GA_01560	16B2_GA_01650	16B3_GA_01550	16B4_GA_01550	16B5_GA_01560	16B6_GA_01550	16M2_GA_01620	16M3_GA_01560	16M5_GA_01570	16M6_GA_01570	16M7_GA_01570	16M8_GA_01570	16M9_GA_01580	3124_BR_01650	32_BR_01600	6c_BR_01640	9a5c_BR_01720	APL-1BX_w2_IT_01660	APL-87X_509_IT_01660	APL10_XF37_IT_01730	APL11_XF38_IT_01730	APL12_XF39_IT_01630	APL13_XF40_IT_01710	APL14_XF41_IT_01720	APL15_XF42_IT_01720	APL17_XF44_IT_01730	APL18_IT_01730	APL19_XF45_IT_01730
ybiX_2~~~ybiX_1	;ybiX_2;ybiX_1	PKHD-type hydroxylase;hypothetical protein;PKHD-type hydroxylase YbiX	337	338	1.00297	AlmaEM3_GA_16860	BB01_GA_16880	BB08-1_FL_18520	BBI64_GA_18750	11399_BR_05360	14B1_GA_16260	14B2_GA_16190	14B3_GA_16310	14B4_GA_16330	14B5_GA_16350	14B6_GA_16020	14B7_GA_16230	15B1_GA_16330	15B2_GA_16330	15B3_GA_16320	15M1_GA_16270	16B1_GA_16150	16B2_GA_16960	16B3_GA_16150	16B4_GA_16410	16B5_GA_16500	16B6_GA_16340	16M2_GA_16990	16M3_GA_16590	16M5_GA_16320	16M6_GA_16200	16M7_GA_16370	16M8_GA_16410	16M9_GA_16340	3124_BR_04730	32_BR_04580	6c_BR_05160	9a5c_BR_05380	APL-1BX_w2_IT_04790	APL-87X_509_IT_04790	APL10_XF37_IT_04750	APL11_XF38_IT_04780	APL12_XF39_IT_04790	APL13_XF40_IT_04730	APL14_XF41_IT_04780	APL15_XF42_IT_04750	APL17_XF44_IT_04780	APL18_IT_04770	APL19_XF45_IT_04770
ttcA_1~~~ttcA_2~~~ttcA	ttcA_1;ttcA_2;ttcA	tRNA-cytidine(32) 2-sulfurtransferase	337	338	1.00297	AlmaEM3_GA_17080	BB01_GA_17100	BB08-1_FL_18740	BBI64_GA_18990	11399_BR_05120	14B1_GA_16480	14B2_GA_16410	14B3_GA_16530	14B4_GA_16550	14B5_GA_16580	14B6_GA_16250	14B7_GA_16460	15B1_GA_16550	15B2_GA_16550	15B3_GA_16550	15M1_GA_16490	16B1_GA_16380	16B2_GA_17210	16B3_GA_16380	16B4_GA_16650	16B5_GA_16740	16B6_GA_16580	16M2_GA_17240	16M3_GA_16830	16M5_GA_16550	16M6_GA_16420	16M7_GA_16610	16M8_GA_16650	16M9_GA_16560	3124_BR_04490	32_BR_04340	6c_BR_04920	9a5c_BR_05140	APL-1BX_w2_IT_04550	APL-87X_509_IT_04550	APL10_XF37_IT_04510	APL11_XF38_IT_04540	APL12_XF39_IT_04550	APL13_XF40_IT_04490	APL14_XF41_IT_04540	APL15_XF42_IT_04510	APL17_XF44_IT_04540	APL18_IT_04530	APL19_XF45_IT_04530
folE~~~folE_1~~~folE_2	folE;folE_1;folE_2	GTP cyclohydrolase 1	337	338	1.00297	AlmaEM3_GA_10390	BB01_GA_10390	BB08-1_FL_16070	BBI64_GA_11240	11399_BR_11400	14B1_GA_08980	14B2_GA_08970	14B3_GA_09040	14B4_GA_09000	14B5_GA_09000	14B6_GA_08910	14B7_GA_08970	15B1_GA_09050	15B2_GA_08990	15B3_GA_08990	15M1_GA_09000	16B1_GA_08970	16B2_GA_09400	16B3_GA_08930	16B4_GA_09020	16B5_GA_09050	16B6_GA_09000	16M2_GA_09600	16M3_GA_09360	16M5_GA_09040	16M6_GA_08980	16M7_GA_09030	16M8_GA_09040	16M9_GA_09010	3124_BR_10570	32_BR_09950	6c_BR_10140	9a5c_BR_18610	APL-1BX_w2_IT_09680	APL-87X_509_IT_09680	APL10_XF37_IT_09480	APL11_XF38_IT_09500	APL12_XF39_IT_09490	APL13_XF40_IT_09440	APL14_XF41_IT_09480	APL15_XF42_IT_09490	APL17_XF44_IT_09420	APL18_IT_09500	APL19_XF45_IT_09430
panB_1~~~panB_2~~~panB_3~~~panB	panB_1;panB_2;panB_3;panB	3-methyl-2-oxobutanoate hydroxymethyltransferase	337	342	1.01484	AlmaEM3_GA_02090	BB01_GA_01950	BB08-1_FL_02130	BBI64_GA_02190	11399_BR_02040	14B1_GA_01950	14B2_GA_01940	14B3_GA_01950	14B4_GA_01950	14B5_GA_01960	14B6_GA_01940	14B7_GA_01960	15B1_GA_01970	15B2_GA_01960	15B3_GA_01940	15M1_GA_01960	16B1_GA_01940	16B2_GA_02030	16B3_GA_01940	16B4_GA_01940	16B5_GA_01930	16B6_GA_01920	16M2_GA_02000	16M3_GA_01950	16M5_GA_01960	16M6_GA_01960	16M7_GA_01960	16M8_GA_01960	16M9_GA_01970	3124_BR_01980	32_BR_01930	6c_BR_01980	9a5c_BR_02050	APL-1BX_w2_IT_02010	APL-87X_509_IT_02010	APL10_XF37_IT_02070	APL11_XF38_IT_02070	APL12_XF39_IT_01970	APL13_XF40_IT_02050	APL14_XF41_IT_02060	APL15_XF42_IT_02060	APL17_XF44_IT_02070	APL18_IT_02070	APL19_XF45_IT_02070
group_576		hypothetical protein	337	341	1.01187	AlmaEM3_GA_10150	BB01_GA_10150	BB08-1_FL_16310	BBI64_GA_10990	11399_BR_11180	14B1_GA_08750	14B2_GA_08740	14B3_GA_08810	14B4_GA_08770	14B5_GA_08770	14B6_GA_08680	14B7_GA_08740	15B1_GA_08820	15B2_GA_08760	15B3_GA_08760	15M1_GA_08770	16B1_GA_08740	16B2_GA_09150	16B3_GA_08700	16B4_GA_08790	16B5_GA_08820	16B6_GA_08770	16M2_GA_09350	16M3_GA_09130	16M5_GA_08810	16M6_GA_08750	16M7_GA_08800	16M8_GA_08810	16M9_GA_08780	3124_BR_10360	32_BR_09740	6c_BR_09910	9a5c_BR_18830	APL-1BX_w2_IT_09440	APL-87X_509_IT_09440	APL10_XF37_IT_09250	APL11_XF38_IT_09270	APL12_XF39_IT_09250	APL13_XF40_IT_09210	APL14_XF41_IT_09250	APL15_XF42_IT_09260	APL17_XF44_IT_09200	APL18_IT_09270	APL19_XF45_IT_09200
cyoC~~~cyoC_1~~~cyoC_2	cyoC;cyoC_1;cyoC_2	Cytochrome bo(3) ubiquinol oxidase subunit 3	337	338	1.00297	AlmaEM3_GA_07860	BB01_GA_07830	BB08-1_FL_07090	BBI64_GA_08260	11399_BR_16940	14B1_GA_06730	14B2_GA_06710	14B3_GA_06770	14B4_GA_06740	14B5_GA_06730	14B6_GA_06660	14B7_GA_06720	15B1_GA_06780	15B2_GA_06730	15B3_GA_06730	15M1_GA_06740	16B1_GA_06710	16B2_GA_07040	16B3_GA_06680	16B4_GA_06730	16B5_GA_06790	16B6_GA_06720	16M2_GA_06990	16M3_GA_06830	16M5_GA_06770	16M6_GA_06730	16M7_GA_06760	16M8_GA_06770	16M9_GA_06740	3124_BR_17170	32_BR_15600	6c_BR_15950	9a5c_BR_12640	APL-1BX_w2_IT_15880	APL-87X_509_IT_15880	APL10_XF37_IT_14390	APL11_XF38_IT_14400	APL12_XF39_IT_14450	APL13_XF40_IT_14360	APL14_XF41_IT_14420	APL15_XF42_IT_14410	APL17_XF44_IT_14330	APL18_IT_14430	APL19_XF45_IT_14330
xcpT	;xcpT	hypothetical protein;Type II secretion system protein G	337	337	1	AlmaEM3_GA_09050	BB01_GA_09030	BB08-1_FL_08350	BBI64_GA_09520	11399_BR_15750	14B1_GA_07910	14B2_GA_07900	14B3_GA_07970	14B4_GA_07930	14B5_GA_07920	14B6_GA_07850	14B7_GA_07910	15B1_GA_07970	15B2_GA_07930	15B3_GA_07920	15M1_GA_07930	16B1_GA_07900	16B2_GA_08280	16B3_GA_07870	16B4_GA_07940	16B5_GA_07960	16B6_GA_07920	16M2_GA_08210	16M3_GA_08010	16M5_GA_07960	16M6_GA_07910	16M7_GA_07950	16M8_GA_07960	16M9_GA_07930	3124_BR_15390	32_BR_14300	6c_BR_14160	9a5c_BR_13840	APL-1BX_w2_IT_14690	APL-87X_509_IT_14690	APL10_XF37_IT_13200	APL11_XF38_IT_13210	APL12_XF39_IT_13260	APL13_XF40_IT_13170	APL14_XF41_IT_13220	APL15_XF42_IT_13220	APL17_XF44_IT_13140	APL18_IT_13240	APL19_XF45_IT_13140
argE~~~argE	argE';;argE	N-acetyl-L-citrulline deacetylase;hypothetical protein;Acetylornithine deacetylase	337	338	1.00297	AlmaEM3_GA_03400	BB01_GA_03250	BB08-1_FL_03480	BBI64_GA_03520	11399_BR_20330	14B1_GA_03160	14B2_GA_03160	14B3_GA_03150	14B4_GA_03150	14B5_GA_03170	14B6_GA_03140	14B7_GA_03170	15B1_GA_03170	15B2_GA_03160	15B3_GA_03160	15M1_GA_03160	16B1_GA_03150	16B2_GA_03280	16B3_GA_03150	16B4_GA_03150	16B5_GA_03160	16B6_GA_03140	16M2_GA_03260	16M3_GA_03190	16M5_GA_03160	16M6_GA_03160	16M7_GA_03180	16M8_GA_03170	16M9_GA_03170	3124_BR_20660	32_BR_19180	6c_BR_19630	9a5c_BR_09180	APL-1BX_w2_IT_19510	APL-87X_509_IT_19510	APL10_XF37_IT_17870	APL11_XF38_IT_17880	APL12_XF39_IT_17920	APL13_XF40_IT_17870	APL14_XF41_IT_17910	APL15_XF42_IT_17910	APL17_XF44_IT_17840	APL18_IT_17920	APL19_XF45_IT_17810
group_565		hypothetical protein	337	337	1	AlmaEM3_GA_01750	BB01_GA_01620	BB08-1_FL_01800	BBI64_GA_01860	11399_BR_01750	14B1_GA_01610	14B2_GA_01610	14B3_GA_01610	14B4_GA_01610	14B5_GA_01620	14B6_GA_01600	14B7_GA_01620	15B1_GA_01630	15B2_GA_01620	15B3_GA_01610	15M1_GA_01620	16B1_GA_01610	16B2_GA_01700	16B3_GA_01600	16B4_GA_01600	16B5_GA_01610	16B6_GA_01600	16M2_GA_01670	16M3_GA_01610	16M5_GA_01620	16M6_GA_01620	16M7_GA_01620	16M8_GA_01620	16M9_GA_01630	3124_BR_01690	32_BR_01640	6c_BR_01680	9a5c_BR_01760	APL-1BX_w2_IT_01700	APL-87X_509_IT_01700	APL10_XF37_IT_01770	APL11_XF38_IT_01770	APL12_XF39_IT_01670	APL13_XF40_IT_01750	APL14_XF41_IT_01760	APL15_XF42_IT_01760	APL17_XF44_IT_01770	APL18_IT_01770	APL19_XF45_IT_01770
ppsA_3~~~ppsA_2~~~ppsA_1~~~ppsA	ppsA_3;ppsA_2;ppsA_1;;ppsA	Phosphoenolpyruvate synthase;hypothetical protein	337	342	1.01484	AlmaEM3_GA_06160	BB01_GA_05870	BB08-1_FL_14640	BBI64_GA_06720	11399_BR_18060	14B1_GA_05630	14B2_GA_05620	14B3_GA_05670	14B4_GA_05630	14B5_GA_05630	14B6_GA_05570	14B7_GA_05620	15B1_GA_05660	15B2_GA_05620	15B3_GA_05620	15M1_GA_05650	16B1_GA_05610	16B2_GA_05870	16B3_GA_05590	16B4_GA_05600	16B5_GA_05640	16B6_GA_05580	16M2_GA_05810	16M3_GA_05670	16M5_GA_05660	16M6_GA_05630	16M7_GA_05650	16M8_GA_05650	16M9_GA_05630	3124_BR_18290	32_BR_16750	6c_BR_17030	9a5c_BR_11520	APL-1BX_w2_IT_17000	APL-87X_509_IT_17000	APL10_XF37_IT_15490	APL11_XF38_IT_15510	APL12_XF39_IT_15540	APL13_XF40_IT_15480	APL14_XF41_IT_15530	APL15_XF42_IT_15520	APL17_XF44_IT_15430	APL18_IT_15530	APL19_XF45_IT_15440
rplC_2~~~rplC~~~rplC_1	;rplC_2;rplC;rplC_1	hypothetical protein;50S ribosomal protein L3	337	340	1.0089	AlmaEM3_GA_05000	BB01_GA_04860	BB08-1_FL_05360	BBI64_GA_05560	11399_BR_19030	14B1_GA_04610	14B2_GA_04580	14B3_GA_04630	14B4_GA_04570	14B5_GA_04610	14B6_GA_04560	14B7_GA_04590	15B1_GA_04630	15B2_GA_04590	15B3_GA_04590	15M1_GA_04600	16B1_GA_04580	16B2_GA_04790	16B3_GA_04550	16B4_GA_04600	16B5_GA_04590	16B6_GA_04560	16M2_GA_04750	16M3_GA_04630	16M5_GA_04620	16M6_GA_04590	16M7_GA_04620	16M8_GA_04610	16M9_GA_04590	3124_BR_19280	32_BR_17770	6c_BR_18240	9a5c_BR_10530	APL-1BX_w2_IT_18110	APL-87X_509_IT_18110	APL10_XF37_IT_16510	APL11_XF38_IT_16520	APL12_XF39_IT_16550	APL13_XF40_IT_16500	APL14_XF41_IT_16540	APL15_XF42_IT_16540	APL17_XF44_IT_16490	APL18_IT_16550	APL19_XF45_IT_16460
group_546		hypothetical protein	337	337	1	AlmaEM3_GA_17640	BB01_GA_17660	BB08-1_FL_19310	BBI64_GA_19560	11399_BR_04030	14B1_GA_17190	14B2_GA_17150	14B3_GA_17270	14B4_GA_17260	14B5_GA_17290	14B6_GA_16960	14B7_GA_17160	15B1_GA_17250	15B2_GA_17290	15B3_GA_17260	15M1_GA_17200	16B1_GA_17110	16B2_GA_17970	16B3_GA_17080	16B4_GA_17350	16B5_GA_17450	16B6_GA_17290	16M2_GA_17960	16M3_GA_17570	16M5_GA_17260	16M6_GA_17120	16M7_GA_17320	16M8_GA_17360	16M9_GA_17270	3124_BR_03970	32_BR_03840	6c_BR_04390	9a5c_BR_04010	APL-1BX_w2_IT_03990	APL-87X_509_IT_03990	APL10_XF37_IT_04010	APL11_XF38_IT_04030	APL12_XF39_IT_04050	APL13_XF40_IT_03980	APL14_XF41_IT_04020	APL15_XF42_IT_04000	APL17_XF44_IT_04030	APL18_IT_04020	APL19_XF45_IT_04020
[truncated: 4,587 more rows]
[truncated: 292 more columns]
