# Supplementary material for: A genomic locus uniquely encoded by blueberry-infecting Xylella fastidiosa strains affects motility and biofilm formation in vitro, and virulence in planta
Source: PLoS One. 2026 Apr 3;21(4):e0346230. doi: 10.1371/journal.pone.0346230 (PMC13048404; doi:10.1371/journal.pone.0346230)
Supplement: S3 Table — (XLSX) [file pone.0346230.s003.xlsx]

## Sheet: Sheet1
Gene	Non-unique Gene name	Annotation	Number_pos_present_in	Number_neg_present_in	Number_pos_not_present_in	Number_neg_not_present_in	Sensitivity	Specificity	Odds_ratio	Naive_p	Bonferroni_p	Benjamini_H_p	Max_Pairwise_comparisons	Max_supporting_pairs	Max_opposing_pairs	Best_pairwise_comp_p	Worst_pairwise_comp_p
group_1986		hypothetical protein	4	2	0	330	100	99.3976	inf	2.87559e-08	0.000144096	0.000144096	2	2	0	0.5	0.5
group_1088		hypothetical protein	4	5	0	327	100	98.494	inf	2.4155e-07	0.00121041	0.000403469	2	2	0	0.5	0.5
group_1696		hypothetical protein	4	8	0	324	100	97.5904	inf	9.48946e-07	0.00475517	0.000951034	2	2	0	0.5	0.5
group_1840		hypothetical protein	4	8	0	324	100	97.5904	inf	9.48946e-07	0.00475517	0.000951034	2	2	0	0.5	0.5
group_969		hypothetical protein	4	9	0	323	100	97.2892	inf	1.3707e-06	0.00686858	0.00114476	1	1	0	1	1
group_778		hypothetical protein	4	11	0	321	100	96.6867	inf	2.61679e-06	0.0131127	0.00145697	1	1	0	1	1
group_2335		hypothetical protein	4	11	0	321	100	96.6867	inf	2.61679e-06	0.0131127	0.00145697	2	2	0	0.5	0.5
group_2063		hypothetical protein	4	12	0	320	100	96.3855	inf	3.48906e-06	0.0174837	0.00158942	2	2	0	0.5	0.5
group_2328		hypothetical protein	4	12	0	320	100	96.3855	inf	3.48906e-06	0.0174837	0.00158942	1	1	0	1	1
group_1619		hypothetical protein	4	15	0	317	100	95.4819	inf	7.43054e-06	0.0372344	0.00219026	1	1	0	1	1
group_1482		hypothetical protein	4	16	0	316	100	95.1807	inf	9.28817e-06	0.046543	0.0023956	1	1	0	1	1
group_2116		hypothetical protein	4	17	0	315	100	94.8795	inf	1.14736e-05	0.0574943	0.0023956	1	1	0	1	1
group_1261		hypothetical protein	4	17	0	315	100	94.8795	inf	1.14736e-05	0.0574943	0.0023956	1	1	0	1	1
group_730		hypothetical protein	4	17	0	315	100	94.8795	inf	1.14736e-05	0.0574943	0.0023956	3	3	0	0.25	0.25
group_1922		hypothetical protein	4	18	0	314	100	94.5783	inf	1.40233e-05	0.0702708	0.00281083	1	1	0	1	1
group_220		hypothetical protein	4	19	0	313	100	94.2771	inf	1.69756e-05	0.0850647	0.00327172	1	1	0	1	1
group_598		hypothetical protein	4	21	0	311	100	93.6747	inf	2.42509e-05	0.121521	0.00335543	1	1	0	1	1
group_2462		hypothetical protein	4	21	0	311	100	93.6747	inf	2.42509e-05	0.121521	0.00335543	3	3	0	0.25	0.25
group_1384		hypothetical protein	4	21	0	311	100	93.6747	inf	2.42509e-05	0.121521	0.00335543	1	1	0	1	1
group_376		hypothetical protein	4	22	0	310	100	93.3735	inf	2.86601e-05	0.143616	0.00335543	1	1	0	1	1
group_1391		hypothetical protein	4	23	0	309	100	93.0723	inf	3.36445e-05	0.168592	0.00335543	1	1	0	1	1
group_442		hypothetical protein	4	23	0	309	100	93.0723	inf	3.36445e-05	0.168592	0.00335543	1	1	0	1	1
group_960		hypothetical protein	4	23	0	309	100	93.0723	inf	3.36445e-05	0.168592	0.00335543	1	1	0	1	1
group_1382		hypothetical protein	4	23	0	309	100	93.0723	inf	3.36445e-05	0.168592	0.00335543	2	2	0	0.5	0.5
group_1394		hypothetical protein	4	24	0	308	100	92.7711	inf	3.92519e-05	0.196691	0.00335543	1	1	0	1	1
group_1651		hypothetical protein	4	24	0	308	100	92.7711	inf	3.92519e-05	0.196691	0.00335543	1	1	0	1	1
group_971		hypothetical protein	4	24	0	308	100	92.7711	inf	3.92519e-05	0.196691	0.00335543	1	1	0	1	1
group_1162		hypothetical protein	4	24	0	308	100	92.7711	inf	3.92519e-05	0.196691	0.00335543	1	1	0	1	1
group_444		hypothetical protein	4	24	0	308	100	92.7711	inf	3.92519e-05	0.196691	0.00335543	1	1	0	1	1
group_859		hypothetical protein	4	24	0	308	100	92.7711	inf	3.92519e-05	0.196691	0.00335543	1	1	0	1	1
group_1069		hypothetical protein	4	25	0	307	100	92.4699	inf	4.55322e-05	0.228162	0.00335543	1	1	0	1	1
yjjV~~~ycfH	yjjV;ycfH	putative metal-dependent hydrolase YjjV;putative metal-dependent hydrolase YcfH	4	25	0	307	100	92.4699	inf	4.55322e-05	0.228162	0.00335543	1	1	0	1	1
group_492		hypothetical protein	4	25	0	307	100	92.4699	inf	4.55322e-05	0.228162	0.00335543	1	1	0	1	1
group_493		hypothetical protein	4	25	0	307	100	92.4699	inf	4.55322e-05	0.228162	0.00335543	1	1	0	1	1
group_2523		hypothetical protein	4	25	0	307	100	92.4699	inf	4.55322e-05	0.228162	0.00335543	1	1	0	1	1
group_797		hypothetical protein	4	25	0	307	100	92.4699	inf	4.55322e-05	0.228162	0.00335543	1	1	0	1	1
group_426		hypothetical protein	4	25	0	307	100	92.4699	inf	4.55322e-05	0.228162	0.00335543	1	1	0	1	1
group_2557		hypothetical protein	4	25	0	307	100	92.4699	inf	4.55322e-05	0.228162	0.00335543	1	1	0	1	1
group_1192		hypothetical protein	4	25	0	307	100	92.4699	inf	4.55322e-05	0.228162	0.00335543	1	1	0	1	1
group_1945		hypothetical protein	4	25	0	307	100	92.4699	inf	4.55322e-05	0.228162	0.00335543	1	1	0	1	1
group_169		hypothetical protein	4	25	0	307	100	92.4699	inf	4.55322e-05	0.228162	0.00335543	1	1	0	1	1
group_1659		hypothetical protein	4	25	0	307	100	92.4699	inf	4.55322e-05	0.228162	0.00335543	1	1	0	1	1
group_1082		hypothetical protein	4	25	0	307	100	92.4699	inf	4.55322e-05	0.228162	0.00335543	1	1	0	1	1
group_2467		hypothetical protein	4	25	0	307	100	92.4699	inf	4.55322e-05	0.228162	0.00335543	1	1	0	1	1
group_507		hypothetical protein	4	25	0	307	100	92.4699	inf	4.55322e-05	0.228162	0.00335543	1	1	0	1	1
group_661		hypothetical protein	4	25	0	307	100	92.4699	inf	4.55322e-05	0.228162	0.00335543	1	1	0	1	1
group_638		hypothetical protein	4	25	0	307	100	92.4699	inf	4.55322e-05	0.228162	0.00335543	1	1	0	1	1
group_741		hypothetical protein	4	25	0	307	100	92.4699	inf	4.55322e-05	0.228162	0.00335543	1	1	0	1	1
group_514		hypothetical protein	4	25	0	307	100	92.4699	inf	4.55322e-05	0.228162	0.00335543	1	1	0	1	1
group_1775		hypothetical protein	4	25	0	307	100	92.4699	inf	4.55322e-05	0.228162	0.00335543	1	1	0	1	1
group_2252		hypothetical protein	4	26	0	306	100	92.1687	inf	5.25371e-05	0.263264	0.00335543	1	1	0	1	1
group_2419		hypothetical protein	4	26	0	306	100	92.1687	inf	5.25371e-05	0.263264	0.00335543	1	1	0	1	1
group_613		hypothetical protein	4	26	0	306	100	92.1687	inf	5.25371e-05	0.263264	0.00335543	1	1	0	1	1
group_2054		hypothetical protein	4	26	0	306	100	92.1687	inf	5.25371e-05	0.263264	0.00335543	1	1	0	1	1
group_464		hypothetical protein	4	26	0	306	100	92.1687	inf	5.25371e-05	0.263264	0.00335543	1	1	0	1	1
group_2458		hypothetical protein	4	26	0	306	100	92.1687	inf	5.25371e-05	0.263264	0.00335543	1	1	0	1	1
group_2350		hypothetical protein	4	26	0	306	100	92.1687	inf	5.25371e-05	0.263264	0.00335543	1	1	0	1	1
group_1830		hypothetical protein	4	26	0	306	100	92.1687	inf	5.25371e-05	0.263264	0.00335543	1	1	0	1	1
group_1079		hypothetical protein	4	26	0	306	100	92.1687	inf	5.25371e-05	0.263264	0.00335543	1	1	0	1	1
group_1953		hypothetical protein	4	26	0	306	100	92.1687	inf	5.25371e-05	0.263264	0.00335543	1	1	0	1	1
group_2794		hypothetical protein	4	26	0	306	100	92.1687	inf	5.25371e-05	0.263264	0.00335543	1	1	0	1	1
group_2216		hypothetical protein	4	26	0	306	100	92.1687	inf	5.25371e-05	0.263264	0.00335543	1	1	0	1	1
group_1244		hypothetical protein	4	27	0	305	100	91.8675	inf	6.03204e-05	0.302266	0.00347432	1	1	0	1	1
group_1883		hypothetical protein	4	27	0	305	100	91.8675	inf	6.03204e-05	0.302266	0.00347432	1	1	0	1	1
nagZ_1~~~nagZ~~~nagZ_2	nagZ_1;;nagZ;nagZ_2	Beta-hexosaminidase;hypothetical protein;Beta-hexosaminidase A	4	27	0	305	100	91.8675	inf	6.03204e-05	0.302266	0.00347432	1	1	0	1	1
group_2474		hypothetical protein	4	27	0	305	100	91.8675	inf	6.03204e-05	0.302266	0.00347432	1	1	0	1	1
group_112		hypothetical protein	4	27	0	305	100	91.8675	inf	6.03204e-05	0.302266	0.00347432	1	1	0	1	1
group_1781		hypothetical protein	4	28	0	304	100	91.5663	inf	6.89376e-05	0.345446	0.00367496	1	1	0	1	1
group_225		hypothetical protein	4	28	0	304	100	91.5663	inf	6.89376e-05	0.345446	0.00367496	2	2	0	0.5	0.5
group_237		hypothetical protein	4	28	0	304	100	91.5663	inf	6.89376e-05	0.345446	0.00367496	1	1	0	1	1
group_319		hypothetical protein	4	28	0	304	100	91.5663	inf	6.89376e-05	0.345446	0.00367496	1	1	0	1	1
group_1263		hypothetical protein	4	28	0	304	100	91.5663	inf	6.89376e-05	0.345446	0.00367496	1	1	0	1	1
group_2445		hypothetical protein	4	28	0	304	100	91.5663	inf	6.89376e-05	0.345446	0.00367496	2	2	0	0.5	0.5
pepA_1	;pepA_1	hypothetical protein;cytosol aminopeptidase	4	29	0	303	100	91.2651	inf	7.84462e-05	0.393094	0.00377975	2	2	0	0.5	0.5
group_2681		hypothetical protein	4	29	0	303	100	91.2651	inf	7.84462e-05	0.393094	0.00377975	1	1	0	1	1
group_745		hypothetical protein	4	29	0	303	100	91.2651	inf	7.84462e-05	0.393094	0.00377975	1	1	0	1	1
fitB~~~fitB_3~~~fitB_1	fitB;fitB_3;fitB_1	Toxin FitB	4	29	0	303	100	91.2651	inf	7.84462e-05	0.393094	0.00377975	1	1	0	1	1
group_320		hypothetical protein	4	29	0	303	100	91.2651	inf	7.84462e-05	0.393094	0.00377975	1	1	0	1	1
group_2489		hypothetical protein	4	30	0	302	100	90.9639	inf	8.89057e-05	0.445507	0.00412506	2	2	0	0.5	0.5
dpnA_2~~~dpnA~~~dpnA_1~~~dpnA_3~~~dpnA_5	;dpnA_2;dpnA;dpnA_1;dpnA_3;dpnA_5	hypothetical protein;Modification methylase DpnIIB	4	30	0	302	100	90.9639	inf	8.89057e-05	0.445507	0.00412506	1	1	0	1	1
group_2075		hypothetical protein	4	31	0	301	100	90.6627	inf	0.000100377	0.502991	0.00457265	1	1	0	1	1
group_1776		hypothetical protein	4	31	0	301	100	90.6627	inf	0.000100377	0.502991	0.00457265	1	1	0	1	1
group_1338		hypothetical protein	4	33	0	299	100	90.0602	inf	0.000126612	0.634455	0.00566478	1	1	0	1	1
group_1165		hypothetical protein	4	34	0	298	100	89.759	inf	0.000141508	0.709097	0.0059588	1	1	0	1	1
group_1985		hypothetical protein	4	34	0	298	100	89.759	inf	0.000141508	0.709097	0.0059588	1	1	0	1	1
group_269		hypothetical protein	4	35	0	297	100	89.4578	inf	0.00015768	0.790136	0.00637207	1	1	0	1	1
group_1234		hypothetical protein	4	35	0	297	100	89.4578	inf	0.00015768	0.790136	0.00637207	1	1	0	1	1
group_2703		hypothetical protein	4	36	0	296	100	89.1566	inf	0.0001752	0.877929	0.00685882	2	2	0	0.5	0.5
group_166		hypothetical protein	4	36	0	296	100	89.1566	inf	0.0001752	0.877929	0.00685882	1	1	0	1	1
group_410		hypothetical protein	4	36	0	296	100	89.1566	inf	0.0001752	0.877929	0.00685882	1	1	0	1	1
group_227		hypothetical protein	4	37	0	295	100	88.8554	inf	0.000194141	0.972841	0.00726	1	1	0	1	1
group_201		hypothetical protein	4	37	0	295	100	88.8554	inf	0.000194141	0.972841	0.00726	2	2	0	0.5	0.5
group_740		hypothetical protein	4	37	0	295	100	88.8554	inf	0.000194141	0.972841	0.00726	1	1	0	1	1
group_1256		hypothetical protein	4	37	0	295	100	88.8554	inf	0.000194141	0.972841	0.00726	1	1	0	1	1
group_1430		hypothetical protein	4	38	0	294	100	88.5542	inf	0.000214577	1	0.00773557	1	1	0	1	1
group_206		hypothetical protein	4	38	0	294	100	88.5542	inf	0.000214577	1	0.00773557	2	2	0	0.5	0.5
group_202		hypothetical protein	4	38	0	294	100	88.5542	inf	0.000214577	1	0.00773557	2	2	0	0.5	0.5
group_190		hypothetical protein	4	38	0	294	100	88.5542	inf	0.000214577	1	0.00773557	2	2	0	0.5	0.5
group_212		hypothetical protein	4	38	0	294	100	88.5542	inf	0.000214577	1	0.00773557	2	2	0	0.5	0.5
group_979		hypothetical protein	4	39	0	293	100	88.253	inf	0.000236585	1	0.00812004	1	1	0	1	1
group_830		hypothetical protein	4	39	0	293	100	88.253	inf	0.000236585	1	0.00812004	1	1	0	1	1
group_2042		hypothetical protein	4	39	0	293	100	88.253	inf	0.000236585	1	0.00812004	1	1	0	1	1
group_854		hypothetical protein	4	39	0	293	100	88.253	inf	0.000236585	1	0.00812004	1	1	0	1	1
group_95		hypothetical protein	4	40	0	292	100	87.9518	inf	0.000260243	1	0.00852339	1	1	0	1	1
group_2734		hypothetical protein	4	40	0	292	100	87.9518	inf	0.000260243	1	0.00852339	1	1	0	1	1
group_189		hypothetical protein	4	40	0	292	100	87.9518	inf	0.000260243	1	0.00852339	2	2	0	0.5	0.5
group_193		hypothetical protein	4	40	0	292	100	87.9518	inf	0.000260243	1	0.00852339	2	2	0	0.5	0.5
group_195		hypothetical protein	4	40	0	292	100	87.9518	inf	0.000260243	1	0.00852339	2	2	0	0.5	0.5
group_209		hypothetical protein	4	40	0	292	100	87.9518	inf	0.000260243	1	0.00852339	1	1	0	1	1
group_171		hypothetical protein	4	41	0	291	100	87.6506	inf	0.000285633	1	0.00883522	1	1	0	1	1
group_1397		hypothetical protein	4	41	0	291	100	87.6506	inf	0.000285633	1	0.00883522	1	1	0	1	1
group_652		hypothetical protein	4	41	0	291	100	87.6506	inf	0.000285633	1	0.00883522	1	1	0	1	1
group_1605		hypothetical protein	4	41	0	291	100	87.6506	inf	0.000285633	1	0.00883522	1	1	0	1	1
group_188		hypothetical protein	4	41	0	291	100	87.6506	inf	0.000285633	1	0.00883522	1	1	0	1	1
group_1672		hypothetical protein	4	41	0	291	100	87.6506	inf	0.000285633	1	0.00883522	1	1	0	1	1
group_564		hypothetical protein	4	41	0	291	100	87.6506	inf	0.000285633	1	0.00883522	1	1	0	1	1
group_1407		hypothetical protein	4	41	0	291	100	87.6506	inf	0.000285633	1	0.00883522	1	1	0	1	1
group_2317		hypothetical protein	4	43	0	289	100	87.0482	inf	0.000341937	1	0.00966084	1	1	0	1	1
group_146		hypothetical protein	4	43	0	289	100	87.0482	inf	0.000341937	1	0.00966084	2	2	0	0.5	0.5
group_2059		hypothetical protein	4	43	0	289	100	87.0482	inf	0.000341937	1	0.00966084	1	1	0	1	1
group_2765		hypothetical protein	4	43	0	289	100	87.0482	inf	0.000341937	1	0.00966084	1	1	0	1	1
group_2751	;dpnM_1	hypothetical protein;Modification methylase DpnIIA	4	43	0	289	100	87.0482	inf	0.000341937	1	0.00966084	1	1	0	1	1
group_2241		hypothetical protein	4	43	0	289	100	87.0482	inf	0.000341937	1	0.00966084	1	1	0	1	1
higA1_1	;higA-1_1	hypothetical protein;Antitoxin HigA-1	4	45	0	287	100	86.4458	inf	0.00040618	1	0.011002	1	1	0	1	1
group_2071		hypothetical protein	4	45	0	287	100	86.4458	inf	0.00040618	1	0.011002	1	1	0	1	1
group_1104		hypothetical protein	4	46	0	286	100	86.1446	inf	0.0004415	1	0.011644	1	1	0	1	1
rpsJ	rpsJ	30S ribosomal protein S10	4	47	0	285	100	85.8434	inf	0.000479074	1	0.0124386	2	2	0	0.5	0.5
group_875		hypothetical protein	4	47	0	285	100	85.8434	inf	0.000479074	1	0.0124386	1	1	0	1	1
group_2629		hypothetical protein	4	48	0	284	100	85.5422	inf	0.000518997	1	0.0128113	1	1	0	1	1
group_13		hypothetical protein	4	48	0	284	100	85.5422	inf	0.000518997	1	0.0128113	1	1	0	1	1
group_3		hypothetical protein	4	48	0	284	100	85.5422	inf	0.000518997	1	0.0128113	1	1	0	1	1
group_2833		hypothetical protein	4	48	0	284	100	85.5422	inf	0.000518997	1	0.0128113	1	1	0	1	1
group_2487		hypothetical protein	4	48	0	284	100	85.5422	inf	0.000518997	1	0.0128113	1	1	0	1	1
group_570		hypothetical protein	4	48	0	284	100	85.5422	inf	0.000518997	1	0.0128113	1	1	0	1	1
group_676		hypothetical protein	4	48	0	284	100	85.5422	inf	0.000518997	1	0.0128113	1	1	0	1	1
group_1461		hypothetical protein	4	48	0	284	100	85.5422	inf	0.000518997	1	0.0128113	1	1	0	1	1
group_2282		hypothetical protein	4	48	0	284	100	85.5422	inf	0.000518997	1	0.0128113	3	3	0	0.25	0.25
group_1373		hypothetical protein	4	49	0	283	100	85.241	inf	0.000561364	1	0.0137219	1	1	0	1	1
group_2281		hypothetical protein	4	49	0	283	100	85.241	inf	0.000561364	1	0.0137219	1	1	0	1	1
group_2410		hypothetical protein	4	50	0	282	100	84.9398	inf	0.000606273	1	0.0141304	1	1	0	1	1
group_1978		hypothetical protein	4	50	0	282	100	84.9398	inf	0.000606273	1	0.0141304	1	1	0	1	1
group_1337		hypothetical protein	4	50	0	282	100	84.9398	inf	0.000606273	1	0.0141304	1	1	0	1	1
group_1336		hypothetical protein	4	50	0	282	100	84.9398	inf	0.000606273	1	0.0141304	1	1	0	1	1
group_1340		hypothetical protein	4	50	0	282	100	84.9398	inf	0.000606273	1	0.0141304	1	1	0	1	1
group_2655		hypothetical protein	4	50	0	282	100	84.9398	inf	0.000606273	1	0.0141304	1	1	0	1	1
group_360		hypothetical protein	4	50	0	282	100	84.9398	inf	0.000606273	1	0.0141304	1	1	0	1	1
group_862		hypothetical protein	4	51	0	281	100	84.6386	inf	0.000653824	1	0.014497	1	1	0	1	1
group_2730		hypothetical protein	4	51	0	281	100	84.6386	inf	0.000653824	1	0.014497	1	1	0	1	1
group_407		hypothetical protein	4	51	0	281	100	84.6386	inf	0.000653824	1	0.014497	1	1	0	1	1
group_2815	pilA_1;pilE;	Fimbrial protein;hypothetical protein	4	51	0	281	100	84.6386	inf	0.000653824	1	0.014497	1	1	0	1	1
group_1780		hypothetical protein	4	52	0	280	100	84.3373	inf	0.000704118	1	0.0152083	1	1	0	1	1
group_127		hypothetical protein	4	53	0	279	100	84.0361	inf	0.000757259	1	0.0161473	1	1	0	1	1
group_889		hypothetical protein	4	56	0	276	100	83.1325	inf	0.000934827	1	0.0196824	1	1	0	1	1
group_179		hypothetical protein	4	59	0	273	100	82.2289	inf	0.00114193	1	0.0234516	1	1	0	1	1
group_2025		hypothetical protein	4	60	0	272	100	81.9277	inf	0.00121806	1	0.0236337	1	1	0	1	1
cdiA2_2~~~cdiA2_1	;cdiA2_2;cdiA2_1	hypothetical protein;tRNA nuclease CdiA-2	4	61	0	271	100	81.6265	inf	0.00129793	1	0.0248241	1	1	0	1	1
cya_1~~~cya_2	;cya_1;cya_2	hypothetical protein;Bifunctional hemolysin/adenylate cyclase	4	67	0	265	100	79.8193	inf	0.00186269	1	0.0340654	1	1	0	1	1
group_430		hypothetical protein	4	67	0	265	100	79.8193	inf	0.00186269	1	0.0340654	1	1	0	1	1
group_1525		hypothetical protein	4	90	0	242	100	72.8916	inf	0.00584609	1	0.0976491	1	1	0	1	1
group_1393		hypothetical protein	4	93	0	239	100	71.988	inf	0.00664232	1	0.109489	1	1	0	1	1
group_2485		hypothetical protein	4	93	0	239	100	71.988	inf	0.00664232	1	0.109489	2	2	0	0.5	0.5
group_1455		hypothetical protein	4	93	0	239	100	71.988	inf	0.00664232	1	0.109489	1	1	0	1	1
group_908		hypothetical protein	4	94	0	238	100	71.6867	inf	0.00692497	1	0.112301	1	1	0	1	1
group_909		hypothetical protein	4	95	0	237	100	71.3855	inf	0.00721655	1	0.116652	1	1	0	1	1
group_1833		hypothetical protein	4	97	0	235	100	70.7831	inf	0.00782723	1	0.126116	1	1	0	1	1
group_223		hypothetical protein	4	98	0	234	100	70.4819	inf	0.0081467	1	0.129597	2	2	0	0.5	0.5
group_2011		hypothetical protein	4	98	0	234	100	70.4819	inf	0.0081467	1	0.129597	1	1	0	1	1
group_1950		hypothetical protein	4	103	0	229	100	68.9759	inf	0.00989322	1	0.153009	1	1	0	1	1
group_1561		hypothetical protein	4	104	0	228	100	68.6747	inf	0.0102737	1	0.157436	1	1	0	1	1
group_1739		hypothetical protein	4	105	0	227	100	68.3735	inf	0.0106651	1	0.161948	1	1	0	1	1
tnpR	;tnpR	hypothetical protein;Transposon gamma-delta resolvase	4	109	0	223	100	67.1687	inf	0.0123435	1	0.172293	1	1	0	1	1
group_1056		hypothetical protein	4	109	0	223	100	67.1687	inf	0.0123435	1	0.172293	1	1	0	1	1
group_1963		hypothetical protein	4	111	0	221	100	66.5663	inf	0.0132533	1	0.182451	1	1	0	1	1
group_1285		hypothetical protein	4	112	0	220	100	66.2651	inf	0.0137266	1	0.185903	1	1	0	1	1
group_2024		hypothetical protein	4	112	0	220	100	66.2651	inf	0.0137266	1	0.185903	2	2	0	0.5	0.5
group_1370		hypothetical protein	4	113	0	219	100	65.9639	inf	0.0142125	1	0.190936	1	1	0	1	1
group_2408		hypothetical protein	4	115	0	217	100	65.3614	inf	0.0152229	1	0.201588	2	2	0	0.5	0.5
group_2463		hypothetical protein	4	120	0	212	100	63.8554	inf	0.0179845	1	0.231077	2	2	0	0.5	0.5
group_2236		hypothetical protein	4	120	0	212	100	63.8554	inf	0.0179845	1	0.231077	1	1	0	1	1
group_2193		hypothetical protein	4	121	0	211	100	63.5542	inf	0.018579	1	0.232748	2	2	0	0.5	0.5
group_2325		hypothetical protein	4	121	0	211	100	63.5542	inf	0.018579	1	0.232748	2	2	0	0.5	0.5
group_2494		hypothetical protein	4	121	0	211	100	63.5542	inf	0.018579	1	0.232748	1	1	0	1	1
group_1699		hypothetical protein	4	121	0	211	100	63.5542	inf	0.018579	1	0.232748	2	2	0	0.5	0.5
group_2843		hypothetical protein	4	121	0	211	100	63.5542	inf	0.018579	1	0.232748	2	2	0	0.5	0.5
group_2119		hypothetical protein	4	121	0	211	100	63.5542	inf	0.018579	1	0.232748	2	2	0	0.5	0.5
group_2323		hypothetical protein	4	121	0	211	100	63.5542	inf	0.018579	1	0.232748	2	2	0	0.5	0.5
group_629		hypothetical protein	4	121	0	211	100	63.5542	inf	0.018579	1	0.232748	2	2	0	0.5	0.5
group_2517		hypothetical protein	4	122	0	210	100	63.253	inf	0.0191881	1	0.236827	2	2	0	0.5	0.5
group_2102		hypothetical protein	4	122	0	210	100	63.253	inf	0.0191881	1	0.236827	2	2	0	0.5	0.5
group_1657		hypothetical protein	4	122	0	210	100	63.253	inf	0.0191881	1	0.236827	2	2	0	0.5	0.5
group_2546		hypothetical protein	4	124	0	208	100	62.6506	inf	0.0204512	1	0.249346	2	2	0	0.5	0.5
group_2120		hypothetical protein	4	125	0	207	100	62.3494	inf	0.0211057	1	0.254232	2	2	0	0.5	0.5
group_684		hypothetical protein	4	127	0	205	100	61.747	inf	0.0224615	1	0.265346	1	1	0	1	1
group_1377		hypothetical protein	4	127	0	205	100	61.747	inf	0.0224615	1	0.265346	1	1	0	1	1
group_1385		hypothetical protein	4	128	0	204	100	61.4458	inf	0.0231635	1	0.265346	1	1	0	1	1
group_2140		hypothetical protein	4	128	0	204	100	61.4458	inf	0.0231635	1	0.265346	1	1	0	1	1
group_1629		hypothetical protein	4	128	0	204	100	61.4458	inf	0.0231635	1	0.265346	1	1	0	1	1
group_28		hypothetical protein	4	129	0	203	100	61.1446	inf	0.0238817	1	0.265346	2	2	0	0.5	0.5
group_1307		hypothetical protein	4	129	0	203	100	61.1446	inf	0.0238817	1	0.265346	1	1	0	1	1
group_1381		hypothetical protein	4	129	0	203	100	61.1446	inf	0.0238817	1	0.265346	1	1	0	1	1
hsdM	;hsdM	hypothetical protein;Type I restriction enzyme EcoKI M protein	4	129	0	203	100	61.1446	inf	0.0238817	1	0.265346	1	1	0	1	1
hsdR_3	;hsdR_3	hypothetical protein;Type-1 restriction enzyme R protein	4	130	0	202	100	60.8434	inf	0.0246165	1	0.266999	1	1	0	1	1
group_1602	yffB	Protein YffB	4	130	0	202	100	60.8434	inf	0.0246165	1	0.266999	1	1	0	1	1
group_1767		hypothetical protein	4	131	0	201	100	60.5422	inf	0.0253682	1	0.269322	1	1	0	1	1
group_938		hypothetical protein	4	131	0	201	100	60.5422	inf	0.0253682	1	0.269322	1	1	0	1	1
group_500		hypothetical protein	4	132	0	200	100	60.241	inf	0.0261369	1	0.274575	1	1	0	1	1
group_274		hypothetical protein	4	133	0	199	100	59.9398	inf	0.026923	1	0.278167	1	1	0	1	1
group_1875		hypothetical protein	4	133	0	199	100	59.9398	inf	0.026923	1	0.278167	1	1	0	1	1
group_2151		hypothetical protein	4	135	0	197	100	59.3373	inf	0.0285482	1	0.286683	1	1	0	1	1
group_1156		hypothetical protein	4	135	0	197	100	59.3373	inf	0.0285482	1	0.286683	1	1	0	1	1
group_1777		hypothetical protein	4	135	0	197	100	59.3373	inf	0.0285482	1	0.286683	1	1	0	1	1
group_1565		hypothetical protein	4	136	0	196	100	59.0361	inf	0.0293878	1	0.291033	1	1	0	1	1
group_2108		hypothetical protein	4	136	0	196	100	59.0361	inf	0.0293878	1	0.291033	1	1	0	1	1
group_1266		hypothetical protein	4	138	0	194	100	58.4337	inf	0.0311226	1	0.302239	1	1	0	1	1
group_752		hypothetical protein	4	138	0	194	100	58.4337	inf	0.0311226	1	0.302239	1	1	0	1	1
group_1599		hypothetical protein	4	139	0	193	100	58.1325	inf	0.0320182	1	0.309736	1	1	0	1	1
group_1090		hypothetical protein	4	140	0	192	100	57.8313	inf	0.032933	1	0.31374	1	1	0	1	1
group_1408		hypothetical protein	4	140	0	192	100	57.8313	inf	0.032933	1	0.31374	2	2	0	0.5	0.5
group_2441		hypothetical protein	4	140	0	192	100	57.8313	inf	0.032933	1	0.31374	1	1	0	1	1
group_2722		hypothetical protein	4	141	0	191	100	57.5301	inf	0.0338673	1	0.319602	1	1	0	1	1
pilA_1~~~pilA_2~~~pilA_3	pilA_1;;pilA_2;pilA_3	Fimbrial protein;hypothetical protein	4	144	0	188	100	56.6265	inf	0.0367896	1	0.324565	1	1	0	1	1
group_2127		hypothetical protein	4	144	0	188	100	56.6265	inf	0.0367896	1	0.324565	1	1	0	1	1
parD1	parD1	Antitoxin ParD1	4	145	0	187	100	56.3253	inf	0.0378045	1	0.332932	1	1	0	1	1
group_1330		hypothetical protein	4	146	0	186	100	56.0241	inf	0.0388402	1	0.339074	1	1	0	1	1
group_2278		hypothetical protein	4	146	0	186	100	56.0241	inf	0.0388402	1	0.339074	1	1	0	1	1
hin_3~~~parE1~~~hin_2~~~hin	hin_3;parE1;;hin_2;hin	DNA-invertase hin;Toxin ParE1;hypothetical protein	4	149	0	183	100	55.1205	inf	0.0420754	1	0.361027	1	1	0	1	1
group_1609		hypothetical protein	3	1	1	331	75	99.6988	993	2.54778e-06	0.0127669	0.00145697	2	2	0	0.5	0.5
group_1379		hypothetical protein	3	2	1	330	75	99.3976	495	6.35506e-06	0.0318452	0.00199033	2	2	1	0.5	1
group_1412		hypothetical protein	3	2	1	330	75	99.3976	495	6.35506e-06	0.0318452	0.00199033	2	2	0	0.5	0.5
group_1698		hypothetical protein	3	2	1	330	75	99.3976	495	6.35506e-06	0.0318452	0.00199033	2	2	1	0.5	1
group_3514		hypothetical protein	3	5	1	327	75	98.494	196.2	3.53468e-05	0.177123	0.00335543	2	2	1	0.5	1
group_106		hypothetical protein	3	5	1	327	75	98.494	196.2	3.53468e-05	0.177123	0.00335543	2	2	1	0.5	1
group_2741		hypothetical protein	3	7	1	325	75	97.8916	139.286	7.53981e-05	0.37782	0.00377975	2	2	0	0.5	0.5
group_2007		hypothetical protein	3	7	1	325	75	97.8916	139.286	7.53981e-05	0.37782	0.00377975	1	1	1	1	1
group_664		hypothetical protein	3	7	1	325	75	97.8916	139.286	7.53981e-05	0.37782	0.00377975	2	2	1	0.5	1
lpxD_3~~~lpxD_4	lpxD_3;lpxD_4	UDP-3-O-(3-hydroxymyristoyl)glucosamine N-acyltransferase	3	7	1	325	75	97.8916	139.286	7.53981e-05	0.37782	0.00377975	2	2	1	0.5	1
dpnA_1~~~dpnA_3	dpnA_1;;dpnA_3	Modification methylase DpnIIB;hypothetical protein	3	9	1	323	75	97.2892	107.667	0.000137597	0.6895	0.0059588	2	2	1	0.5	1
group_577		hypothetical protein	3	11	1	321	75	96.6867	87.5455	0.000226614	1	0.00799693	2	1	1	1	1
group_43		hypothetical protein	3	11	1	321	75	96.6867	87.5455	0.000226614	1	0.00799693	2	2	1	0.5	1
group_361		hypothetical protein	3	12	1	320	75	96.3855	80	0.000282613	1	0.00883522	2	2	1	0.5	1
group_192		hypothetical protein	3	13	1	319	75	96.0843	73.6154	0.000347027	1	0.00966084	2	2	0	0.5	0.5
group_2577		hypothetical protein	3	14	1	318	75	95.7831	68.1429	0.000420412	1	0.0111465	2	2	1	0.5	1
group_1925		hypothetical protein	3	14	1	318	75	95.7831	68.1429	0.000420412	1	0.0111465	2	2	1	0.5	1
group_1137		hypothetical protein	3	16	1	316	75	95.1807	59.25	0.000596301	1	0.0141304	2	2	0	0.5	0.5
group_421		hypothetical protein	3	17	1	315	75	94.8795	55.5882	0.000699891	1	0.0152083	3	3	1	0.25	1
group_270		hypothetical protein	3	19	1	313	75	94.2771	49.4211	0.000941038	1	0.0197303	2	2	1	0.5	1
group_342		hypothetical protein	3	21	1	311	75	93.6747	44.4286	0.00123097	1	0.0236337	2	2	1	0.5	1
group_343		hypothetical protein	3	21	1	311	75	93.6747	44.4286	0.00123097	1	0.0236337	2	2	1	0.5	1
group_340		hypothetical protein	3	21	1	311	75	93.6747	44.4286	0.00123097	1	0.0236337	2	2	1	0.5	1
group_341		hypothetical protein	3	21	1	311	75	93.6747	44.4286	0.00123097	1	0.0236337	2	2	1	0.5	1
group_344		hypothetical protein	3	21	1	311	75	93.6747	44.4286	0.00123097	1	0.0236337	2	2	1	0.5	1
group_339		hypothetical protein	3	21	1	311	75	93.6747	44.4286	0.00123097	1	0.0236337	2	2	1	0.5	1
group_338		hypothetical protein	3	21	1	311	75	93.6747	44.4286	0.00123097	1	0.0236337	2	2	1	0.5	1
group_333		hypothetical protein	3	21	1	311	75	93.6747	44.4286	0.00123097	1	0.0236337	2	2	1	0.5	1
group_330		hypothetical protein	3	21	1	311	75	93.6747	44.4286	0.00123097	1	0.0236337	2	2	1	0.5	1
group_337		hypothetical protein	3	21	1	311	75	93.6747	44.4286	0.00123097	1	0.0236337	2	2	1	0.5	1
group_334		hypothetical protein	3	21	1	311	75	93.6747	44.4286	0.00123097	1	0.0236337	2	2	1	0.5	1
group_345		hypothetical protein	3	21	1	311	75	93.6747	44.4286	0.00123097	1	0.0236337	2	2	1	0.5	1
group_2446		hypothetical protein	3	21	1	311	75	93.6747	44.4286	0.00123097	1	0.0236337	2	2	1	0.5	1
group_2035		hypothetical protein	3	21	1	311	75	93.6747	44.4286	0.00123097	1	0.0236337	1	1	1	1	1
dnaG_1	;dnaG_1	hypothetical protein;DNA primase	3	22	1	310	75	93.3735	42.2727	0.00139553	1	0.0262894	2	2	1	0.5	1
group_1462		hypothetical protein	3	22	1	310	75	93.3735	42.2727	0.00139553	1	0.0262894	2	2	1	0.5	1
group_1283		hypothetical protein	3	24	1	308	75	92.7711	38.5	0.00176633	1	0.0326609	2	2	1	0.5	1
group_2170		hypothetical protein	3	26	1	306	75	92.1687	35.3077	0.00219605	1	0.0394764	2	1	1	1	1
group_2654		hypothetical protein	3	29	1	303	75	91.2651	31.3448	0.00295956	1	0.0514943	1	1	1	1	1
dpp5_2	;dpp5_2	hypothetical protein;Dipeptidyl-peptidase 5	3	29	1	303	75	91.2651	31.3448	0.00295956	1	0.0514943	2	2	1	0.5	1
group_2043		hypothetical protein	3	30	1	302	75	90.9639	30.2	0.00324767	1	0.0559247	2	2	1	0.5	1
group_322		hypothetical protein	3	31	1	301	75	90.6627	29.129	0.00355336	1	0.060771	2	2	1	0.5	1
group_2710		hypothetical protein	3	31	1	301	75	90.6627	29.129	0.00355336	1	0.060771	2	2	1	0.5	1
group_2476		hypothetical protein	3	38	1	294	75	88.5542	23.2105	0.00622273	1	0.103595	1	1	1	1	1
group_147		hypothetical protein	3	39	1	293	75	88.253	22.5385	0.0066849	1	0.10983	1	1	1	1	1
group_1979		hypothetical protein	3	44	1	288	75	86.747	19.6364	0.00932555	1	0.145577	1	1	1	1	1
group_1639		hypothetical protein	3	44	1	288	75	86.747	19.6364	0.00932555	1	0.145577	1	1	1	1	1
group_2311		hypothetical protein	3	46	1	286	75	86.1446	18.6522	0.010543	1	0.16107	2	2	1	0.5	1
group_1452		hypothetical protein	3	47	1	285	75	85.8434	18.1915	0.0111878	1	0.168861	1	1	1	1	1
pilA_1~~~pilE	;pilA_1;pilE	hypothetical protein;Fimbrial protein	3	48	1	284	75	85.5422	17.75	0.0118571	1	0.171119	1	1	1	1	1
group_799		hypothetical protein	3	51	1	281	75	84.6386	16.5294	0.0140156	1	0.189305	2	1	1	1	1
group_2009		hypothetical protein	3	52	1	280	75	84.3373	16.1538	0.0147865	1	0.197061	2	2	0	0.5	0.5
group_2289		hypothetical protein	3	54	1	278	75	83.7349	15.4444	0.0164073	1	0.215792	1	1	1	1	1
group_130		hypothetical protein	3	55	1	277	75	83.4337	15.1091	0.0172579	1	0.224039	2	1	1	1	1
group_928		hypothetical protein	3	55	1	277	75	83.4337	15.1091	0.0172579	1	0.224039	2	1	1	1	1
group_2496		hypothetical protein	3	59	1	273	75	82.2289	13.8814	0.0209353	1	0.253398	1	1	1	1	1
group_2180		hypothetical protein	3	68	1	264	75	79.5181	11.6471	0.0308987	1	0.302239	2	2	0	0.5	0.5
group_2541		hypothetical protein	3	81	1	251	75	75.6024	9.2963	0.0497307	1	0.417421	2	1	1	1	1
group_1114		hypothetical protein	3	330	1	2	75	0.60241	0.0181818	0.0353951	1	0.320153	2	1	1	1	1
tolQ_1	tolQ_1;	Tol-Pal system protein TolQ;hypothetical protein	3	330	1	2	75	0.60241	0.0181818	0.0353951	1	0.320153	2	1	1	1	1
lspA	lspA	Lipoprotein signal peptidase	3	330	1	2	75	0.60241	0.0181818	0.0353951	1	0.320153	2	1	1	1	1
group_838		hypothetical protein	3	330	1	2	75	0.60241	0.0181818	0.0353951	1	0.320153	2	1	1	1	1
algE7~~~cya~~~cya_2	;algE7;cya;cya_2	hypothetical protein;Alginate lyase 7;Bifunctional hemolysin/adenylate cyclase	3	330	1	2	75	0.60241	0.0181818	0.0353951	1	0.320153	2	1	1	1	1
group_1213		hypothetical protein	3	330	1	2	75	0.60241	0.0181818	0.0353951	1	0.320153	2	1	1	1	1
secB	secB	Protein-export protein SecB	3	331	1	1	75	0.301205	0.00906344	0.0237029	1	0.265346	2	1	1	1	1
yibN	yibN	putative protein YibN	3	331	1	1	75	0.301205	0.00906344	0.0237029	1	0.265346	2	1	1	1	1
group_1041		hypothetical protein	3	331	1	1	75	0.301205	0.00906344	0.0237029	1	0.265346	2	1	1	1	1
btaE~~~upaG~~~sadA	;btaE;upaG;sadA	hypothetical protein;Autotransporter adhesin BtaE;Autotransporter adhesin UpaG;Autotransporter adhesin SadA	3	331	1	1	75	0.301205	0.00906344	0.0237029	1	0.265346	2	1	1	1	1
trpS~~~trpS_2~~~trpS_1	;trpS;trpS_2;trpS_1	hypothetical protein;Tryptophan--tRNA ligase	3	332	1	0	75	0	0	0.0119048	1	0.171119	1	0	1	1	1
group_3472		hypothetical protein	2	1	2	331	50	99.6988	331	0.000318553	1	0.00966084	1	1	1	1	1
group_3505		hypothetical protein	2	1	2	331	50	99.6988	331	0.000318553	1	0.00966084	1	1	1	1	1
group_1661		hypothetical protein	2	2	2	330	50	99.3976	165	0.000634558	1	0.0143881	2	2	1	0.5	1
group_1596		hypothetical protein	2	2	2	330	50	99.3976	165	0.000634558	1	0.0143881	2	1	1	1	1
group_125		hypothetical protein	2	2	2	330	50	99.3976	165	0.000634558	1	0.0143881	2	1	1	1	1
group_2693	;dpnA_2;dpnA_1	hypothetical protein;Modification methylase DpnIIB	2	2	2	330	50	99.3976	165	0.000634558	1	0.0143881	3	2	2	1	1
group_72		hypothetical protein	2	2	2	330	50	99.3976	165	0.000634558	1	0.0143881	2	2	2	0.5	0.5
group_2806		hypothetical protein	2	2	2	330	50	99.3976	165	0.000634558	1	0.0143881	2	1	1	1	1
group_2045		hypothetical protein	2	3	2	329	50	99.0964	109.667	0.00105336	1	0.0219933	2	1	2	0.5	1
group_3389		hypothetical protein	2	5	2	327	50	98.494	65.4	0.00219432	1	0.0394764	1	1	1	1	1
group_474		hypothetical protein	2	6	2	326	50	98.1928	54.3333	0.00291398	1	0.0512349	1	1	1	1	1
xerC_8~~~xerC_1	xerC_8;xerC_1	Tyrosine recombinase XerC	2	6	2	326	50	98.1928	54.3333	0.00291398	1	0.0512349	2	1	1	1	1
group_912		hypothetical protein	2	7	2	325	50	97.8916	46.4286	0.00373143	1	0.0635993	2	1	1	1	1
group_2724		hypothetical protein	2	8	2	324	50	97.5904	40.5	0.00464544	1	0.0786429	2	1	1	1	1
group_3620		hypothetical protein	2	8	2	324	50	97.5904	40.5	0.00464544	1	0.0786429	2	1	1	1	1
group_12		hypothetical protein	2	10	2	322	50	96.988	32.2	0.00675821	1	0.110311	1	1	1	1	1
prtR_1~~~prtR~~~prtR_2	prtR_1;prtR;prtR_2	HTH-type transcriptional regulator PrtR	2	10	2	322	50	96.988	32.2	0.00675821	1	0.110311	1	1	1	1	1
group_1649		hypothetical protein	2	11	2	321	50	96.6867	29.1818	0.00795452	1	0.127349	1	1	1	1	1
group_1123		hypothetical protein	2	11	2	321	50	96.6867	29.1818	0.00795452	1	0.127349	1	1	1	1	1
group_619		hypothetical protein	2	12	2	320	50	96.3855	26.6667	0.00924251	1	0.145186	1	1	1	1	1
group_2560		hypothetical protein	2	12	2	320	50	96.3855	26.6667	0.00924251	1	0.145186	2	1	1	1	1
group_2284		hypothetical protein	2	12	2	320	50	96.3855	26.6667	0.00924251	1	0.145186	2	1	1	1	1
group_2067		hypothetical protein	2	13	2	319	50	96.0843	24.5385	0.010621	1	0.161768	2	1	1	1	1
group_226		hypothetical protein	2	14	2	318	50	95.7831	22.7143	0.0120887	1	0.171119	2	1	1	1	1
group_2138		hypothetical protein	2	14	2	318	50	95.7831	22.7143	0.0120887	1	0.171119	2	2	1	0.5	1
group_1683		hypothetical protein	2	14	2	318	50	95.7831	22.7143	0.0120887	1	0.171119	2	1	1	1	1
cdiA	;cdiA	hypothetical protein;DNase CdiA	2	14	2	318	50	95.7831	22.7143	0.0120887	1	0.171119	2	2	1	0.5	1
group_2619		hypothetical protein	2	14	2	318	50	95.7831	22.7143	0.0120887	1	0.171119	2	2	2	0.5	0.5
dpnA_1~~~dpnA_2	;dpnA_1;dpnA_2	hypothetical protein;Modification methylase DpnIIB	2	14	2	318	50	95.7831	22.7143	0.0120887	1	0.171119	1	1	1	1	1
group_1653		hypothetical protein	2	15	2	317	50	95.4819	21.1333	0.0136444	1	0.185903	2	1	1	1	1
group_2106		hypothetical protein	2	15	2	317	50	95.4819	21.1333	0.0136444	1	0.185903	1	1	1	1	1
dpnA_5~~~dpnA_3~~~dpnA_1~~~dpnA_2~~~dpnA	dpnA_5;;dpnA_3;dpnA_1;dpnA_2;dpnA	Modification methylase DpnIIB;hypothetical protein	2	15	2	317	50	95.4819	21.1333	0.0136444	1	0.185903	2	1	1	1	1
group_556		hypothetical protein	2	16	2	316	50	95.1807	19.75	0.0152871	1	0.201588	3	2	2	1	1
group_2292		hypothetical protein	2	16	2	316	50	95.1807	19.75	0.0152871	1	0.201588	3	2	1	1	1
group_1999		hypothetical protein	2	17	2	315	50	94.8795	18.5294	0.0170154	1	0.222042	2	1	1	1	1
group_1316		hypothetical protein	2	17	2	315	50	94.8795	18.5294	0.0170154	1	0.222042	2	1	1	1	1
group_163		hypothetical protein	2	19	2	313	50	94.2771	16.4737	0.0207244	1	0.251453	2	2	1	0.5	1
group_2210		hypothetical protein	2	19	2	313	50	94.2771	16.4737	0.0207244	1	0.251453	3	2	1	1	1
group_2614		hypothetical protein	2	20	2	312	50	93.9759	15.6	0.0227027	1	0.265346	2	1	2	0.5	1
group_1355		hypothetical protein	2	21	2	311	50	93.6747	14.8095	0.0247621	1	0.26742	1	1	1	1	1
group_2379		hypothetical protein	2	21	2	311	50	93.6747	14.8095	0.0247621	1	0.26742	2	2	2	0.5	0.5
group_358		hypothetical protein	2	22	2	310	50	93.3735	14.0909	0.0269012	1	0.278167	2	1	2	0.5	1
rrrD~~~rrrD_1~~~rrrD_3	;rrrD;rrrD_1;rrrD_3	hypothetical protein;Lysozyme RrrD	2	23	2	309	50	93.0723	13.4348	0.0291191	1	0.290669	1	1	1	1	1
group_255		hypothetical protein;putative HTH-type transcriptional regulator	2	25	2	307	50	92.4699	12.28	0.0337864	1	0.319602	2	1	1	1	1
group_256		hypothetical protein	2	25	2	307	50	92.4699	12.28	0.0337864	1	0.319602	2	1	1	1	1
dpnA~~~dpnA_4~~~dpnA_1~~~dpnA_3	dpnA;dpnA_4;dpnA_1;dpnA_3;	Modification methylase DpnIIB;hypothetical protein	2	25	2	307	50	92.4699	12.28	0.0337864	1	0.319602	1	1	1	1	1
group_36		hypothetical protein	2	26	2	306	50	92.1687	11.7692	0.0362336	1	0.323072	2	1	1	1	1
group_1160		hypothetical protein	2	27	2	305	50	91.8675	11.2963	0.0387549	1	0.339074	1	1	1	1	1
group_2062		hypothetical protein	2	28	2	304	50	91.5663	10.8571	0.0413492	1	0.356628	1	1	1	1	1
group_168		hypothetical protein	2	29	2	303	50	91.2651	10.4483	0.0440155	1	0.375105	2	2	2	0.5	0.5
group_2804		hypothetical protein	2	29	2	303	50	91.2651	10.4483	0.0440155	1	0.375105	2	1	1	1	1
group_6		hypothetical protein	2	302	2	30	50	9.03614	0.0993377	0.0467525	1	0.395011	1	1	1	1	1
group_2745		hypothetical protein	2	309	2	23	50	6.92771	0.0744337	0.0291191	1	0.290669	1	1	1	1	1
group_2821		hypothetical protein	2	309	2	23	50	6.92771	0.0744337	0.0291191	1	0.290669	1	1	1	1	1
group_3431		hypothetical protein	1	0	3	332	25	100	inf	0.0119048	1	0.171119	1	1	0	1	1
group_3434		hypothetical protein	1	0	3	332	25	100	inf	0.0119048	1	0.171119	1	1	0	1	1
group_2918		hypothetical protein	1	0	3	332	25	100	inf	0.0119048	1	0.171119	1	1	0	1	1
group_2919		hypothetical protein	1	0	3	332	25	100	inf	0.0119048	1	0.171119	1	1	0	1	1
group_2916		hypothetical protein	1	0	3	332	25	100	inf	0.0119048	1	0.171119	1	1	0	1	1
group_2917		hypothetical protein	1	0	3	332	25	100	inf	0.0119048	1	0.171119	1	1	0	1	1
group_2920		hypothetical protein	1	0	3	332	25	100	inf	0.0119048	1	0.171119	1	1	0	1	1
group_3490		hypothetical protein	1	0	3	332	25	100	inf	0.0119048	1	0.171119	1	1	0	1	1
group_2922		hypothetical protein	1	0	3	332	25	100	inf	0.0119048	1	0.171119	1	1	0	1	1
group_2914		hypothetical protein	1	1	3	331	25	99.6988	110.333	0.0237029	1	0.265346	1	1	1	1	1
group_3506		hypothetical protein	1	1	3	331	25	99.6988	110.333	0.0237029	1	0.265346	1	1	1	1	1
tesB_1	tesB_1	Acyl-CoA thioesterase 2	1	1	3	331	25	99.6988	110.333	0.0237029	1	0.265346	2	1	1	1	1
group_3572		hypothetical protein	1	1	3	331	25	99.6988	110.333	0.0237029	1	0.265346	2	1	1	1	1
group_3399	mazF	putative endoribonuclease MazF	1	1	3	331	25	99.6988	110.333	0.0237029	1	0.265346	2	1	1	1	1
group_2915		hypothetical protein	1	1	3	331	25	99.6988	110.333	0.0237029	1	0.265346	1	1	1	1	1
group_2923		hypothetical protein	1	1	3	331	25	99.6988	110.333	0.0237029	1	0.265346	1	1	1	1	1
group_3433		hypothetical protein	1	2	3	330	25	99.3976	55	0.0353951	1	0.320153	2	1	2	0.5	1
group_1710		hypothetical protein	1	2	3	330	25	99.3976	55	0.0353951	1	0.320153	2	1	1	1	1
group_612		hypothetical protein	1	2	3	330	25	99.3976	55	0.0353951	1	0.320153	2	1	2	0.5	1
group_1618		hypothetical protein	1	2	3	330	25	99.3976	55	0.0353951	1	0.320153	2	1	1	1	1
group_469		hypothetical protein	1	2	3	330	25	99.3976	55	0.0353951	1	0.320153	2	1	1	1	1
group_3289		hypothetical protein	1	2	3	330	25	99.3976	55	0.0353951	1	0.320153	1	1	1	1	1
group_1012		hypothetical protein	1	2	3	330	25	99.3976	55	0.0353951	1	0.320153	2	1	1	1	1
group_3605		hypothetical protein	1	2	3	330	25	99.3976	55	0.0353951	1	0.320153	2	1	1	1	1
group_3551		hypothetical protein	1	2	3	330	25	99.3976	55	0.0353951	1	0.320153	2	1	2	0.5	1
group_3550		hypothetical protein	1	2	3	330	25	99.3976	55	0.0353951	1	0.320153	2	1	1	1	1
group_2639		hypothetical protein	1	2	3	330	25	99.3976	55	0.0353951	1	0.320153	2	1	1	1	1
xerC_1	xerC_1	Tyrosine recombinase XerC	1	3	3	329	25	99.0964	36.5556	0.0469819	1	0.395011	2	1	2	0.5	1
group_372		hypothetical protein	1	3	3	329	25	99.0964	36.5556	0.0469819	1	0.395011	1	1	1	1	1
group_1569		hypothetical protein	1	3	3	329	25	99.0964	36.5556	0.0469819	1	0.395011	2	1	2	0.5	1
group_3495		hypothetical protein	1	3	3	329	25	99.0964	36.5556	0.0469819	1	0.395011	2	1	2	0.5	1
group_2453		hypothetical protein	1	260	3	72	25	21.6867	0.0923077	0.0361165	1	0.322602	1	1	1	1	1
dpnA_3~~~dpnA~~~dpnA_1	dpnA_3;;dpnA;dpnA_1	Modification methylase DpnIIB;hypothetical protein	1	261	3	71	25	21.3855	0.0906769	0.034765	1	0.320153	2	1	2	0.5	1
group_2082		hypothetical protein	1	263	3	69	25	20.7831	0.0874525	0.0321563	1	0.310473	1	1	1	1	1
group_221		hypothetical protein	1	266	3	66	25	19.8795	0.0827068	0.0284755	1	0.286683	2	1	1	1	1
dpnA_2~~~dpnA_1	;dpnA_2;dpnA_1	hypothetical protein;Modification methylase DpnIIB	1	280	3	52	25	15.6627	0.0619048	0.0147865	1	0.197061	2	1	2	0.5	1
rrrD_1~~~rrrD_2~~~rrrD	rrrD_1;rrrD_2;;rrrD	Lysozyme RrrD;hypothetical protein	1	283	3	49	25	14.759	0.057715	0.0125513	1	0.174706	2	1	2	0.5	1
group_1593		hypothetical protein	1	285	3	47	25	14.1566	0.0549708	0.0111878	1	0.168861	2	1	1	1	1
group_583		hypothetical protein	1	297	3	35	25	10.5422	0.0392817	0.00496087	1	0.0837	1	1	1	1	1
group_2294		hypothetical protein	1	302	3	30	25	9.03614	0.0331126	0.00324767	1	0.0559247	1	1	1	1	1
group_2709		hypothetical protein	1	303	3	29	25	8.73494	0.0319032	0.00295956	1	0.0514943	1	1	1	1	1
group_157		hypothetical protein	1	308	3	24	25	7.22892	0.025974	0.00176633	1	0.0326609	2	1	2	0.5	1
group_2684		hypothetical protein	1	309	3	23	25	6.92771	0.0248112	0.00157381	1	0.0293174	2	1	1	1	1
lifO_2~~~lifO_1~~~lifO	lifO_2;lifO_1;lifO;	Lipase chaperone;hypothetical protein	1	309	3	23	25	6.92771	0.0248112	0.00157381	1	0.0293174	2	1	2	0.5	1
group_595		hypothetical protein	1	310	3	22	25	6.62651	0.0236559	0.00139553	1	0.0262894	2	1	2	0.5	1
group_1621		hypothetical protein	1	310	3	22	25	6.62651	0.0236559	0.00139553	1	0.0262894	2	1	2	0.5	1
group_1034		hypothetical protein	1	311	3	21	25	6.3253	0.022508	0.00123097	1	0.0236337	2	1	1	1	1
group_2861		hypothetical protein	1	311	3	21	25	6.3253	0.022508	0.00123097	1	0.0236337	2	0	2	0.5	0.5
group_607		hypothetical protein	1	312	3	20	25	6.0241	0.0213675	0.00107965	1	0.0223558	1	1	1	1	1
group_2212		hypothetical protein	1	316	3	16	25	4.81928	0.0168776	0.000596301	1	0.0141304	2	1	2	0.5	1
group_1615		hypothetical protein	1	318	3	14	25	4.21687	0.0146751	0.000420412	1	0.0111465	2	1	1	1	1
group_2735		hypothetical protein	1	318	3	14	25	4.21687	0.0146751	0.000420412	1	0.0111465	1	1	1	1	1
dnaG_3~~~dnaG_1~~~dnaG_2~~~dnaG_5	dnaG_3;dnaG_1;dnaG_2;;dnaG_5	DNA primase;hypothetical protein	1	319	3	13	25	3.91566	0.0135841	0.000347027	1	0.00966084	1	1	1	1	1
group_2274		hypothetical protein	1	319	3	13	25	3.91566	0.0135841	0.000347027	1	0.00966084	1	1	1	1	1
group_2286		hypothetical protein	1	319	3	13	25	3.91566	0.0135841	0.000347027	1	0.00966084	1	1	1	1	1
group_2230		hypothetical protein	1	321	3	11	25	3.31325	0.0114226	0.000226614	1	0.00799693	1	1	1	1	1
group_1540		hypothetical protein	1	323	3	9	25	2.71084	0.00928793	0.000137597	0.6895	0.0059588	1	1	1	1	1
group_1861		hypothetical protein	1	326	3	6	25	1.80723	0.00613497	5.28994e-05	0.265079	0.00335543	2	1	2	0.5	1
group_1404		hypothetical protein	1	328	3	4	25	1.20482	0.00406504	2.21421e-05	0.110954	0.00335543	2	1	1	1	1
lyc~~~acm	;lyc;acm	hypothetical protein;Autolytic lysozyme;Lysozyme M1	1	330	3	2	25	0.60241	0.0020202	6.35506e-06	0.0318452	0.00199033	2	1	2	0.5	1
group_1141	traD	Protein TraD	0	181	4	151	0	45.4819	0	0.0443417	1	0.375967	1	0	1	1	1
group_2319		hypothetical protein	0	181	4	151	0	45.4819	0	0.0443417	1	0.375967	1	0	1	1	1
topB_3~~~topB_2~~~topB_1~~~topB	topB_3;topB_2;topB_1;topB	DNA topoisomerase 3	0	181	4	151	0	45.4819	0	0.0443417	1	0.375967	1	0	1	1	1
group_2543		hypothetical protein	0	182	4	150	0	45.1807	0	0.0431974	1	0.36939	1	0	1	1	1
group_150		hypothetical protein	0	182	4	150	0	45.1807	0	0.0431974	1	0.36939	1	0	1	1	1
group_1129		hypothetical protein	0	183	4	149	0	44.8795	0	0.0420754	1	0.361027	1	0	1	1	1
group_1148		hypothetical protein	0	183	4	149	0	44.8795	0	0.0420754	1	0.361027	1	0	1	1	1
group_1802		hypothetical protein	0	184	4	148	0	44.5783	0	0.0409754	1	0.354013	1	0	1	1	1
group_783		hypothetical protein	0	184	4	148	0	44.5783	0	0.0409754	1	0.354013	1	0	1	1	1
pilA_2	pilA_2	Fimbrial protein	0	184	4	148	0	44.5783	0	0.0409754	1	0.354013	1	0	1	1	1
group_388		hypothetical protein	0	184	4	148	0	44.5783	0	0.0409754	1	0.354013	1	0	1	1	1
group_458		hypothetical protein	0	184	4	148	0	44.5783	0	0.0409754	1	0.354013	1	0	1	1	1
group_2590		hypothetical protein	0	185	4	147	0	44.2771	0	0.0398971	1	0.347695	1	0	1	1	1
group_1700		hypothetical protein	0	186	4	146	0	43.9759	0	0.0388402	1	0.339074	1	0	1	1	1
group_2362		hypothetical protein	0	186	4	146	0	43.9759	0	0.0388402	1	0.339074	1	0	1	1	1
group_529		hypothetical protein	0	188	4	144	0	43.3735	0	0.0367896	1	0.324565	1	0	1	1	1
group_1868		hypothetical protein	0	188	4	144	0	43.3735	0	0.0367896	1	0.324565	1	0	1	1	1
group_2858		hypothetical protein	0	188	4	144	0	43.3735	0	0.0367896	1	0.324565	1	0	1	1	1
group_141		hypothetical protein	0	188	4	144	0	43.3735	0	0.0367896	1	0.324565	1	0	1	1	1
group_417		hypothetical protein	0	189	4	143	0	43.0723	0	0.0357953	1	0.320304	1	0	1	1	1
group_593		hypothetical protein	0	189	4	143	0	43.0723	0	0.0357953	1	0.320304	1	0	1	1	1
group_1207		hypothetical protein	0	189	4	143	0	43.0723	0	0.0357953	1	0.320304	1	0	1	1	1
group_624		hypothetical protein	0	189	4	143	0	43.0723	0	0.0357953	1	0.320304	1	0	1	1	1
group_2090		hypothetical protein	0	189	4	143	0	43.0723	0	0.0357953	1	0.320304	1	0	1	1	1
group_1533		hypothetical protein	0	189	4	143	0	43.0723	0	0.0357953	1	0.320304	1	0	1	1	1
group_1025		hypothetical protein	0	190	4	142	0	42.7711	0	0.0348213	1	0.320153	1	0	1	1	1
group_1229		hypothetical protein	0	190	4	142	0	42.7711	0	0.0348213	1	0.320153	1	0	1	1	1
group_2389		hypothetical protein	0	190	4	142	0	42.7711	0	0.0348213	1	0.320153	1	0	1	1	1
group_63		hypothetical protein	0	190	4	142	0	42.7711	0	0.0348213	1	0.320153	1	0	1	1	1
group_1254		hypothetical protein	0	190	4	142	0	42.7711	0	0.0348213	1	0.320153	1	0	1	1	1
group_515		hypothetical protein	0	191	4	141	0	42.4699	0	0.0338673	1	0.319602	1	0	1	1	1
group_1541		hypothetical protein	0	192	4	140	0	42.1687	0	0.032933	1	0.31374	1	0	1	1	1
group_548		hypothetical protein	0	192	4	140	0	42.1687	0	0.032933	1	0.31374	1	0	1	1	1
group_690		hypothetical protein	0	192	4	140	0	42.1687	0	0.032933	1	0.31374	1	0	1	1	1
group_2788		hypothetical protein	0	192	4	140	0	42.1687	0	0.032933	1	0.31374	2	0	2	0.5	0.5
group_2030		hypothetical protein	0	193	4	139	0	41.8675	0	0.0320182	1	0.309736	1	0	1	1	1
parD	;parD	hypothetical protein;Antitoxin ParD	0	194	4	138	0	41.5663	0	0.0311226	1	0.302239	1	0	1	1	1
group_1464		hypothetical protein	0	194	4	138	0	41.5663	0	0.0311226	1	0.302239	1	0	1	1	1
group_2509		hypothetical protein	0	194	4	138	0	41.5663	0	0.0311226	1	0.302239	1	0	1	1	1
group_2664	parE_2	Toxin ParE	0	194	4	138	0	41.5663	0	0.0311226	1	0.302239	1	0	1	1	1
group_1295		hypothetical protein	0	195	4	137	0	41.2651	0	0.0302459	1	0.297764	2	0	2	0.5	0.5
group_2643		hypothetical protein	0	195	4	137	0	41.2651	0	0.0302459	1	0.297764	1	0	1	1	1
group_2667		hypothetical protein	0	195	4	137	0	41.2651	0	0.0302459	1	0.297764	1	0	1	1	1
group_757		hypothetical protein	0	196	4	136	0	40.9639	0	0.0293878	1	0.291033	1	0	1	1	1
group_2662		hypothetical protein	0	196	4	136	0	40.9639	0	0.0293878	1	0.291033	1	0	1	1	1
group_719		hypothetical protein	0	197	4	135	0	40.6627	0	0.0285482	1	0.286683	1	0	1	1	1
group_996		Type IV secretion system protein virB10;hypothetical protein	0	197	4	135	0	40.6627	0	0.0285482	1	0.286683	1	0	1	1	1
group_2760		hypothetical protein	0	197	4	135	0	40.6627	0	0.0285482	1	0.286683	1	0	1	1	1
group_1820		hypothetical protein	0	197	4	135	0	40.6627	0	0.0285482	1	0.286683	1	0	1	1	1
group_118		hypothetical protein	0	197	4	135	0	40.6627	0	0.0285482	1	0.286683	1	0	1	1	1
group_1055		hypothetical protein	0	198	4	134	0	40.3614	0	0.0277267	1	0.283548	1	0	1	1	1
group_397		hypothetical protein	0	198	4	134	0	40.3614	0	0.0277267	1	0.283548	1	0	1	1	1
group_2593		hypothetical protein	0	198	4	134	0	40.3614	0	0.0277267	1	0.283548	1	0	1	1	1
group_117		hypothetical protein	0	198	4	134	0	40.3614	0	0.0277267	1	0.283548	1	0	1	1	1
group_2602		hypothetical protein	0	198	4	134	0	40.3614	0	0.0277267	1	0.283548	1	0	1	1	1
group_531		hypothetical protein	0	199	4	133	0	40.0602	0	0.026923	1	0.278167	1	0	1	1	1
group_120		hypothetical protein	0	199	4	133	0	40.0602	0	0.026923	1	0.278167	1	0	1	1	1
group_2477		hypothetical protein	0	199	4	133	0	40.0602	0	0.026923	1	0.278167	1	0	1	1	1
group_2853		hypothetical protein	0	199	4	133	0	40.0602	0	0.026923	1	0.278167	1	0	1	1	1
group_1106	higB	Endoribonuclease HigB	0	199	4	133	0	40.0602	0	0.026923	1	0.278167	1	0	1	1	1
group_2427		hypothetical protein	0	200	4	132	0	39.759	0	0.0261369	1	0.274575	1	0	1	1	1
yafQ~~~yafQ_3	yafQ;yafQ_3	mRNA interferase toxin YafQ	0	200	4	132	0	39.759	0	0.0261369	1	0.274575	1	0	1	1	1
group_287		hypothetical protein	0	200	4	132	0	39.759	0	0.0261369	1	0.274575	1	0	1	1	1
group_1960		hypothetical protein	0	200	4	132	0	39.759	0	0.0261369	1	0.274575	1	0	1	1	1
group_2318		hypothetical protein	0	201	4	131	0	39.4578	0	0.0253682	1	0.269322	1	0	1	1	1
group_2682		hypothetical protein	0	201	4	131	0	39.4578	0	0.0253682	1	0.269322	3	0	3	0.25	0.25
group_542		hypothetical protein	0	201	4	131	0	39.4578	0	0.0253682	1	0.269322	1	0	1	1	1
group_669		hypothetical protein	0	201	4	131	0	39.4578	0	0.0253682	1	0.269322	1	0	1	1	1
group_1317		hypothetical protein	0	201	4	131	0	39.4578	0	0.0253682	1	0.269322	1	0	1	1	1
group_455		hypothetical protein	0	201	4	131	0	39.4578	0	0.0253682	1	0.269322	1	0	1	1	1
group_776		hypothetical protein	0	202	4	130	0	39.1566	0	0.0246165	1	0.266999	1	0	1	1	1
group_1064		hypothetical protein	0	202	4	130	0	39.1566	0	0.0246165	1	0.266999	1	0	1	1	1
group_1175		hypothetical protein	0	202	4	130	0	39.1566	0	0.0246165	1	0.266999	1	0	1	1	1
group_1042		hypothetical protein	0	202	4	130	0	39.1566	0	0.0246165	1	0.266999	1	0	1	1	1
group_1211		hypothetical protein	0	202	4	130	0	39.1566	0	0.0246165	1	0.266999	1	0	1	1	1
group_987		hypothetical protein	0	202	4	130	0	39.1566	0	0.0246165	1	0.266999	1	0	1	1	1
lpxD_7~~~lpxD_3	;lpxD_7;lpxD_3	hypothetical protein;UDP-3-O-(3-hydroxymyristoyl)glucosamine N-acyltransferase	0	202	4	130	0	39.1566	0	0.0246165	1	0.266999	1	0	1	1	1
yffB	yffB	Protein YffB	0	202	4	130	0	39.1566	0	0.0246165	1	0.266999	1	0	1	1	1
group_2448		hypothetical protein	0	202	4	130	0	39.1566	0	0.0246165	1	0.266999	1	0	1	1	1
group_2627		hypothetical protein	0	203	4	129	0	38.8554	0	0.0238817	1	0.265346	2	0	2	0.5	0.5
ydiO	;ydiO	hypothetical protein;putative BsuMI modification methylase subunit YdiO	0	203	4	129	0	38.8554	0	0.0238817	1	0.265346	1	0	1	1	1
group_2461		hypothetical protein	0	203	4	129	0	38.8554	0	0.0238817	1	0.265346	1	0	1	1	1
group_1835		hypothetical protein	0	203	4	129	0	38.8554	0	0.0238817	1	0.265346	1	0	1	1	1
group_1138		hypothetical protein	0	203	4	129	0	38.8554	0	0.0238817	1	0.265346	1	0	1	1	1
group_1145		hypothetical protein	0	204	4	128	0	38.5542	0	0.0231635	1	0.265346	1	0	1	1	1
group_686		hypothetical protein	0	204	4	128	0	38.5542	0	0.0231635	1	0.265346	2	0	2	0.5	0.5
group_2785		hypothetical protein	0	204	4	128	0	38.5542	0	0.0231635	1	0.265346	1	0	1	1	1
group_1990		hypothetical protein	0	204	4	128	0	38.5542	0	0.0231635	1	0.265346	1	0	1	1	1
group_2390		hypothetical protein	0	205	4	127	0	38.253	0	0.0224615	1	0.265346	1	0	1	1	1
group_1949		hypothetical protein	0	205	4	127	0	38.253	0	0.0224615	1	0.265346	1	0	1	1	1
group_2146		hypothetical protein	0	205	4	127	0	38.253	0	0.0224615	1	0.265346	1	0	1	1	1
group_1215		hypothetical protein	0	205	4	127	0	38.253	0	0.0224615	1	0.265346	1	0	1	1	1
group_781		hypothetical protein	0	206	4	126	0	37.9518	0	0.0217757	1	0.261674	1	0	1	1	1
group_2080		hypothetical protein	0	207	4	125	0	37.6506	0	0.0211057	1	0.254232	1	0	1	1	1
group_5		hypothetical protein	0	208	4	124	0	37.3494	0	0.0204512	1	0.249346	2	0	2	0.5	0.5
group_976		hypothetical protein	0	208	4	124	0	37.3494	0	0.0204512	1	0.249346	1	0	1	1	1
btaE~~~ehaG	;btaE;ehaG	hypothetical protein;Autotransporter adhesin BtaE;Autotransporter adhesin EhaG	0	209	4	123	0	37.0482	0	0.0198121	1	0.24333	1	0	1	1	1
group_232		hypothetical protein	0	209	4	123	0	37.0482	0	0.0198121	1	0.24333	1	0	1	1	1
group_1		hypothetical protein	0	210	4	122	0	36.747	0	0.0191881	1	0.236827	1	0	1	1	1
group_2832		hypothetical protein	0	210	4	122	0	36.747	0	0.0191881	1	0.236827	2	0	2	0.5	0.5
group_2342		hypothetical protein	0	210	4	122	0	36.747	0	0.0191881	1	0.236827	1	0	1	1	1
group_2457		hypothetical protein	0	211	4	121	0	36.4458	0	0.018579	1	0.232748	1	0	1	1	1
group_1242		hypothetical protein	0	211	4	121	0	36.4458	0	0.018579	1	0.232748	1	0	1	1	1
group_899		hypothetical protein	0	212	4	120	0	36.1446	0	0.0179845	1	0.231077	1	0	1	1	1
group_2234		hypothetical protein	0	213	4	119	0	35.8434	0	0.0174043	1	0.225357	1	0	1	1	1
group_1927	higA;	Antitoxin HigA;hypothetical protein	0	214	4	118	0	35.5422	0	0.0168383	1	0.220882	1	0	1	1	1
group_247		hypothetical protein	0	217	4	115	0	34.6386	0	0.0152229	1	0.201588	1	0	1	1	1
group_105		hypothetical protein	0	218	4	114	0	34.3373	0	0.0147112	1	0.197061	1	0	1	1	1
group_2839		hypothetical protein	0	219	4	113	0	34.0361	0	0.0142125	1	0.190936	3	0	3	0.25	0.25
group_1992		hypothetical protein	0	220	4	112	0	33.7349	0	0.0137266	1	0.185903	1	0	1	1	1
higB1_2~~~higB1	;higB-1_2;higB-1	hypothetical protein;Toxin HigB-1	0	221	4	111	0	33.4337	0	0.0132533	1	0.182451	1	0	1	1	1
group_2095		hypothetical protein	0	221	4	111	0	33.4337	0	0.0132533	1	0.182451	1	0	1	1	1
group_968		hypothetical protein	0	221	4	111	0	33.4337	0	0.0132533	1	0.182451	2	0	2	0.5	0.5
group_2412		hypothetical protein	0	223	4	109	0	32.8313	0	0.0123435	1	0.172293	1	0	1	1	1
group_1968		hypothetical protein	0	223	4	109	0	32.8313	0	0.0123435	1	0.172293	1	0	1	1	1
group_53		hypothetical protein	0	223	4	109	0	32.8313	0	0.0123435	1	0.172293	1	0	1	1	1
group_941		hypothetical protein	0	224	4	108	0	32.5301	0	0.0119065	1	0.171119	1	0	1	1	1
group_34		hypothetical protein	0	225	4	107	0	32.2289	0	0.0114813	1	0.171119	1	0	1	1	1
group_2857		hypothetical protein	0	225	4	107	0	32.2289	0	0.0114813	1	0.171119	1	0	1	1	1
mqsR	mqsR	mRNA interferase toxin MqsR	0	225	4	107	0	32.2289	0	0.0114813	1	0.171119	1	0	1	1	1
mqsA	mqsA	Antitoxin MqsA	0	225	4	107	0	32.2289	0	0.0114813	1	0.171119	1	0	1	1	1
group_490		hypothetical protein	0	228	4	104	0	31.3253	0	0.0102737	1	0.157436	1	0	1	1	1
lip~~~lip_2	lip;lip_2;	Triacylglycerol lipase;hypothetical protein	0	228	4	104	0	31.3253	0	0.0102737	1	0.157436	1	0	1	1	1
group_2841		hypothetical protein	0	229	4	103	0	31.0241	0	0.00989322	1	0.153009	1	0	1	1	1
group_2156		hypothetical protein	0	230	4	102	0	30.7229	0	0.00952338	1	0.148204	1	0	1	1	1
group_2526		hypothetical protein	0	232	4	100	0	30.1205	0	0.0088149	1	0.139783	1	0	1	1	1
virB4_2~~~virB4	;virB4_2;virB4	hypothetical protein;Type IV secretion system protein virB4	0	238	4	94	0	28.3133	0	0.00692497	1	0.112301	1	0	1	1	1
group_2161		hypothetical protein	0	242	4	90	0	27.1084	0	0.00584609	1	0.0976491	1	0	1	1	1
group_2630		hypothetical protein	0	245	4	87	0	26.2048	0	0.00512368	1	0.0861569	1	0	1	1	1
group_103		hypothetical protein	0	255	4	77	0	23.1928	0	0.00318949	1	0.055303	1	0	1	1	1
group_2864		hypothetical protein	0	259	4	73	0	21.988	0	0.00259431	1	0.0459368	1	0	1	1	1
group_773		hypothetical protein	0	261	4	71	0	21.3855	0	0.00233009	1	0.0414046	1	0	1	1	1
group_2073		hypothetical protein	0	261	4	71	0	21.3855	0	0.00233009	1	0.0414046	1	0	1	1	1
group_1803		hypothetical protein	0	262	4	70	0	21.0843	0	0.00220582	1	0.0394764	1	0	1	1	1
group_2579		hypothetical protein	0	262	4	70	0	21.0843	0	0.00220582	1	0.0394764	1	0	1	1	1
group_1923		hypothetical protein	0	263	4	69	0	20.7831	0	0.00208659	1	0.0378837	1	0	1	1	1
group_1928		hypothetical protein	0	264	4	68	0	20.4819	0	0.00197226	1	0.0359381	1	0	1	1	1
group_121		hypothetical protein	0	265	4	67	0	20.1807	0	0.00186269	1	0.0340654	1	0	1	1	1
group_2211		hypothetical protein	0	269	4	63	0	18.9759	0	0.00146939	1	0.0275772	1	0	1	1	1
group_2182		hypothetical protein	0	273	4	59	0	17.7711	0	0.00114193	1	0.0234516	1	0	1	1	1
group_978		hypothetical protein	0	274	4	58	0	17.4699	0	0.00106942	1	0.022236	1	0	1	1	1
group_2133		hypothetical protein	0	276	4	56	0	16.8675	0	0.000934827	1	0.0196824	1	0	1	1	1
group_683		hypothetical protein	0	277	4	55	0	16.5663	0	0.000872505	1	0.018526	1	0	1	1	1
group_1294		hypothetical protein	0	279	4	53	0	15.9639	0	0.000757259	1	0.0161473	1	0	1	1	1
group_2701		hypothetical protein	0	279	4	53	0	15.9639	0	0.000757259	1	0.0161473	1	0	1	1	1
cya~~~cya_1	;cya;cya_1	hypothetical protein;Bifunctional hemolysin/adenylate cyclase	0	280	4	52	0	15.6627	0	0.000704118	1	0.0152083	1	0	1	1	1
group_2131		hypothetical protein	0	280	4	52	0	15.6627	0	0.000704118	1	0.0152083	1	0	1	1	1
group_1768		hypothetical protein	0	280	4	52	0	15.6627	0	0.000704118	1	0.0152083	1	0	1	1	1
group_2093		hypothetical protein	0	280	4	52	0	15.6627	0	0.000704118	1	0.0152083	1	0	1	1	1
group_2114		hypothetical protein	0	281	4	51	0	15.3614	0	0.000653824	1	0.014497	1	0	1	1	1
group_100		hypothetical protein	0	282	4	50	0	15.0602	0	0.000606273	1	0.0141304	1	0	1	1	1
group_2076		hypothetical protein	0	284	4	48	0	14.4578	0	0.000518997	1	0.0128113	1	0	1	1	1
group_1133	rpsJ	30S ribosomal protein S10	0	285	4	47	0	14.1566	0	0.000479074	1	0.0124386	2	0	2	0.5	0.5
group_2221		hypothetical protein	0	287	4	45	0	13.5542	0	0.00040618	1	0.011002	1	0	1	1	1
group_2497		hypothetical protein	0	287	4	45	0	13.5542	0	0.00040618	1	0.011002	1	0	1	1	1
group_1169		hypothetical protein	0	288	4	44	0	13.253	0	0.000373022	1	0.0103271	2	0	2	0.5	0.5
group_1718		hypothetical protein	0	289	4	43	0	12.9518	0	0.000341937	1	0.00966084	1	0	1	1	1
group_729		hypothetical protein	0	289	4	43	0	12.9518	0	0.000341937	1	0.00966084	1	0	1	1	1
group_1392		hypothetical protein	0	289	4	43	0	12.9518	0	0.000341937	1	0.00966084	2	0	2	0.5	0.5
group_2199		hypothetical protein	0	289	4	43	0	12.9518	0	0.000341937	1	0.00966084	2	0	2	0.5	0.5
group_634		hypothetical protein	0	289	4	43	0	12.9518	0	0.000341937	1	0.00966084	1	0	1	1	1
group_1614		hypothetical protein	0	290	4	42	0	12.6506	0	0.000312836	1	0.00961731	1	0	1	1	1
group_1983		hypothetical protein	0	292	4	40	0	12.0482	0	0.000260243	1	0.00852339	1	0	1	1	1
group_113		hypothetical protein	0	295	4	37	0	11.1446	0	0.000194141	0.972841	0.00726	1	0	1	1	1
group_2320		hypothetical protein	0	295	4	37	0	11.1446	0	0.000194141	0.972841	0.00726	1	0	1	1	1
group_2499		hypothetical protein	0	296	4	36	0	10.8434	0	0.0001752	0.877929	0.00685882	1	0	1	1	1
group_2483		hypothetical protein	0	297	4	35	0	10.5422	0	0.00015768	0.790136	0.00637207	1	0	1	1	1
group_233		hypothetical protein	0	297	4	35	0	10.5422	0	0.00015768	0.790136	0.00637207	1	0	1	1	1
group_1465		hypothetical protein	0	297	4	35	0	10.5422	0	0.00015768	0.790136	0.00637207	1	0	1	1	1
group_257		hypothetical protein	0	298	4	34	0	10.241	0	0.000141508	0.709097	0.0059588	1	0	1	1	1
group_2134		hypothetical protein	0	298	4	34	0	10.241	0	0.000141508	0.709097	0.0059588	2	0	2	0.5	0.5
group_124		hypothetical protein	0	298	4	34	0	10.241	0	0.000141508	0.709097	0.0059588	1	0	1	1	1
group_83		hypothetical protein	0	300	4	32	0	9.63855	0	0.000112925	0.565865	0.00509789	1	0	1	1	1
group_1067		hypothetical protein	0	302	4	30	0	9.03614	0	8.89057e-05	0.445507	0.00412506	1	0	1	1	1
group_2159		hypothetical protein	0	302	4	30	0	9.03614	0	8.89057e-05	0.445507	0.00412506	1	0	1	1	1
group_2217		hypothetical protein	0	303	4	29	0	8.73494	0	7.84462e-05	0.393094	0.00377975	1	0	1	1	1
group_1857		hypothetical protein	0	304	4	28	0	8.43373	0	6.89376e-05	0.345446	0.00367496	1	0	1	1	1
paaK	;paaK	hypothetical protein;Phenylacetate-coenzyme A ligase	0	305	4	27	0	8.13253	0	6.03204e-05	0.302266	0.00347432	1	0	1	1	1
group_37		hypothetical protein	0	305	4	27	0	8.13253	0	6.03204e-05	0.302266	0.00347432	1	0	1	1	1
group_1351		hypothetical protein	0	305	4	27	0	8.13253	0	6.03204e-05	0.302266	0.00347432	1	0	1	1	1
yjjV	yjjV	putative metal-dependent hydrolase YjjV	0	306	4	26	0	7.83133	0	5.25371e-05	0.263264	0.00335543	1	0	1	1	1
group_1905		hypothetical protein	0	307	4	25	0	7.53012	0	4.55322e-05	0.228162	0.00335543	1	0	1	1	1
group_2124		hypothetical protein	0	309	4	23	0	6.92771	0	3.36445e-05	0.168592	0.00335543	1	0	1	1	1
group_1933		hypothetical protein	0	315	4	17	0	5.12048	0	1.14736e-05	0.0574943	0.0023956	1	0	1	1	1
group_1932		hypothetical protein	0	315	4	17	0	5.12048	0	1.14736e-05	0.0574943	0.0023956	1	0	1	1	1
group_2258		hypothetical protein	0	316	4	16	0	4.81928	0	9.28817e-06	0.046543	0.0023956	1	0	1	1	1
group_1694		hypothetical protein	0	319	4	13	0	3.91566	0	4.56261e-06	0.0228632	0.00190527	1	0	1	1	1
group_1276		hypothetical protein	0	328	4	4	0	1.20482	0	1.34194e-07	0.000672448	0.000336224	2	0	2	0.5	0.5
